# Supplementary material for: 17β-Estradiol supplementation changes gut microbiota diversity in intact and colorectal cancer-induced ICR male mice
Source: Sci Rep. 2020 Jul 23;10:12283. doi: 10.1038/s41598-020-69112-w (PMC7378548; doi:10.1038/s41598-020-69112-w)
Supplement: Supplementary file 2 — Supplementary dataset 1. [file 41598_2020_69112_MOESM2_ESM.xlsx]

## Sheet: phylum
phylum
		Count																																			Ratio
Taxonomy	Taxon Name	Male_Con_1	Male_Con_2	Male_Con_3	Male_Con_4	Male_Con_5	Male_E2_1	Male_E2_2	Male_E2_3	Male_E2_4	Male_E2_5	Male_E2_6	Male_E2_7	Male_E2_8	Male_E2_9	Male_E2_10	Male_E2_11	Male_E2_12	Female_Con_1	Female_Con_2	Female_Con_3	Female_Con_4	Female_Con_5	Female_Con_6	Female_Con_7	Female_Con_8	Female_Con_9	Female_Con_10	Female_Con_11	Female_OVX_1	Female_OVX_2	Female_OVX_3	Female_OVX_4	Female_OVX_5	Female_OVX_6	Female_OVX_7	Male_Con_1	Male_Con_2	Male_Con_3	Male_Con_4	Male_Con_5	Male_E2_1	Male_E2_2	Male_E2_3	Male_E2_4	Male_E2_5	Male_E2_6	Male_E2_7	Male_E2_8
Bacteria;Actinobacteria	Actinobacteria	3	2	1	0	2	1	0	0	1	1	7	1	0	0	0	0	0	0	1	1	1	1	0	2	1	5	5	3	0	1	0	3	4	0	2	0.0399	0.0266	0.0133	0	0.0266	0.0133	0	0	0.0133	0.0133	0.093	0.0133	0
Bacteria;BacteroidetE2	BacteroidetE2	5171	4387	5714	4715	5203	6142	5910	5203	6042	5787	6193	3887	3374	5373	6428	5518	6102	4069	5693	6302	5846	4523	4084	1388	4502	4483	4438	5632	6416	5039	5578	5098	3854	4854	3695	68.7176	58.299	75.9336	62.6578	69.1429	81.6213	78.5382	69.1429	80.2924	76.9037	82.299	51.6545	44.8372
Bacteria;Cyanobacteria	Cyanobacteria	15	63	90	38	5	0	0	0	0	0	0	0	0	0	0	0	0	16	37	61	12	70	13	2	4	8	11	0	21	311	27	155	6	3	35	0.1993	0.8372	1.196	0.505	0.0664	0	0	0	0	0	0	0	0
Bacteria;DeferribacterE2	DeferribacterE2	1	5	11	2	3	2	0	4	0	1	0	8	4	15	1	0	0	25	6	0	6	72	14	36	1	15	1	2	0	56	4	2	5	0	0	0.0133	0.0664	0.1462	0.0266	0.0399	0.0266	0	0.0532	0	0.0133	0	0.1063	0.0532
Bacteria;FirmicutE2	FirmicutE2	2316	2396	1137	2727	2290	1362	1577	2298	590	1534	1047	3583	4129	2123	875	1831	1321	3376	1709	1079	1586	2740	3375	5994	2153	2934	3029	1807	972	1899	1404	1993	2578	2544	3625	30.7774	31.8405	15.1096	36.2392	30.4319	18.0997	20.9568	30.5382	7.8405	20.3854	13.9136	47.6146	54.8704
Bacteria;Proteobacteria	Proteobacteria	8	54	106	14	18	9	1	15	115	12	49	41	10	9	8	2	28	27	61	60	57	35	19	7	39	44	33	64	55	56	42	177	20	37	50	0.1063	0.7176	1.4086	0.186	0.2392	0.1196	0.0133	0.1993	1.5282	0.1595	0.6512	0.5449	0.1329
Bacteria;Saccharibacteria_TM7	Saccharibacteria_TM7	0	0	0	0	0	0	0	0	0	0	0	0	0	0	0	0	0	0	0	0	0	0	0	3	6	7	4	10	0	0	6	1	3	8	4	0	0	0	0	0	0	0	0	0	0	0	0	0
Bacteria;TenericutE2	TenericutE2	11	5	47	3	2	2	0	0	0	0	0	0	0	3	1	1	0	1	1	2	17	82	17	7	0	29	4	6	1	0	10	39	46	0	0	0.1462	0.0664	0.6246	0.0399	0.0266	0.0266	0	0	0	0	0	0	0
Bacteria;Verrucomicrobia	Verrucomicrobia	0	613	419	26	2	7	37	5	777	190	229	5	8	2	212	173	74	11	17	20	0	2	3	86	819	0	0	1	60	163	454	57	1009	79	114	0	8.1462	5.5681	0.3455	0.0266	0.093	0.4917	0.0664	10.3256	2.5249	3.0432	0.0664	0.1063
[truncated: 22 more columns]

## Sheet: class
class
		Count																																			Ratio
Taxonomy	Taxon Name	Male_Con_1	Male_Con_2	Male_Con_3	Male_Con_4	Male_Con_5	Male_E2_1	Male_E2_2	Male_E2_3	Male_E2_4	Male_E2_5	Male_E2_6	Male_E2_7	Male_E2_8	Male_E2_9	Male_E2_10	Male_E2_11	Male_E2_12	Female_Con_1	Female_Con_2	Female_Con_3	Female_Con_4	Female_Con_5	Female_Con_6	Female_Con_7	Female_Con_8	Female_Con_9	Female_Con_10	Female_Con_11	Female_OVX_1	Female_OVX_2	Female_OVX_3	Female_OVX_4	Female_OVX_5	Female_OVX_6	Female_OVX_7	Male_Con_1	Male_Con_2	Male_Con_3	Male_Con_4	Male_Con_5	Male_E2_1	Male_E2_2	Male_E2_3	Male_E2_4	Male_E2_5	Male_E2_6	Male_E2_7	Male_E2_8
Bacteria;Actinobacteria;Actinobacteria_c	Actinobacteria_c	0	0	0	0	1	0	0	0	1	0	7	0	0	0	0	0	0	0	0	0	0	0	0	0	0	0	0	0	0	0	0	2	2	0	0	0	0	0	0	0.0133	0	0	0	0.0133	0	0.093	0	0
Bacteria;Proteobacteria;Alphaproteobacteria	Alphaproteobacteria	0	0	14	0	0	6	0	0	0	9	6	0	6	5	0	1	4	3	0	0	0	0	0	0	0	0	0	0	0	0	0	0	0	0	0	0	0	0.186	0	0	0.0797	0	0	0	0.1196	0.0797	0	0.0797
Bacteria;Firmicutes;Bacilli	Bacilli	4	32	3	43	5	2	2	0	0	7	1	4	3	3	1	1	6	11	2	20	9	8	3	2	63	87	45	430	7	16	22	13	7	65	50	0.0532	0.4252	0.0399	0.5714	0.0664	0.0266	0.0266	0	0	0.093	0.0133	0.0532	0.0399
Bacteria;Bacteroidetes;Bacteroidia	Bacteroidia	5171	4387	5714	4715	5203	6142	5910	5203	6042	5787	6193	3887	3374	5373	6428	5518	6102	4069	5693	6302	5846	4523	4084	1388	4502	4483	4438	5632	6416	5039	5578	5098	3854	4854	3695	68.7176	58.299	75.9336	62.6578	69.1429	81.6213	78.5382	69.1429	80.2924	76.9037	82.299	51.6545	44.8372
Bacteria;Proteobacteria;Betaproteobacteria	Betaproteobacteria	3	29	77	10	12	0	0	0	115	1	43	1	0	0	3	0	23	16	47	45	49	22	2	1	31	41	25	63	43	37	35	166	0	30	15	0.0399	0.3854	1.0233	0.1329	0.1595	0	0	0	1.5282	0.0133	0.5714	0.0133	0
Bacteria;Firmicutes;Clostridia	Clostridia	2304	2353	1120	2681	2276	1357	1574	2293	579	1525	1045	3579	4124	2114	871	1828	1312	3356	1700	1054	1576	2729	3371	5988	2077	2806	2931	1369	958	1874	1369	1974	2568	2474	3560	30.6179	31.2691	14.8837	35.6279	30.2458	18.0332	20.9169	30.4718	7.6944	20.2658	13.887	47.5615	54.804
Bacteria;Actinobacteria;Coriobacteriia	Coriobacteriia	3	2	1	0	1	1	0	0	0	1	0	1	0	0	0	0	0	0	1	1	1	1	0	2	1	5	5	3	0	1	0	1	2	0	2	0.0399	0.0266	0.0133	0	0.0133	0.0133	0	0	0	0.0133	0	0.0133	0
Bacteria;Deferribacteres;Deferribacteres_c	Deferribacteres_c	1	5	11	2	3	2	0	4	0	1	0	8	4	15	1	0	0	25	6	0	6	72	14	36	1	15	1	2	0	56	4	2	5	0	0	0.0133	0.0664	0.1462	0.0266	0.0399	0.0266	0	0.0532	0	0.0133	0	0.1063	0.0532
Bacteria;Proteobacteria;Deltaproteobacteria	Deltaproteobacteria	5	25	15	4	6	3	1	15	0	2	0	40	4	3	5	0	1	8	12	15	8	13	17	6	7	1	4	1	12	19	5	11	20	7	35	0.0664	0.3322	0.1993	0.0532	0.0797	0.0399	0.0133	0.1993	0	0.0266	0	0.5316	0.0532
Bacteria;Firmicutes;Erysipelotrichi	Erysipelotrichi	7	9	3	1	7	3	1	4	10	2	1	0	1	4	1	2	3	4	2	4	1	0	0	4	9	41	53	8	7	8	11	6	2	3	13	0.093	0.1196	0.0399	0.0133	0.093	0.0399	0.0133	0.0532	0.1329	0.0266	0.0133	0	0.0133
Bacteria;Proteobacteria;Gammaproteobacteria	Gammaproteobacteria	0	0	0	0	0	0	0	0	0	0	0	0	0	1	0	1	0	0	2	0	0	0	0	0	1	2	4	0	0	0	2	0	0	0	0	0	0	0	0	0	0	0	0	0	0	0	0	0
Bacteria;Tenericutes;Mollicutes	Mollicutes	11	5	47	3	2	2	0	0	0	0	0	0	0	3	1	1	0	1	1	2	17	82	17	7	0	29	4	6	1	0	10	39	46	0	0	0.1462	0.0664	0.6246	0.0399	0.0266	0.0266	0	0	0	0	0	0	0
Bacteria;Firmicutes;Negativicutes	Negativicutes	1	2	11	2	2	0	0	1	1	0	0	0	1	2	2	0	0	5	5	1	0	3	1	0	4	0	0	0	0	1	2	0	1	2	2	0.0133	0.0266	0.1462	0.0266	0.0266	0	0	0.0133	0.0133	0	0	0	0.0133
Bacteria;Cyanobacteria;PAC001562_c	PAC001562_c	0	0	0	0	0	0	0	0	0	0	0	0	0	0	0	0	0	0	0	0	0	0	0	0	0	0	0	0	0	0	0	0	0	0	0	0	0	0	0	0	0	0	0	0	0	0	0	0
Bacteria;Saccharibacteria_TM7;Saccharimonas_c	Saccharimonas_c	0	0	0	0	0	0	0	0	0	0	0	0	0	0	0	0	0	0	0	0	0	0	0	3	6	7	4	10	0	0	6	1	3	8	4	0	0	0	0	0	0	0	0	0	0	0	0	0
Bacteria;Cyanobacteria;Vampirovibrio_c	Vampirovibrio_c	15	63	90	38	5	0	0	0	0	0	0	0	0	0	0	0	0	16	37	61	12	70	13	2	4	8	11	0	21	311	27	155	6	3	35	0.1993	0.8372	1.196	0.505	0.0664	0	0	0	0	0	0	0	0
Bacteria;Verrucomicrobia;Verrucomicrobiae	Verrucomicrobiae	0	613	419	26	2	7	37	5	777	190	229	5	8	2	212	173	74	11	17	20	0	2	3	86	819	0	0	1	60	163	454	57	1009	79	114	0	8.1462	5.5681	0.3455	0.0266	0.093	0.4917	0.0664	10.3256	2.5249	3.0432	0.0664	0.1063
[truncated: 22 more columns]

## Sheet: order
order
		Count																																			Ratio
Taxonomy	Taxon Name	Male_Con_1	Male_Con_2	Male_Con_3	Male_Con_4	Male_Con_5	Male_E2_1	Male_E2_2	Male_E2_3	Male_E2_4	Male_E2_5	Male_E2_6	Male_E2_7	Male_E2_8	Male_E2_9	Male_E2_10	Male_E2_11	Male_E2_12	Female_Con_1	Female_Con_2	Female_Con_3	Female_Con_4	Female_Con_5	Female_Con_6	Female_Con_7	Female_Con_8	Female_Con_9	Female_Con_10	Female_Con_11	Female_OVX_1	Female_OVX_2	Female_OVX_3	Female_OVX_4	Female_OVX_5	Female_OVX_6	Female_OVX_7	Male_Con_1	Male_Con_2	Male_Con_3	Male_Con_4	Male_Con_5	Male_E2_1	Male_E2_2	Male_E2_3	Male_E2_4	Male_E2_5	Male_E2_6	Male_E2_7	Male_E2_8
Bacteria;Tenericutes;Mollicutes;Acholeplasmatales	Acholeplasmatales	1	1	45	2	0	2	0	0	0	0	0	0	0	3	1	1	0	0	0	2	17	82	17	5	0	28	3	0	1	0	9	38	46	0	0	0.0133	0.0133	0.598	0.0266	0	0.0266	0	0	0	0	0	0	0
Bacteria;Firmicutes;Negativicutes;Acidaminococcales	Acidaminococcales	1	0	1	1	2	0	0	1	0	0	0	0	1	2	0	0	0	0	1	0	0	0	0	0	1	0	0	0	0	0	0	0	0	0	2	0.0133	0	0.0133	0.0133	0.0266	0	0	0.0133	0	0	0	0	0.0133
Bacteria;Firmicutes;Bacilli;Bacillales	Bacillales	0	0	0	0	3	0	0	0	0	0	1	0	0	0	0	0	0	0	0	0	0	0	0	0	0	0	0	0	0	0	0	0	2	0	0	0	0	0	0	0.0399	0	0	0	0	0	0.0133	0	0
Bacteria;Bacteroidetes;Bacteroidia;Bacteroidales	Bacteroidales	5171	4387	5714	4715	5203	6142	5910	5203	6042	5787	6193	3887	3374	5373	6428	5518	6102	4069	5693	6302	5846	4523	4084	1388	4502	4483	4438	5632	6416	5039	5578	5098	3854	4854	3695	68.7176	58.299	75.9336	62.6578	69.1429	81.6213	78.5382	69.1429	80.2924	76.9037	82.299	51.6545	44.8372
Bacteria;Bacteroidetes;Bacteroidia;Bacteroidia_uc	Bacteroidia_uc	0	0	0	0	0	0	0	0	0	0	0	0	0	0	0	0	0	0	0	0	0	0	0	0	0	0	0	0	0	0	0	0	0	0	0	0	0	0	0	0	0	0	0	0	0	0	0	0
Bacteria;Actinobacteria;Actinobacteria_c;Bifidobacteriales	Bifidobacteriales	0	0	0	0	0	0	0	0	1	0	0	0	0	0	0	0	0	0	0	0	0	0	0	0	0	0	0	0	0	0	0	2	0	0	0	0	0	0	0	0	0	0	0	0.0133	0	0	0	0
Bacteria;Proteobacteria;Betaproteobacteria;Burkholderiales	Burkholderiales	3	29	77	10	12	0	0	0	115	1	43	1	0	0	3	0	23	16	47	45	49	22	2	1	31	41	25	63	43	37	35	166	0	30	15	0.0399	0.3854	1.0233	0.1329	0.1595	0	0	0	1.5282	0.0133	0.5714	0.0133	0
Bacteria;Firmicutes;Clostridia;Clostridiales	Clostridiales	2304	2353	1120	2681	2276	1357	1574	2293	579	1525	1045	3579	4124	2114	871	1828	1312	3356	1700	1054	1576	2729	3371	5988	2077	2806	2931	1369	958	1874	1369	1974	2568	2474	3560	30.6179	31.2691	14.8837	35.6279	30.2458	18.0332	20.9169	30.4718	7.6944	20.2658	13.887	47.5615	54.804
Bacteria;Actinobacteria;Coriobacteriia;Coriobacteriales	Coriobacteriales	3	2	1	0	1	1	0	0	0	1	0	1	0	0	0	0	0	0	1	1	1	1	0	2	1	5	5	3	0	1	0	1	2	0	2	0.0399	0.0266	0.0133	0	0.0133	0.0133	0	0	0	0.0133	0	0.0133	0
Bacteria;Deferribacteres;Deferribacteres_c;Deferribacterales	Deferribacterales	1	5	11	2	3	2	0	4	0	1	0	8	4	15	1	0	0	25	6	0	6	72	14	36	1	15	1	2	0	56	4	2	5	0	0	0.0133	0.0664	0.1462	0.0266	0.0399	0.0266	0	0.0532	0	0.0133	0	0.1063	0.0532
Bacteria;Proteobacteria;Deltaproteobacteria;Desulfovibrionales	Desulfovibrionales	5	25	15	4	6	3	1	15	0	2	0	40	4	3	5	0	1	8	12	15	8	13	17	6	7	1	4	1	12	19	5	11	20	7	35	0.0664	0.3322	0.1993	0.0532	0.0797	0.0399	0.0133	0.1993	0	0.0266	0	0.5316	0.0532
Bacteria;Proteobacteria;Gammaproteobacteria;Enterobacterales	Enterobacterales	0	0	0	0	0	0	0	0	0	0	0	0	0	1	0	1	0	0	1	0	0	0	0	0	1	2	4	0	0	0	0	0	0	0	0	0	0	0	0	0	0	0	0	0	0	0	0	0
Bacteria;Firmicutes;Erysipelotrichi;Erysipelotrichales	Erysipelotrichales	7	9	3	1	7	3	1	4	10	2	1	0	1	4	1	2	3	4	2	4	1	0	0	4	9	41	53	8	7	8	11	6	2	3	13	0.093	0.1196	0.0399	0.0133	0.093	0.0399	0.0133	0.0532	0.1329	0.0266	0.0133	0	0.0133
Bacteria;Cyanobacteria;Vampirovibrio_c;FR888536_o	FR888536_o	15	63	90	38	5	0	0	0	0	0	0	0	0	0	0	0	0	16	37	61	12	70	13	2	4	8	11	0	21	311	27	155	6	3	35	0.1993	0.8372	1.196	0.505	0.0664	0	0	0	0	0	0	0	0
Bacteria;Firmicutes;Negativicutes;Hydrogenispora_o	Hydrogenispora_o	0	1	8	1	0	0	0	0	1	0	0	0	0	0	0	0	0	5	4	1	0	3	1	0	3	0	0	0	0	0	2	0	0	2	0	0	0.0133	0.1063	0.0133	0	0	0	0	0.0133	0	0	0	0
Bacteria;Firmicutes;Bacilli;Lactobacillales	Lactobacillales	4	32	3	43	2	2	2	0	0	7	0	4	3	3	1	1	6	11	2	20	9	8	3	2	63	87	45	430	7	16	22	13	5	65	50	0.0532	0.4252	0.0399	0.5714	0.0266	0.0266	0.0266	0	0	0.093	0	0.0532	0.0399
Bacteria;Tenericutes;Mollicutes;Mycoplasmatales	Mycoplasmatales	0	0	0	0	0	0	0	0	0	0	0	0	0	0	0	0	0	0	0	0	0	0	0	0	0	0	0	0	0	0	0	1	0	0	0	0	0	0	0	0	0	0	0	0	0	0	0	0
Bacteria;Tenericutes;Mollicutes;PAC001057_o	PAC001057_o	10	4	2	1	2	0	0	0	0	0	0	0	0	0	0	0	0	1	1	0	0	0	0	2	0	1	1	6	0	0	1	0	0	0	0	0.1329	0.0532	0.0266	0.0133	0.0266	0	0	0	0	0	0	0	0
Bacteria;Cyanobacteria;PAC001562_c;PAC001562_o	PAC001562_o	0	0	0	0	0	0	0	0	0	0	0	0	0	0	0	0	0	0	0	0	0	0	0	0	0	0	0	0	0	0	0	0	0	0	0	0	0	0	0	0	0	0	0	0	0	0	0	0
Bacteria;Proteobacteria;Gammaproteobacteria;Pasteurellales	Pasteurellales	0	0	0	0	0	0	0	0	0	0	0	0	0	0	0	0	0	0	0	0	0	0	0	0	0	0	0	0	0	0	0	0	0	0	0	0	0	0	0	0	0	0	0	0	0	0	0	0
Bacteria;Actinobacteria;Actinobacteria_c;Propionibacteriales	Propionibacteriales	0	0	0	0	1	0	0	0	0	0	7	0	0	0	0	0	0	0	0	0	0	0	0	0	0	0	0	0	0	0	0	0	2	0	0	0	0	0	0	0.0133	0	0	0	0	0	0.093	0	0
Bacteria;Proteobacteria;Gammaproteobacteria;Pseudomonadales	Pseudomonadales	0	0	0	0	0	0	0	0	0	0	0	0	0	0	0	0	0	0	1	0	0	0	0	0	0	0	0	0	0	0	2	0	0	0	0	0	0	0	0	0	0	0	0	0	0	0	0	0
Bacteria;Proteobacteria;Alphaproteobacteria;Rhizobiales	Rhizobiales	0	0	0	0	0	0	0	0	0	0	0	0	0	0	0	0	0	0	0	0	0	0	0	0	0	0	0	0	0	0	0	0	0	0	0	0	0	0	0	0	0	0	0	0	0	0	0	0
Bacteria;Proteobacteria;Alphaproteobacteria;Rhodospirillales	Rhodospirillales	0	0	14	0	0	6	0	0	0	9	6	0	6	5	0	1	4	3	0	0	0	0	0	0	0	0	0	0	0	0	0	0	0	0	0	0	0	0.186	0	0	0.0797	0	0	0	0.1196	0.0797	0	0.0797
Bacteria;Saccharibacteria_TM7;Saccharimonas_c;Saccharimonas_o	Saccharimonas_o	0	0	0	0	0	0	0	0	0	0	0	0	0	0	0	0	0	0	0	0	0	0	0	3	6	7	4	10	0	0	6	1	3	8	4	0	0	0	0	0	0	0	0	0	0	0	0	0
Bacteria;Firmicutes;Negativicutes;Selenomonadales	Selenomonadales	0	0	2	0	0	0	0	0	0	0	0	0	0	0	0	0	0	0	0	0	0	0	0	0	0	0	0	0	0	0	0	0	1	0	0	0	0	0.0266	0	0	0	0	0	0	0	0	0	0
Bacteria;Firmicutes;Negativicutes;Veillonellales	Veillonellales	0	1	0	0	0	0	0	0	0	0	0	0	0	0	2	0	0	0	0	0	0	0	0	0	0	0	0	0	0	1	0	0	0	0	0	0	0.0133	0	0	0	0	0	0	0	0	0	0	0
Bacteria;Verrucomicrobia;Verrucomicrobiae;Verrucomicrobiales	Verrucomicrobiales	0	613	419	26	2	7	37	5	777	190	229	5	8	2	212	173	74	11	17	20	0	2	3	86	819	0	0	1	60	163	454	57	1009	79	114	0	8.1462	5.5681	0.3455	0.0266	0.093	0.4917	0.0664	10.3256	2.5249	3.0432	0.0664	0.1063
[truncated: 22 more columns]

## Sheet: family
family
		Count																																			Ratio
Taxonomy	Taxon Name	Male_Con_1	Male_Con_2	Male_Con_3	Male_Con_4	Male_Con_5	Male_E2_1	Male_E2_2	Male_E2_3	Male_E2_4	Male_E2_5	Male_E2_6	Male_E2_7	Male_E2_8	Male_E2_9	Male_E2_10	Male_E2_11	Male_E2_12	Female_Con_1	Female_Con_2	Female_Con_3	Female_Con_4	Female_Con_5	Female_Con_6	Female_Con_7	Female_Con_8	Female_Con_9	Female_Con_10	Female_Con_11	Female_OVX_1	Female_OVX_2	Female_OVX_3	Female_OVX_4	Female_OVX_5	Female_OVX_6	Female_OVX_7	Male_Con_1	Male_Con_2	Male_Con_3	Male_Con_4	Male_Con_5	Male_E2_1	Male_E2_2	Male_E2_3	Male_E2_4	Male_E2_5	Male_E2_6	Male_E2_7	Male_E2_8
Bacteria;Bacteroidetes;Bacteroidia;Bacteroidales;AC160630_f	AC160630_f	0	0	1	0	0	0	0	0	0	0	0	0	0	1	0	0	0	0	0	0	0	0	0	0	0	0	0	0	0	0	0	1	0	1	1	0	0	0.0133	0	0	0	0	0	0	0	0	0	0
Bacteria;Tenericutes;Mollicutes;Acholeplasmatales;Acholeplasmataceae	Acholeplasmataceae	1	1	45	2	0	2	0	0	0	0	0	0	0	3	1	1	0	0	0	2	17	82	17	5	0	28	3	0	1	0	9	38	46	0	0	0.0133	0.0133	0.598	0.0266	0	0.0266	0	0	0	0	0	0	0
Bacteria;Firmicutes;Negativicutes;Acidaminococcales;Acidaminococcaceae	Acidaminococcaceae	1	0	1	1	2	0	0	1	0	0	0	0	1	2	0	0	0	0	1	0	0	0	0	0	1	0	0	0	0	0	0	0	0	0	2	0.0133	0	0.0133	0.0133	0.0266	0	0	0.0133	0	0	0	0	0.0133
Bacteria;Firmicutes;Bacilli;Lactobacillales;Aerococcaceae	Aerococcaceae	0	0	0	0	0	0	0	0	0	0	0	0	0	0	0	0	0	0	0	0	0	0	0	0	0	0	0	0	0	0	0	0	0	0	0	0	0	0	0	0	0	0	0	0	0	0	0	0
Bacteria;Verrucomicrobia;Verrucomicrobiae;Verrucomicrobiales;Akkermansiaceae	Akkermansiaceae	0	613	419	26	2	7	37	5	777	190	229	5	8	2	212	173	74	11	17	20	0	2	3	86	819	0	0	1	60	163	454	57	1009	79	114	0	8.1462	5.5681	0.3455	0.0266	0.093	0.4917	0.0664	10.3256	2.5249	3.0432	0.0664	0.1063
Bacteria;Bacteroidetes;Bacteroidia;Bacteroidales;Bacteroidaceae	Bacteroidaceae	264	494	2194	221	557	1526	2669	2195	1231	2600	1392	815	1345	599	1732	1920	1391	326	1333	1263	587	670	898	314	1011	1084	1623	755	2548	1509	801	839	1275	323	250	3.5083	6.5648	29.1561	2.9369	7.402	20.2791	35.4684	29.1694	16.3588	34.5515	18.4983	10.8306	17.8738
Bacteria;Bacteroidetes;Bacteroidia;Bacteroidales;Bacteroidales_uc	Bacteroidales_uc	0	0	0	1	0	1	1	1	2	0	2	0	0	1	0	0	1	0	3	1	1	0	1	0	0	0	0	1	0	0	1	0	0	0	0	0	0	0	0.0133	0	0.0133	0.0133	0.0133	0.0266	0	0.0266	0	0
Bacteria;Bacteroidetes;Bacteroidia;Bacteroidales;Barnesiellaceae	Barnesiellaceae	10	50	54	22	2	0	0	0	0	0	0	0	0	0	0	0	0	23	9	11	6	16	5	0	8	7	0	17	0	0	0	0	4	19	8	0.1329	0.6645	0.7176	0.2924	0.0266	0	0	0	0	0	0	0	0
Bacteria;Actinobacteria;Actinobacteria_c;Bifidobacteriales;Bifidobacteriaceae	Bifidobacteriaceae	0	0	0	0	0	0	0	0	1	0	0	0	0	0	0	0	0	0	0	0	0	0	0	0	0	0	0	0	0	0	0	2	0	0	0	0	0	0	0	0	0	0	0	0.0133	0	0	0	0
Bacteria;Proteobacteria;Alphaproteobacteria;Rhizobiales;Bosea_f	Bosea_f	0	0	0	0	0	0	0	0	0	0	0	0	0	0	0	0	0	0	0	0	0	0	0	0	0	0	0	0	0	0	0	0	0	0	0	0	0	0	0	0	0	0	0	0	0	0	0	0
Bacteria;Firmicutes;Clostridia;Clostridiales;Christensenellaceae	Christensenellaceae	44	68	61	84	87	5	50	78	4	33	6	90	39	107	23	46	18	237	113	62	129	171	160	16	22	28	30	18	10	7	18	23	28	30	12	0.5847	0.9037	0.8106	1.1163	1.1561	0.0664	0.6645	1.0365	0.0532	0.4385	0.0797	1.196	0.5183
Bacteria;Firmicutes;Clostridia;Clostridiales;Clostridiaceae	Clostridiaceae	1	2	7	0	1	0	0	3	0	0	3	0	0	9	0	0	0	1	3	1	3	3	0	2	3	9	14	0	2	3	1	0	3	0	1	0.0133	0.0266	0.093	0	0.0133	0	0	0.0399	0	0	0.0399	0	0
Bacteria;Firmicutes;Clostridia;Clostridiales;Clostridiales_uc	Clostridiales_uc	0	0	0	0	0	0	1	1	0	0	0	1	0	0	0	0	0	0	0	0	0	1	1	0	0	1	0	1	0	0	0	0	0	0	0	0	0	0	0	0	0	0.0133	0.0133	0	0	0	0.0133	0
Bacteria;Actinobacteria;Coriobacteriia;Coriobacteriales;Coriobacteriaceae	Coriobacteriaceae	3	2	1	0	1	1	0	0	0	1	0	1	0	0	0	0	0	0	1	1	1	1	0	2	1	5	5	3	0	1	0	1	2	0	2	0.0399	0.0266	0.0133	0	0.0133	0.0133	0	0	0	0.0133	0	0.0133	0
Bacteria;Deferribacteres;Deferribacteres_c;Deferribacterales;Deferribacteraceae	Deferribacteraceae	1	5	11	2	3	2	0	4	0	1	0	8	4	15	1	0	0	25	6	0	6	72	14	36	1	15	1	2	0	56	4	2	5	0	0	0.0133	0.0664	0.1462	0.0266	0.0399	0.0266	0	0.0532	0	0.0133	0	0.1063	0.0532
Bacteria;Firmicutes;Clostridia;Clostridiales;Dehalobacterium_f	Dehalobacterium_f	1	17	4	8	2	1	3	3	4	3	1	6	7	5	8	1	0	3	6	4	0	4	5	14	4	6	7	11	2	6	5	5	4	0	13	0.0133	0.2259	0.0532	0.1063	0.0266	0.0133	0.0399	0.0399	0.0532	0.0399	0.0133	0.0797	0.093
Bacteria;Proteobacteria;Deltaproteobacteria;Desulfovibrionales;Desulfovibrionaceae	Desulfovibrionaceae	5	25	15	4	6	3	1	15	0	2	0	40	4	3	5	0	1	8	12	15	8	13	17	6	7	1	4	1	12	19	5	11	20	7	35	0.0664	0.3322	0.1993	0.0532	0.0797	0.0399	0.0133	0.1993	0	0.0266	0	0.5316	0.0532
Bacteria;Proteobacteria;Deltaproteobacteria;Desulfovibrionales;Desulfovibrionales_uc	Desulfovibrionales_uc	0	0	0	0	0	0	0	0	0	0	0	0	0	0	0	0	0	0	0	0	0	0	0	0	0	0	0	0	0	0	0	0	0	0	0	0	0	0	0	0	0	0	0	0	0	0	0	0
Bacteria;Proteobacteria;Gammaproteobacteria;Enterobacterales;Enterobacteriaceae	Enterobacteriaceae	0	0	0	0	0	0	0	0	0	0	0	0	0	1	0	1	0	0	1	0	0	0	0	0	1	2	4	0	0	0	0	0	0	0	0	0	0	0	0	0	0	0	0	0	0	0	0	0
Bacteria;Firmicutes;Erysipelotrichi;Erysipelotrichales;Erysipelotrichaceae	Erysipelotrichaceae	7	9	3	1	7	3	1	4	10	2	1	0	1	4	1	2	3	4	2	4	1	0	0	4	9	41	53	8	7	8	11	6	2	3	13	0.093	0.1196	0.0399	0.0133	0.093	0.0399	0.0133	0.0532	0.1329	0.0266	0.0133	0	0.0133
Bacteria;Firmicutes;Clostridia;Clostridiales;Eubacteriaceae	Eubacteriaceae	0	0	0	0	0	0	1	0	0	0	0	0	0	0	0	0	0	0	0	0	0	0	1	0	0	0	0	0	0	0	0	0	0	0	0	0	0	0	0	0	0	0.0133	0	0	0	0	0	0
Bacteria;Cyanobacteria;Vampirovibrio_c;FR888536_o;FR888536_f	FR888536_f	15	63	90	38	5	0	0	0	0	0	0	0	0	0	0	0	0	16	37	61	12	70	13	2	4	8	11	0	21	311	27	155	6	3	35	0.1993	0.8372	1.196	0.505	0.0664	0	0	0	0	0	0	0	0
Bacteria;Cyanobacteria;Vampirovibrio_c;FR888536_o;FR888536_o_uc	FR888536_o_uc	0	0	0	0	0	0	0	0	0	0	0	0	0	0	0	0	0	0	0	0	0	0	0	0	0	0	0	0	0	0	0	0	0	0	0	0	0	0	0	0	0	0	0	0	0	0	0	0
Bacteria;Firmicutes;Negativicutes;Hydrogenispora_o;Hydrogenispora_f	Hydrogenispora_f	0	1	8	1	0	0	0	0	1	0	0	0	0	0	0	0	0	5	4	1	0	3	1	0	3	0	0	0	0	0	2	0	0	2	0	0	0.0133	0.1063	0.0133	0	0	0	0	0.0133	0	0	0	0
Bacteria;Firmicutes;Clostridia;Clostridiales;Lachnospiraceae	Lachnospiraceae	1700	1438	276	2034	1737	496	822	1708	271	1190	328	2920	3413	1642	636	1450	704	2466	728	682	1005	2141	2778	5488	1618	2212	2296	982	742	1191	988	1516	1815	2129	2727	22.5914	19.1096	3.6678	27.0299	23.0831	6.5914	10.9236	22.6977	3.6013	15.814	4.3588	38.804	45.3555
Bacteria;Firmicutes;Bacilli;Lactobacillales;Lactobacillaceae	Lactobacillaceae	4	31	2	43	2	1	1	0	0	6	0	4	3	3	1	1	6	11	2	19	9	8	3	2	63	87	44	430	7	16	22	13	5	65	50	0.0532	0.412	0.0266	0.5714	0.0266	0.0133	0.0133	0	0	0.0797	0	0.0532	0.0399
Bacteria;Firmicutes;Clostridia;Clostridiales;Mogibacterium_f	Mogibacterium_f	4	10	0	1	3	4	5	4	3	5	3	2	6	3	2	4	3	5	2	4	1	7	1	3	10	17	30	12	5	1	2	0	2	2	4	0.0532	0.1329	0	0.0133	0.0399	0.0532	0.0664	0.0532	0.0399	0.0664	0.0399	0.0266	0.0797
Bacteria;Proteobacteria;Gammaproteobacteria;Pseudomonadales;Moraxellaceae	Moraxellaceae	0	0	0	0	0	0	0	0	0	0	0	0	0	0	0	0	0	0	1	0	0	0	0	0	0	0	0	0	0	0	2	0	0	0	0	0	0	0	0	0	0	0	0	0	0	0	0	0
Bacteria;Proteobacteria;Gammaproteobacteria;Enterobacterales;Morganellaceae	Morganellaceae	0	0	0	0	0	0	0	0	0	0	0	0	0	0	0	0	0	0	0	0	0	0	0	0	0	0	0	0	0	0	0	0	0	0	0	0	0	0	0	0	0	0	0	0	0	0	0	0
Bacteria;Bacteroidetes;Bacteroidia;Bacteroidales;Muribaculaceae	Muribaculaceae	2497	1963	2408	3049	1214	4134	2498	2986	4767	2994	4645	2699	1768	2834	4264	2672	3704	456	2191	2841	3023	1533	610	517	2385	1668	1030	3713	3212	2890	3772	2830	1696	2871	2825	33.1827	26.0864	32	40.5183	16.1329	54.9369	33.196	39.6811	63.3488	39.7874	61.7276	35.8671	23.495
Bacteria;Tenericutes;Mollicutes;Mycoplasmatales;Mycoplasmataceae	Mycoplasmataceae	0	0	0	0	0	0	0	0	0	0	0	0	0	0	0	0	0	0	0	0	0	0	0	0	0	0	0	0	0	0	0	0	0	0	0	0	0	0	0	0	0	0	0	0	0	0	0	0
Bacteria;Tenericutes;Mollicutes;Mycoplasmatales;Mycoplasmataceae_f3	Mycoplasmataceae_f3	0	0	0	0	0	0	0	0	0	0	0	0	0	0	0	0	0	0	0	0	0	0	0	0	0	0	0	0	0	0	0	1	0	0	0	0	0	0	0	0	0	0	0	0	0	0	0	0
Bacteria;Bacteroidetes;Bacteroidia;Bacteroidales;Odoribacteraceae	Odoribacteraceae	41	48	77	36	11	0	0	0	0	0	0	0	0	1	0	0	1	36	35	39	36	44	28	3	2	7	6	6	24	24	19	11	28	19	5	0.5449	0.6379	1.0233	0.4784	0.1462	0	0	0	0	0	0	0	0
Bacteria;Proteobacteria;Betaproteobacteria;Burkholderiales;Oxalobacteraceae	Oxalobacteraceae	0	0	0	0	0	0	0	0	0	0	0	0	0	0	0	0	0	1	0	0	0	0	0	0	0	0	0	0	0	0	0	0	0	0	0	0	0	0	0	0	0	0	0	0	0	0	0	0
Bacteria;Tenericutes;Mollicutes;PAC001057_o;PAC000197_f	PAC000197_f	3	0	0	0	2	0	0	0	0	0	0	0	0	0	0	0	0	1	1	0	0	0	0	0	0	0	0	0	0	0	0	0	0	0	0	0.0399	0	0	0	0.0266	0	0	0	0	0	0	0	0
Bacteria;Tenericutes;Mollicutes;PAC001057_o;PAC001057_f	PAC001057_f	7	4	2	1	0	0	0	0	0	0	0	0	0	0	0	0	0	0	0	0	0	0	0	2	0	1	1	6	0	0	1	0	0	0	0	0.093	0.0532	0.0266	0.0133	0	0	0	0	0	0	0	0	0
Bacteria;Cyanobacteria;PAC001562_c;PAC001562_o;PAC001562_f	PAC001562_f	0	0	0	0	0	0	0	0	0	0	0	0	0	0	0	0	0	0	0	0	0	0	0	0	0	0	0	0	0	0	0	0	0	0	0	0	0	0	0	0	0	0	0	0	0	0	0	0
Bacteria;Proteobacteria;Gammaproteobacteria;Pasteurellales;Pasteurellaceae	Pasteurellaceae	0	0	0	0	0	0	0	0	0	0	0	0	0	0	0	0	0	0	0	0	0	0	0	0	0	0	0	0	0	0	0	0	0	0	0	0	0	0	0	0	0	0	0	0	0	0	0	0
Bacteria;Firmicutes;Clostridia;Clostridiales;Peptococcaceae	Peptococcaceae	9	7	3	1	0	1	0	1	0	0	1	2	1	0	0	1	1	0	8	5	3	0	2	5	25	25	65	14	11	5	7	2	5	0	1	0.1196	0.093	0.0399	0.0133	0	0.0133	0	0.0133	0	0	0.0133	0.0266	0.0133
Bacteria;Firmicutes;Clostridia;Clostridiales;Peptostreptococcaceae	Peptostreptococcaceae	0	3	0	0	0	0	0	0	0	0	0	0	0	2	0	0	0	0	1	6	2	5	0	0	2	1	1	0	0	1	0	0	1	0	1	0	0.0399	0	0	0	0	0	0	0	0	0	0	0
Bacteria;Bacteroidetes;Bacteroidia;Bacteroidales;Porphyromonadaceae	Porphyromonadaceae	4	13	75	5	2	20	23	16	21	33	11	14	86	26	57	8	18	7	3	6	3	8	11	7	8	9	4	1	10	6	7	3	9	6	10	0.0532	0.1728	0.9967	0.0664	0.0266	0.2658	0.3056	0.2126	0.2791	0.4385	0.1462	0.186	1.1429
Bacteria;Bacteroidetes;Bacteroidia;Bacteroidales;Prevotellaceae	Prevotellaceae	0	0	0	1	0	1	0	0	1	0	1	2	2	0	1	0	0	0	0	0	0	0	0	0	0	0	0	0	0	0	0	0	0	0	1	0	0	0	0.0133	0	0.0133	0	0	0.0133	0	0.0133	0.0266	0.0266
Bacteria;Actinobacteria;Actinobacteria_c;Propionibacteriales;Propionibacteriaceae	Propionibacteriaceae	0	0	0	0	1	0	0	0	0	0	7	0	0	0	0	0	0	0	0	0	0	0	0	0	0	0	0	0	0	0	0	0	2	0	0	0	0	0	0	0.0133	0	0	0	0	0	0.093	0	0
Bacteria;Proteobacteria;Gammaproteobacteria;Pseudomonadales;Pseudomonadaceae	Pseudomonadaceae	0	0	0	0	0	0	0	0	0	0	0	0	0	0	0	0	0	0	0	0	0	0	0	0	0	0	0	0	0	0	0	0	0	0	0	0	0	0	0	0	0	0	0	0	0	0	0	0
Bacteria;Proteobacteria;Alphaproteobacteria;Rhodospirillales;Rhodospirillaceae	Rhodospirillaceae	0	0	14	0	0	6	0	0	0	9	6	0	6	5	0	1	4	3	0	0	0	0	0	0	0	0	0	0	0	0	0	0	0	0	0	0	0	0.186	0	0	0.0797	0	0	0	0.1196	0.0797	0	0.0797
Bacteria;Bacteroidetes;Bacteroidia;Bacteroidales;Rikenellaceae	Rikenellaceae	2355	1819	905	1380	3417	460	719	5	20	160	142	357	173	1911	374	918	987	3221	2119	2141	2190	2252	2531	547	1088	1708	1775	1139	622	610	978	1414	842	1615	595	31.2957	24.1728	12.0266	18.3389	45.4086	6.113	9.5548	0.0664	0.2658	2.1262	1.887	4.7442	2.299
Bacteria;Firmicutes;Clostridia;Clostridiales;Ruminococcaceae	Ruminococcaceae	545	808	769	553	446	850	692	495	297	294	703	558	658	346	202	326	586	644	839	290	433	397	423	460	393	507	488	331	186	660	348	428	710	313	801	7.2425	10.7375	10.2193	7.3488	5.9269	11.2957	9.196	6.5781	3.9468	3.907	9.3422	7.4153	8.7442
Bacteria;Saccharibacteria_TM7;Saccharimonas_c;Saccharimonas_o;Saccharimonas_f	Saccharimonas_f	0	0	0	0	0	0	0	0	0	0	0	0	0	0	0	0	0	0	0	0	0	0	0	3	6	7	4	10	0	0	6	1	3	8	4	0	0	0	0	0	0	0	0	0	0	0	0	0
Bacteria;Firmicutes;Negativicutes;Selenomonadales;Selenomonadaceae	Selenomonadaceae	0	0	2	0	0	0	0	0	0	0	0	0	0	0	0	0	0	0	0	0	0	0	0	0	0	0	0	0	0	0	0	0	1	0	0	0	0	0.0266	0	0	0	0	0	0	0	0	0	0
Bacteria;Firmicutes;Bacilli;Bacillales;Staphylococcaceae	Staphylococcaceae	0	0	0	0	3	0	0	0	0	0	1	0	0	0	0	0	0	0	0	0	0	0	0	0	0	0	0	0	0	0	0	0	2	0	0	0	0	0	0	0.0399	0	0	0	0	0	0.0133	0	0
Bacteria;Firmicutes;Bacilli;Lactobacillales;Streptococcaceae	Streptococcaceae	0	1	1	0	0	1	1	0	0	1	0	0	0	0	0	0	0	0	0	1	0	0	0	0	0	0	1	0	0	0	0	0	0	0	0	0	0.0133	0.0133	0	0	0.0133	0.0133	0	0	0.0133	0	0	0
Bacteria;Proteobacteria;Betaproteobacteria;Burkholderiales;Sutterellaceae	Sutterellaceae	3	29	77	10	12	0	0	0	115	1	43	1	0	0	3	0	23	15	47	45	49	22	2	1	31	41	25	63	43	37	35	166	0	30	15	0.0399	0.3854	1.0233	0.1329	0.1595	0	0	0	1.5282	0.0133	0.5714	0.0133	0
Bacteria;Firmicutes;Negativicutes;Veillonellales;Veillonellaceae	Veillonellaceae	0	1	0	0	0	0	0	0	0	0	0	0	0	0	2	0	0	0	0	0	0	0	0	0	0	0	0	0	0	1	0	0	0	0	0	0	0.0133	0	0	0	0	0	0	0	0	0	0	0
Bacteria;Verrucomicrobia;Verrucomicrobiae;Verrucomicrobiales;Verrucomicrobiales_uc	Verrucomicrobiales_uc	0	0	0	0	0	0	0	0	0	0	0	0	0	0	0	0	0	0	0	0	0	0	0	0	0	0	0	0	0	0	0	0	0	0	0	0	0	0	0	0	0	0	0	0	0	0	0	0
Unclassified in higher taxonomic rank	Unclassified.in.higher.taxonomic.rank	0	0	0	0	0	0	0	0	0	0	0	0	0	0	0	0	0	0	0	0	0	0	0	0	0	0	0	0	0	0	0	0	0	0	0	0	0	0	0	0	0	0	0	0	0	0	0	0
[truncated: 22 more columns]

## Sheet: genus
genus
		Count																																			Ratio
Taxonomy	Taxon Name	Male_Con_1	Male_Con_2	Male_Con_3	Male_Con_4	Male_Con_5	Male_E2_1	Male_E2_2	Male_E2_3	Male_E2_4	Male_E2_5	Male_E2_6	Male_E2_7	Male_E2_8	Male_E2_9	Male_E2_10	Male_E2_11	Male_E2_12	Female_Con_1	Female_Con_2	Female_Con_3	Female_Con_4	Female_Con_5	Female_Con_6	Female_Con_7	Female_Con_8	Female_Con_9	Female_Con_10	Female_Con_11	Female_OVX_1	Female_OVX_2	Female_OVX_3	Female_OVX_4	Female_OVX_5	Female_OVX_6	Female_OVX_7	Male_Con_1	Male_Con_2	Male_Con_3	Male_Con_4	Male_Con_5	Male_E2_1	Male_E2_2	Male_E2_3	Male_E2_4	Male_E2_5	Male_E2_6	Male_E2_7	Male_E2_8
Bacteria;Firmicutes;Clostridia;Clostridiales;Lachnospiraceae;AB185775_g	AB185775_g	2	0	1	1	5	0	0	1	0	2	1	3	1	0	0	0	0	27	0	0	1	4	0	27	0	7	2	1	2	18	0	16	3	6	0	0.0266	0	0.0133	0.0133	0.0664	0	0	0.0133	0	0.0266	0.0133	0.0399	0.0133
Bacteria;Firmicutes;Clostridia;Clostridiales;Ruminococcaceae;AB218327_g	AB218327_g	0	0	0	0	0	0	0	0	0	0	0	0	0	0	0	0	0	0	0	0	0	0	0	0	0	0	0	0	0	0	0	0	2	0	0	0	0	0	0	0	0	0	0	0	0	0	0	0
Bacteria;Proteobacteria;Alphaproteobacteria;Rhodospirillales;Rhodospirillaceae;AB270041_g	AB270041_g	0	0	0	0	0	0	0	0	0	0	0	0	0	0	0	0	0	0	0	0	0	0	0	0	0	0	0	0	0	0	0	0	0	0	0	0	0	0	0	0	0	0	0	0	0	0	0	0
Bacteria;Firmicutes;Clostridia;Clostridiales;Lachnospiraceae;AB494769_g	AB494769_g	0	0	0	0	0	1	0	0	0	0	0	1	0	0	0	2	0	0	0	0	0	0	0	0	0	0	0	0	0	0	0	0	0	0	0	0	0	0	0	0	0.0133	0	0	0	0	0	0.0133	0
Bacteria;Firmicutes;Clostridia;Clostridiales;Lachnospiraceae;AB506319_g	AB506319_g	0	0	0	1	0	0	0	1	0	0	0	0	0	1	0	0	0	0	0	0	0	0	0	9	0	0	0	0	0	0	0	0	0	0	0	0	0	0	0.0133	0	0	0	0.0133	0	0	0	0	0
Bacteria;Firmicutes;Clostridia;Clostridiales;Lachnospiraceae;AB606281_g	AB606281_g	0	7	0	0	1	1	0	0	0	0	0	0	0	1	0	3	1	88	0	2	0	5	7	0	1	1	0	0	0	1	2	1	0	0	49	0	0.093	0	0	0.0133	0.0133	0	0	0	0	0	0	0
Bacteria;Firmicutes;Clostridia;Clostridiales;Lachnospiraceae;AB606290_g	AB606290_g	0	0	0	0	0	0	0	0	0	0	0	0	4	0	0	0	0	0	0	0	0	0	0	0	0	0	0	0	0	1	0	0	0	0	0	0	0	0	0	0	0	0	0	0	0	0	0	0.0532
Bacteria;Firmicutes;Clostridia;Clostridiales;Lachnospiraceae;AB730688_g	AB730688_g	1	1	1	0	2	1	0	0	0	1	0	0	1	1	0	0	0	2	0	0	0	0	1	1	0	0	0	0	0	0	0	0	0	0	0	0.0133	0.0133	0.0133	0	0.0266	0.0133	0	0	0	0.0133	0	0	0.0133
Bacteria;Firmicutes;Clostridia;Clostridiales;Lachnospiraceae;AM405126_g	AM405126_g	0	0	0	0	0	1	0	0	0	0	0	0	0	0	0	0	0	0	0	0	0	1	1	8	0	0	2	0	0	0	0	0	0	0	0	0	0	0	0	0	0.0133	0	0	0	0	0	0	0
Bacteria;Firmicutes;Clostridia;Clostridiales;Lachnospiraceae;AM932595_g	AM932595_g	0	0	0	0	0	0	0	1	0	1	0	0	1	3	0	3	2	0	1	0	0	0	0	1	0	0	0	0	0	0	0	0	1	0	0	0	0	0	0	0	0	0	0.0133	0	0.0133	0	0	0.0133
Bacteria;Firmicutes;Clostridia;Clostridiales;Lachnospiraceae;AY212756_g	AY212756_g	0	0	0	0	0	0	0	0	0	0	0	0	0	0	0	0	0	0	0	0	0	0	0	0	0	0	0	0	0	0	0	0	0	1	0	0	0	0	0	0	0	0	0	0	0	0	0	0
Bacteria;Firmicutes;Clostridia;Clostridiales;Lachnospiraceae;AY212760_g	AY212760_g	0	0	0	0	0	1	0	0	0	0	0	0	0	0	0	0	0	1	0	0	0	0	0	0	0	0	0	0	0	0	0	0	0	0	0	0	0	0	0	0	0.0133	0	0	0	0	0	0	0
Bacteria;Firmicutes;Clostridia;Clostridiales;Lachnospiraceae;Acetatifactor	Acetatifactor	14	10	0	14	19	2	30	48	0	15	3	77	39	36	6	50	23	43	6	7	13	25	33	51	27	50	42	26	5	8	9	16	27	42	18	0.186	0.1329	0	0.186	0.2525	0.0266	0.3987	0.6379	0	0.1993	0.0399	1.0233	0.5183
Bacteria;Firmicutes;Clostridia;Clostridiales;Lachnospiraceae;Acetitomaculum	Acetitomaculum	0	0	0	0	0	0	0	0	0	0	0	0	0	0	0	0	0	1	0	0	0	0	0	0	0	0	0	0	0	0	0	0	0	0	3	0	0	0	0	0	0	0	0	0	0	0	0	0
Bacteria;Tenericutes;Mollicutes;Acholeplasmatales;Acholeplasmataceae;Acholeplasma_g2	Acholeplasma_g2	1	1	45	2	0	0	0	0	0	0	0	0	0	3	1	1	0	0	0	2	17	82	17	5	0	28	3	0	1	0	9	38	46	0	0	0.0133	0.0133	0.598	0.0266	0	0	0	0	0	0	0	0	0
Bacteria;Tenericutes;Mollicutes;Acholeplasmatales;Acholeplasmataceae;Acholeplasmataceae_uc	Acholeplasmataceae_uc	0	0	0	0	0	2	0	0	0	0	0	0	0	0	0	0	0	0	0	0	0	0	0	0	0	0	0	0	0	0	0	0	0	0	0	0	0	0	0	0	0.0266	0	0	0	0	0	0	0
Bacteria;Proteobacteria;Gammaproteobacteria;Pseudomonadales;Moraxellaceae;Acinetobacter	Acinetobacter	0	0	0	0	0	0	0	0	0	0	0	0	0	0	0	0	0	0	1	0	0	0	0	0	0	0	0	0	0	0	2	0	0	0	0	0	0	0	0	0	0	0	0	0	0	0	0	0
Bacteria;Firmicutes;Clostridia;Clostridiales;Ruminococcaceae;Acutalibacter	Acutalibacter	3	0	0	5	0	0	3	0	0	2	0	10	1	4	8	3	3	0	3	1	5	1	2	13	21	15	3	7	2	11	3	3	4	2	12	0.0399	0	0	0.0664	0	0	0.0399	0	0	0.0266	0	0.1329	0.0133
Bacteria;Actinobacteria;Coriobacteriia;Coriobacteriales;Coriobacteriaceae;Adlercreutzia	Adlercreutzia	0	0	0	0	0	0	0	0	0	1	0	0	0	0	0	0	0	0	0	0	0	0	0	0	0	0	0	0	0	0	0	0	0	0	0	0	0	0	0	0	0	0	0	0	0.0133	0	0	0
Bacteria;Firmicutes;Clostridia;Clostridiales;Lachnospiraceae;Agathobacter	Agathobacter	0	0	0	0	0	0	0	0	0	0	0	0	0	0	0	0	0	0	0	0	1	0	0	0	0	0	0	0	0	0	0	0	0	0	0	0	0	0	0	0	0	0	0	0	0	0	0	0
Bacteria;Firmicutes;Clostridia;Clostridiales;Ruminococcaceae;Agathobaculum	Agathobaculum	16	3	3	5	12	1	2	10	0	2	5	6	18	3	5	3	6	19	6	0	9	16	9	28	12	17	6	13	2	10	11	7	17	4	9	0.2126	0.0399	0.0399	0.0664	0.1595	0.0133	0.0266	0.1329	0	0.0266	0.0664	0.0797	0.2392
Bacteria;Verrucomicrobia;Verrucomicrobiae;Verrucomicrobiales;Akkermansiaceae;Akkermansia	Akkermansia	0	613	418	26	2	7	37	5	777	190	229	5	8	2	212	173	74	11	17	20	0	2	3	86	819	0	0	1	60	163	454	57	1009	79	114	0	8.1462	5.5548	0.3455	0.0266	0.093	0.4917	0.0664	10.3256	2.5249	3.0432	0.0664	0.1063
Bacteria;Verrucomicrobia;Verrucomicrobiae;Verrucomicrobiales;Akkermansiaceae;Akkermansiaceae_uc	Akkermansiaceae_uc	0	0	1	0	0	0	0	0	0	0	0	0	0	0	0	0	0	0	0	0	0	0	0	0	0	0	0	0	0	0	0	0	0	0	0	0	0	0.0133	0	0	0	0	0	0	0	0	0	0
Bacteria;Bacteroidetes;Bacteroidia;Bacteroidales;Rikenellaceae;Alistipes	Alistipes	2354	1819	905	1374	3411	460	719	5	20	160	142	357	173	1910	374	918	987	3217	2115	2133	2178	2243	2525	547	1087	1704	1771	1138	619	598	972	1402	840	1610	593	31.2824	24.1728	12.0266	18.2591	45.3289	6.113	9.5548	0.0664	0.2658	2.1262	1.887	4.7442	2.299
Bacteria;Bacteroidetes;Bacteroidia;Bacteroidales;Prevotellaceae;Alloprevotella	Alloprevotella	0	0	0	0	0	1	0	0	0	0	0	0	0	0	0	0	0	0	0	0	0	0	0	0	0	0	0	0	0	0	0	0	0	0	0	0	0	0	0	0	0.0133	0	0	0	0	0	0	0
Bacteria;Firmicutes;Clostridia;Clostridiales;Lachnospiraceae;Anaerocolumna	Anaerocolumna	0	0	0	0	0	0	0	0	0	0	0	0	0	0	0	0	0	0	0	0	0	0	0	0	1	0	0	0	0	0	0	0	0	0	0	0	0	0	0	0	0	0	0	0	0	0	0	0
Bacteria;Firmicutes;Clostridia;Clostridiales;Eubacteriaceae;Anaerofustis	Anaerofustis	0	0	0	0	0	0	1	0	0	0	0	0	0	0	0	0	0	0	0	0	0	0	1	0	0	0	0	0	0	0	0	0	0	0	0	0	0	0	0	0	0	0.0133	0	0	0	0	0	0
Bacteria;Firmicutes;Clostridia;Clostridiales;Lachnospiraceae;Anaerosporobacter	Anaerosporobacter	0	0	0	0	0	0	0	1	0	0	0	0	0	0	0	0	0	0	0	0	0	0	0	0	0	0	1	0	0	0	0	0	0	0	0	0	0	0	0	0	0	0	0.0133	0	0	0	0	0
Bacteria;Firmicutes;Clostridia;Clostridiales;Lachnospiraceae;Anaerostipes	Anaerostipes	0	0	0	0	0	0	0	0	0	0	0	0	0	0	0	0	0	1	0	0	0	0	0	0	0	0	0	0	0	0	0	0	0	0	0	0	0	0	0	0	0	0	0	0	0	0	0	0
Bacteria;Firmicutes;Clostridia;Clostridiales;Lachnospiraceae;Anaerotignum	Anaerotignum	9	1	7	9	1	2	3	5	3	12	1	6	7	5	5	3	3	16	2	4	7	10	6	1	4	21	23	4	5	10	3	2	6	4	9	0.1196	0.0133	0.093	0.1196	0.0133	0.0266	0.0399	0.0664	0.0399	0.1595	0.0133	0.0797	0.093
Bacteria;Firmicutes;Clostridia;Clostridiales;Ruminococcaceae;Anaerotruncus	Anaerotruncus	4	5	4	3	6	1	1	23	3	5	1	17	29	4	7	5	2	27	6	5	17	6	13	35	24	17	15	12	9	25	15	9	8	17	8	0.0532	0.0664	0.0532	0.0399	0.0797	0.0133	0.0133	0.3056	0.0399	0.0664	0.0133	0.2259	0.3854
Bacteria;Firmicutes;Clostridia;Clostridiales;Clostridiaceae;Arthromitus	Arthromitus	1	2	7	0	1	0	0	2	0	0	1	0	0	1	0	0	0	1	3	1	3	3	0	2	3	9	14	0	2	3	1	0	3	0	1	0.0133	0.0266	0.093	0	0.0133	0	0	0.0266	0	0	0.0133	0	0
Bacteria;Bacteroidetes;Bacteroidia;Bacteroidales;Bacteroidaceae;Bacteroidaceae_uc	Bacteroidaceae_uc	0	0	6	2	0	3	5	7	18	2	1	0	3	0	7	2	5	0	5	32	3	5	2	1	2	7	4	2	34	19	13	10	4	3	1	0	0	0.0797	0.0266	0	0.0399	0.0664	0.093	0.2392	0.0266	0.0133	0	0.0399
Bacteria;Bacteroidetes;Bacteroidia;Bacteroidales;Bacteroidaceae;Bacteroides	Bacteroides	264	494	2188	219	557	1523	2664	2188	1213	2598	1391	815	1342	599	1725	1918	1386	326	1328	1231	584	665	896	313	1009	1077	1619	753	2514	1490	788	829	1271	320	249	3.5083	6.5648	29.0764	2.9103	7.402	20.2392	35.402	29.0764	16.1196	34.5249	18.485	10.8306	17.8339
Bacteria;Bacteroidetes;Bacteroidia;Bacteroidales;Barnesiellaceae;Barnesiella	Barnesiella	10	48	54	22	2	0	0	0	0	0	0	0	0	0	0	0	0	23	9	9	6	16	5	0	8	7	0	16	0	0	0	0	4	19	8	0.1329	0.6379	0.7176	0.2924	0.0266	0	0	0	0	0	0	0	0
Bacteria;Bacteroidetes;Bacteroidia;Bacteroidales;Barnesiellaceae;Barnesiellaceae_uc	Barnesiellaceae_uc	0	2	0	0	0	0	0	0	0	0	0	0	0	0	0	0	0	0	0	2	0	0	0	0	0	0	0	1	0	0	0	0	0	0	0	0	0.0266	0	0	0	0	0	0	0	0	0	0	0
Bacteria;Actinobacteria;Actinobacteria_c;Bifidobacteriales;Bifidobacteriaceae;Bifidobacterium	Bifidobacterium	0	0	0	0	0	0	0	0	1	0	0	0	0	0	0	0	0	0	0	0	0	0	0	0	0	0	0	0	0	0	0	2	0	0	0	0	0	0	0	0	0	0	0	0.0133	0	0	0	0
Bacteria;Proteobacteria;Deltaproteobacteria;Desulfovibrionales;Desulfovibrionaceae;Bilophila	Bilophila	0	6	14	2	0	3	1	15	0	2	0	40	4	3	5	0	0	4	1	11	0	9	12	1	1	0	0	0	9	14	2	10	1	7	3	0	0.0797	0.186	0.0266	0	0.0399	0.0133	0.1993	0	0.0266	0	0.5316	0.0532
Bacteria;Firmicutes;Clostridia;Clostridiales;Lachnospiraceae;Blautia	Blautia	0	1	0	0	0	0	0	0	0	0	0	0	0	2	0	0	0	0	0	0	0	0	1	0	0	0	0	0	0	0	0	0	0	0	0	0	0.0133	0	0	0	0	0	0	0	0	0	0	0
Bacteria;Proteobacteria;Alphaproteobacteria;Rhizobiales;Bosea_f;Bosea	Bosea	0	0	0	0	0	0	0	0	0	0	0	0	0	0	0	0	0	0	0	0	0	0	0	0	0	0	0	0	0	0	0	0	0	0	0	0	0	0	0	0	0	0	0	0	0	0	0	0
Bacteria;Bacteroidetes;Bacteroidia;Bacteroidales;Odoribacteraceae;Butyricimonas	Butyricimonas	41	47	77	36	10	0	0	0	0	0	0	0	0	1	0	0	1	36	35	39	36	44	28	3	2	7	6	6	23	24	18	11	28	19	5	0.5449	0.6246	1.0233	0.4784	0.1329	0	0	0	0	0	0	0	0
Bacteria;Firmicutes;Clostridia;Clostridiales;Lachnospiraceae;Butyrivibrio_g1	Butyrivibrio_g1	0	0	0	0	0	0	0	0	0	0	0	0	0	0	0	0	0	21	0	0	0	18	102	0	0	0	0	0	0	0	0	0	0	0	0	0	0	0	0	0	0	0	0	0	0	0	0	0
Bacteria;Firmicutes;Clostridia;Clostridiales;Ruminococcaceae;CCYH_g	CCYH_g	0	0	0	0	0	0	0	0	0	0	0	0	0	0	0	0	0	0	0	1	0	0	0	0	0	0	0	0	0	0	0	0	0	0	0	0	0	0	0	0	0	0	0	0	0	0	0	0
Bacteria;Firmicutes;Clostridia;Clostridiales;Lachnospiraceae;Caecibacterium	Caecibacterium	0	0	0	0	0	0	0	1	0	0	0	0	0	0	0	0	0	0	0	0	0	0	0	0	0	0	1	4	0	0	0	0	0	0	0	0	0	0	0	0	0	0	0.0133	0	0	0	0	0
Bacteria;Firmicutes;Clostridia;Clostridiales;Ruminococcaceae;Caproiciproducens	Caproiciproducens	1	0	1	4	2	0	1	1	0	0	1	5	2	2	0	2	0	0	1	1	0	2	1	10	0	4	0	0	8	1	1	1	4	2	0	0.0133	0	0.0133	0.0532	0.0266	0	0.0133	0.0133	0	0	0.0133	0.0664	0.0266
Bacteria;Firmicutes;Clostridia;Clostridiales;Christensenellaceae;Christensenella	Christensenella	1	1	3	5	0	2	3	0	0	1	0	0	0	0	0	1	0	3	4	0	1	2	1	0	2	0	1	0	0	1	0	2	0	0	1	0.0133	0.0133	0.0399	0.0664	0	0.0266	0.0399	0	0	0.0133	0	0	0
Bacteria;Firmicutes;Clostridia;Clostridiales;Christensenellaceae;Christensenellaceae_uc	Christensenellaceae_uc	6	2	11	0	6	1	6	14	0	6	1	3	5	7	2	2	0	4	22	2	2	7	11	0	0	3	5	0	0	0	1	6	1	2	0	0.0797	0.0266	0.1462	0	0.0797	0.0133	0.0797	0.186	0	0.0797	0.0133	0.0399	0.0664
Bacteria;Firmicutes;Clostridia;Clostridiales;Clostridiaceae;Clostridium	Clostridium	0	0	0	0	0	0	0	1	0	0	2	0	0	8	0	0	0	0	0	0	0	0	0	0	0	0	0	0	0	0	0	0	0	0	0	0	0	0	0	0	0	0	0.0133	0	0	0.0266	0	0
Bacteria;Firmicutes;Clostridia;Clostridiales;Lachnospiraceae;Clostridium_g19	Clostridium_g19	0	0	0	0	0	0	0	0	0	0	0	0	0	0	0	0	0	0	0	0	0	1	0	0	0	0	0	0	0	0	0	0	0	1	0	0	0	0	0	0	0	0	0	0	0	0	0	0
Bacteria;Firmicutes;Clostridia;Clostridiales;Lachnospiraceae;Clostridium_g21	Clostridium_g21	11	5	0	8	21	4	5	3	2	9	2	3	8	8	3	5	30	14	3	3	4	14	15	8	16	36	37	20	14	16	6	14	12	20	12	0.1462	0.0664	0	0.1063	0.2791	0.0532	0.0664	0.0399	0.0266	0.1196	0.0266	0.0399	0.1063
Bacteria;Firmicutes;Clostridia;Clostridiales;Lachnospiraceae;Clostridium_g24	Clostridium_g24	4	4	0	2	12	0	8	2	1	4	1	8	9	9	0	5	3	45	7	9	8	14	28	9	11	26	15	6	5	10	2	27	7	13	10	0.0532	0.0532	0	0.0266	0.1595	0	0.1063	0.0266	0.0133	0.0532	0.0133	0.1063	0.1196
Bacteria;Firmicutes;Clostridia;Clostridiales;Lachnospiraceae;Clostridium_g34	Clostridium_g34	0	2	0	0	1	1	5	2	0	0	2	9	1	3	0	13	1	0	1	0	0	0	2	2	0	1	0	0	0	0	0	0	0	1	0	0	0.0266	0	0	0.0133	0.0133	0.0664	0.0266	0	0	0.0266	0.1196	0.0133
Bacteria;Firmicutes;Erysipelotrichi;Erysipelotrichales;Erysipelotrichaceae;Clostridium_g6	Clostridium_g6	1	0	1	0	0	0	0	0	0	0	0	0	0	0	0	0	0	0	1	0	0	0	0	0	1	7	13	0	5	1	3	0	1	0	0	0.0133	0	0.0133	0	0	0	0	0	0	0	0	0	0
Bacteria;Firmicutes;Clostridia;Clostridiales;Lachnospiraceae;Clostridium_g8	Clostridium_g8	0	0	0	0	0	0	0	0	0	0	0	0	0	0	0	0	0	0	0	0	0	0	0	0	0	0	0	0	0	0	0	0	0	0	15	0	0	0	0	0	0	0	0	0	0	0	0	0
Bacteria;Firmicutes;Erysipelotrichi;Erysipelotrichales;Erysipelotrichaceae;Coprobacillus	Coprobacillus	0	0	0	0	0	0	0	0	2	0	1	0	0	0	0	0	0	0	0	0	0	0	0	0	0	0	1	0	0	0	0	1	0	0	0	0	0	0	0	0	0	0	0	0.0266	0	0.0133	0	0
Bacteria;Firmicutes;Clostridia;Clostridiales;Lachnospiraceae;Coprococcus_g2	Coprococcus_g2	0	0	0	0	0	0	0	0	0	1	0	0	0	0	0	0	0	0	0	0	0	3	1	0	0	0	1	0	0	1	0	0	0	0	0	0	0	0	0	0	0	0	0	0	0.0133	0	0	0
Bacteria;Actinobacteria;Actinobacteria_c;Propionibacteriales;Propionibacteriaceae;Cutibacterium	Cutibacterium	0	0	0	0	1	0	0	0	0	0	7	0	0	0	0	0	0	0	0	0	0	0	0	0	0	0	0	0	0	0	0	0	2	0	0	0	0	0	0	0.0133	0	0	0	0	0	0.093	0	0
Bacteria;Firmicutes;Clostridia;Clostridiales;Lachnospiraceae;DQ015604_g	DQ015604_g	0	6	0	0	0	0	0	0	0	0	0	0	0	0	0	0	0	39	0	0	0	7	1	0	0	0	0	0	0	0	0	0	0	0	0	0	0.0797	0	0	0	0	0	0	0	0	0	0	0
Bacteria;Firmicutes;Clostridia;Clostridiales;Lachnospiraceae;DQ673521_g	DQ673521_g	0	0	0	1	0	0	6	0	0	0	2	0	0	0	0	0	0	0	0	0	0	1	0	0	2	0	0	1	0	0	0	0	0	1	0	0	0	0	0.0133	0	0	0.0797	0	0	0	0.0266	0	0
Bacteria;Bacteroidetes;Bacteroidia;Bacteroidales;Muribaculaceae;DQ777914_g	DQ777914_g	0	0	0	0	0	0	0	0	0	0	0	0	0	0	0	0	0	0	0	0	0	0	0	0	0	0	0	0	0	0	0	0	0	0	0	0	0	0	0	0	0	0	0	0	0	0	0	0
Bacteria;Firmicutes;Clostridia;Clostridiales;Lachnospiraceae;DQ815728_g	DQ815728_g	0	145	1	23	294	42	1	0	8	0	23	0	1	0	0	0	0	176	0	21	0	1	255	0	10	0	0	0	0	0	0	0	0	0	0	0	1.9269	0.0133	0.3056	3.907	0.5581	0.0133	0	0.1063	0	0.3056	0	0.0133
Bacteria;Proteobacteria;Deltaproteobacteria;Desulfovibrionales;Desulfovibrionaceae;Desulfovibrio	Desulfovibrio	0	12	0	0	0	0	0	0	0	0	0	0	0	0	0	0	0	0	0	0	0	0	0	0	0	0	0	0	0	0	0	0	0	0	0	0	0.1595	0	0	0	0	0	0	0	0	0	0	0
Bacteria;Proteobacteria;Deltaproteobacteria;Desulfovibrionales;Desulfovibrionaceae;Desulfovibrionaceae_uc	Desulfovibrionaceae_uc	0	0	0	0	0	0	0	0	0	0	0	0	0	0	0	0	1	0	0	0	0	0	0	0	0	0	0	0	0	0	0	0	0	0	0	0	0	0	0	0	0	0	0	0	0	0	0	0
Bacteria;Firmicutes;Negativicutes;Veillonellales;Veillonellaceae;Dialister	Dialister	0	0	0	0	0	0	0	0	0	0	0	0	0	0	1	0	0	0	0	0	0	0	0	0	0	0	0	0	0	0	0	0	0	0	0	0	0	0	0	0	0	0	0	0	0	0	0	0
Bacteria;Firmicutes;Clostridia;Clostridiales;Lachnospiraceae;Dorea	Dorea	0	0	0	0	1	0	0	0	0	0	0	0	0	0	0	0	0	0	0	1	0	0	0	0	0	0	0	0	0	0	0	0	0	0	0	0	0	0	0	0.0133	0	0	0	0	0	0	0	0
Bacteria;Bacteroidetes;Bacteroidia;Bacteroidales;Muribaculaceae;EF099060_g	EF099060_g	0	0	0	0	0	0	0	0	0	0	0	0	0	0	0	0	0	0	0	0	0	0	0	0	0	0	0	0	0	0	0	0	0	0	0	0	0	0	0	0	0	0	0	0	0	0	0	0
Bacteria;Firmicutes;Clostridia;Clostridiales;Lachnospiraceae;EU137610_g	EU137610_g	0	0	0	0	0	0	0	0	0	0	0	0	2	0	0	0	0	0	0	0	0	2	0	0	1	0	0	0	0	0	1	2	3	0	0	0	0	0	0	0	0	0	0	0	0	0	0	0.0266
Bacteria;Firmicutes;Clostridia;Clostridiales;Lachnospiraceae;EU451310_g	EU451310_g	0	0	0	0	0	0	0	7	0	0	0	0	0	0	0	0	0	0	0	0	8	0	0	2	0	0	0	0	0	0	0	0	0	0	0	0	0	0	0	0	0	0	0.093	0	0	0	0	0
Bacteria;Actinobacteria;Coriobacteriia;Coriobacteriales;Coriobacteriaceae;EU456594_g	EU456594_g	0	0	0	0	0	0	0	0	0	0	0	0	0	0	0	0	0	0	0	0	0	0	0	0	0	0	0	0	0	0	0	0	1	0	0	0	0	0	0	0	0	0	0	0	0	0	0	0
Bacteria;Firmicutes;Clostridia;Clostridiales;Lachnospiraceae;EU471610_g	EU471610_g	0	0	0	0	0	0	0	0	0	0	0	0	0	0	0	0	0	0	0	0	0	0	0	0	0	0	1	0	0	0	0	0	0	0	0	0	0	0	0	0	0	0	0	0	0	0	0	0
Bacteria;Firmicutes;Clostridia;Clostridiales;Lachnospiraceae;EU472017_g	EU472017_g	0	0	0	3	0	0	0	0	0	0	0	0	0	0	0	0	0	4	0	0	0	0	1	0	0	0	0	0	0	0	0	0	0	0	0	0	0	0	0.0399	0	0	0	0	0	0	0	0	0
Bacteria;Firmicutes;Clostridia;Clostridiales;Lachnospiraceae;EU472520_g	EU472520_g	0	0	0	0	0	0	0	0	0	0	0	0	0	0	0	0	0	0	0	0	0	0	0	0	0	0	0	0	0	0	0	0	0	0	1	0	0	0	0	0	0	0	0	0	0	0	0	0
Bacteria;Firmicutes;Clostridia;Clostridiales;Lachnospiraceae;EU474900_g	EU474900_g	0	2	0	0	2	1	0	0	0	0	0	0	0	0	0	0	0	1	0	0	0	0	3	0	0	0	0	0	0	0	0	0	0	0	0	0	0.0266	0	0	0.0266	0.0133	0	0	0	0	0	0	0
Bacteria;Firmicutes;Clostridia;Clostridiales;Lachnospiraceae;EU475512_g	EU475512_g	0	0	0	0	0	0	0	0	0	0	0	0	0	0	0	0	0	1	0	0	0	0	0	0	0	0	0	0	0	0	0	0	0	1	0	0	0	0	0	0	0	0	0	0	0	0	0	0
Bacteria;Firmicutes;Clostridia;Clostridiales;Lachnospiraceae;EU728771_g	EU728771_g	0	1	0	0	0	0	0	0	0	0	0	0	0	0	0	0	0	0	0	0	0	0	0	0	0	0	0	0	0	0	0	0	0	0	0	0	0.0133	0	0	0	0	0	0	0	0	0	0	0
Bacteria;Firmicutes;Clostridia;Clostridiales;Lachnospiraceae;EU777247_g	EU777247_g	0	0	0	0	1	0	0	0	0	0	0	0	0	0	0	0	0	1	1	0	0	1	0	1	0	3	2	0	0	0	1	3	0	1	0	0	0	0	0	0.0133	0	0	0	0	0	0	0	0
Bacteria;Firmicutes;Clostridia;Clostridiales;Lachnospiraceae;EU778925_g	EU778925_g	0	0	0	0	0	0	0	0	0	0	0	0	0	0	0	0	0	0	0	0	0	0	0	0	0	0	0	0	0	0	0	0	0	1	0	0	0	0	0	0	0	0	0	0	0	0	0	0
Bacteria;Firmicutes;Clostridia;Clostridiales;Lachnospiraceae;Eisenbergiella	Eisenbergiella	0	0	0	0	0	0	0	0	0	0	0	0	0	0	0	0	0	1	0	0	0	0	0	0	2	0	0	0	0	0	0	0	0	0	0	0	0	0	0	0	0	0	0	0	0	0	0	0
Bacteria;Firmicutes;Clostridia;Clostridiales;Mogibacterium_f;Emergencia	Emergencia	2	1	0	0	2	1	3	1	3	3	3	1	5	2	1	2	1	1	2	3	0	5	0	1	8	16	26	10	4	0	1	0	2	1	2	0.0266	0.0133	0	0	0.0266	0.0133	0.0399	0.0133	0.0399	0.0399	0.0399	0.0133	0.0664
Bacteria;Actinobacteria;Coriobacteriia;Coriobacteriales;Coriobacteriaceae;Enterorhabdus	Enterorhabdus	0	1	0	0	0	0	0	0	0	0	0	0	0	0	0	0	0	0	1	0	0	0	0	2	1	2	4	2	0	0	0	0	1	0	1	0	0.0133	0	0	0	0	0	0	0	0	0	0	0
Bacteria;Proteobacteria;Gammaproteobacteria;Enterobacterales;Enterobacteriaceae;Escherichia	Escherichia	0	0	0	0	0	0	0	0	0	0	0	0	0	1	0	1	0	0	1	0	0	0	0	0	1	2	4	0	0	0	0	0	0	0	0	0	0	0	0	0	0	0	0	0	0	0	0	0
Bacteria;Firmicutes;Clostridia;Clostridiales;Lachnospiraceae;Eubacterium_g17	Eubacterium_g17	3	5	7	18	16	0	7	0	3	6	4	10	1	1	1	0	2	21	10	2	4	10	20	53	25	68	66	37	3	7	12	18	20	41	17	0.0399	0.0664	0.093	0.2392	0.2126	0	0.093	0	0.0399	0.0797	0.0532	0.1329	0.0133
Bacteria;Firmicutes;Clostridia;Clostridiales;Lachnospiraceae;Eubacterium_g20	Eubacterium_g20	0	0	0	1	0	0	0	0	0	1	0	0	0	0	0	0	0	0	0	0	0	0	1	2	0	0	0	0	0	0	0	0	0	0	0	0	0	0	0.0133	0	0	0	0	0	0.0133	0	0	0
Bacteria;Firmicutes;Clostridia;Clostridiales;Ruminococcaceae;Eubacterium_g23	Eubacterium_g23	8	44	17	3	14	4	7	6	10	12	8	1	3	2	3	4	2	1	0	8	6	3	0	2	2	25	46	13	5	17	5	3	0	8	26	0.1063	0.5847	0.2259	0.0399	0.186	0.0532	0.093	0.0797	0.1329	0.1595	0.1063	0.0133	0.0399
Bacteria;Firmicutes;Clostridia;Clostridiales;Lachnospiraceae;Eubacterium_g24	Eubacterium_g24	0	1	0	1	0	2	0	0	0	0	0	0	0	0	0	0	0	0	0	2	0	0	0	0	0	1	0	1	0	0	0	0	0	2	1	0	0.0133	0	0.0133	0	0.0266	0	0	0	0	0	0	0
Bacteria;Firmicutes;Clostridia;Clostridiales;Lachnospiraceae;Eubacterium_g4	Eubacterium_g4	0	0	1	1	0	1	2	0	0	8	1	1	10	0	1	1	3	1	4	1	1	0	0	0	1	4	2	1	0	1	0	2	2	0	1	0	0	0.0133	0.0133	0	0.0133	0.0266	0	0	0.1063	0.0133	0.0133	0.1329
Bacteria;Firmicutes;Clostridia;Clostridiales;Lachnospiraceae;Eubacterium_g6	Eubacterium_g6	1	0	1	0	0	0	1	2	0	4	1	3	10	10	2	2	1	1	0	0	0	1	1	5	2	3	5	0	1	0	1	0	2	0	3	0.0133	0	0.0133	0	0	0	0.0133	0.0266	0	0.0532	0.0133	0.0399	0.1329
Bacteria;Firmicutes;Clostridia;Clostridiales;Ruminococcaceae;Eubacterium_g8	Eubacterium_g8	1	2	2	5	2	1	8	13	1	1	1	24	4	26	20	20	25	3	1	0	0	0	0	2	5	3	5	2	2	13	1	4	29	13	47	0.0133	0.0266	0.0266	0.0664	0.0266	0.0133	0.1063	0.1728	0.0133	0.0133	0.0133	0.3189	0.0532
Bacteria;Firmicutes;Clostridia;Clostridiales;Lachnospiraceae;FJ172888_g	FJ172888_g	0	0	0	0	0	0	0	0	0	0	0	0	0	0	0	0	0	0	3	3	0	2	1	1	0	0	2	0	0	0	0	0	0	0	0	0	0	0	0	0	0	0	0	0	0	0	0	0
Bacteria;Firmicutes;Clostridia;Clostridiales;Lachnospiraceae;FJ534957_g	FJ534957_g	0	0	0	0	0	0	0	0	0	1	0	0	0	0	0	0	0	1	0	0	0	0	0	0	0	0	0	0	0	0	0	0	0	0	0	0	0	0	0	0	0	0	0	0	0.0133	0	0	0
Bacteria;Firmicutes;Clostridia;Clostridiales;Lachnospiraceae;FJ680371_g	FJ680371_g	0	0	0	0	0	0	0	0	0	0	0	0	0	0	0	0	0	0	0	0	0	0	0	0	0	0	0	0	0	0	0	0	0	0	1	0	0	0	0	0	0	0	0	0	0	0	0	0
Bacteria;Firmicutes;Clostridia;Clostridiales;Lachnospiraceae;FJ681385_g	FJ681385_g	0	0	0	0	0	0	0	0	0	0	0	0	0	0	0	0	0	0	0	0	0	0	0	0	0	1	0	0	0	0	0	0	0	0	0	0	0	0	0	0	0	0	0	0	0	0	0	0
Bacteria;Firmicutes;Clostridia;Clostridiales;Lachnospiraceae;FJ681456_g	FJ681456_g	0	0	0	0	0	0	0	0	0	0	0	0	0	0	0	0	0	0	0	0	0	0	0	0	0	0	0	1	0	1	0	0	0	0	0	0	0	0	0	0	0	0	0	0	0	0	0	0
Bacteria;Bacteroidetes;Bacteroidia;Bacteroidales;Muribaculaceae;FJ684908_g	FJ684908_g	0	0	0	0	0	0	0	0	0	0	0	0	0	0	0	0	0	0	0	0	0	0	0	0	0	0	0	0	0	0	0	0	0	0	0	0	0	0	0	0	0	0	0	0	0	0	0	0
Bacteria;Firmicutes;Clostridia;Clostridiales;Lachnospiraceae;FJ825526_g	FJ825526_g	0	0	0	0	0	0	0	0	0	0	0	1	0	0	0	0	0	0	0	0	0	1	1	0	0	0	0	0	0	0	0	0	0	1	0	0	0	0	0	0	0	0	0	0	0	0	0.0133	0
Bacteria;Firmicutes;Clostridia;Clostridiales;Lachnospiraceae;FJ880297_g	FJ880297_g	0	0	0	0	0	0	0	0	1	0	1	0	0	0	0	0	0	0	0	0	0	0	0	1	0	0	0	0	0	0	0	0	0	0	0	0	0	0	0	0	0	0	0	0.0133	0	0.0133	0	0
Bacteria;Firmicutes;Clostridia;Clostridiales;Ruminococcaceae;FJ880790_g	FJ880790_g	1	0	0	0	0	0	0	0	0	0	0	0	0	0	0	0	0	0	0	0	0	0	1	0	0	0	0	0	0	0	0	0	2	0	1	0.0133	0	0	0	0	0	0	0	0	0	0	0	0
Bacteria;Firmicutes;Clostridia;Clostridiales;Lachnospiraceae;FJ881160_g	FJ881160_g	6	1	0	0	0	5	0	17	0	0	0	12	0	4	0	8	1	0	0	1	0	37	42	8	0	2	15	0	1	0	0	0	0	0	0	0.0797	0.0133	0	0	0	0.0664	0	0.2259	0	0	0	0.1595	0
Bacteria;Firmicutes;Clostridia;Clostridiales;Lachnospiraceae;FMWZ_g	FMWZ_g	0	0	0	4	2	0	0	3	0	0	0	1	1	0	0	1	0	0	0	0	0	1	1	4	0	0	0	0	0	1	0	0	0	0	0	0	0	0	0.0532	0.0266	0	0	0.0399	0	0	0	0.0133	0.0133
Bacteria;Firmicutes;Clostridia;Clostridiales;Lachnospiraceae;FN436095_g	FN436095_g	0	0	0	0	0	0	0	0	0	0	0	0	0	0	0	0	0	0	0	0	0	0	0	0	0	0	0	0	0	0	0	0	0	0	0	0	0	0	0	0	0	0	0	0	0	0	0	0
Bacteria;Cyanobacteria;Vampirovibrio_c;FR888536_o;FR888536_f;FR888536_f_uc	FR888536_f_uc	0	0	0	0	0	0	0	0	0	0	0	0	0	0	0	0	0	0	1	2	0	0	0	0	0	0	0	0	0	0	0	0	0	0	0	0	0	0	0	0	0	0	0	0	0	0	0	0
Bacteria;Cyanobacteria;Vampirovibrio_c;FR888536_o;FR888536_f;FR888536_g	FR888536_g	15	63	90	38	5	0	0	0	0	0	0	0	0	0	0	0	0	16	36	59	12	70	13	2	4	8	11	0	21	311	27	155	6	3	35	0.1993	0.8372	1.196	0.505	0.0664	0	0	0	0	0	0	0	0
Bacteria;Firmicutes;Clostridia;Clostridiales;Ruminococcaceae;FTRU_g	FTRU_g	2	0	0	1	1	0	3	2	0	0	0	1	2	0	0	1	0	2	0	0	1	3	0	1	0	1	0	1	1	1	3	1	1	1	5	0.0266	0	0	0.0133	0.0133	0	0.0399	0.0266	0	0	0	0.0133	0.0266
Bacteria;Firmicutes;Clostridia;Clostridiales;Ruminococcaceae;Faecalibacterium	Faecalibacterium	1	0	0	0	0	0	0	0	0	0	0	0	0	0	0	0	0	0	0	0	0	0	0	0	0	0	0	0	0	0	0	0	0	0	0	0.0133	0	0	0	0	0	0	0	0	0	0	0	0
Bacteria;Firmicutes;Erysipelotrichi;Erysipelotrichales;Erysipelotrichaceae;Faecalibaculum	Faecalibaculum	0	0	0	0	0	0	0	0	0	0	0	0	0	0	0	0	0	0	0	0	0	0	0	0	0	0	0	0	0	0	0	0	0	0	0	0	0	0	0	0	0	0	0	0	0	0	0	0
Bacteria;Firmicutes;Clostridia;Clostridiales;Lachnospiraceae;Faecalicatena	Faecalicatena	0	0	0	0	0	0	0	0	0	0	0	0	0	2	0	0	0	0	0	0	0	0	0	0	0	3	0	0	0	0	0	0	1	0	1	0	0	0	0	0	0	0	0	0	0	0	0	0
Bacteria;Firmicutes;Clostridia;Clostridiales;Lachnospiraceae;Frisingicoccus	Frisingicoccus	5	11	2	10	19	5	7	14	3	4	5	4	24	6	1	5	15	9	8	5	26	11	17	26	48	34	17	6	4	18	94	15	41	16	24	0.0664	0.1462	0.0266	0.1329	0.2525	0.0664	0.093	0.186	0.0399	0.0532	0.0664	0.0532	0.3189
Bacteria;Firmicutes;Clostridia;Clostridiales;Christensenellaceae;GQ448104_g	GQ448104_g	0	1	4	4	1	0	0	0	0	0	0	0	3	4	2	1	0	0	0	15	1	12	0	3	0	1	0	0	0	0	0	0	0	0	0	0	0.0133	0.0532	0.0532	0.0133	0	0	0	0	0	0	0	0.0399
Bacteria;Firmicutes;Clostridia;Clostridiales;Lachnospiraceae;GQ451258_g	GQ451258_g	0	1	0	0	2	0	0	0	0	0	0	0	0	0	0	0	0	0	0	0	0	0	1	1	1	0	1	0	0	0	0	0	0	0	0	0	0.0133	0	0	0.0266	0	0	0	0	0	0	0	0
Bacteria;Bacteroidetes;Bacteroidia;Bacteroidales;Muribaculaceae;GQ451278_g	GQ451278_g	0	0	0	0	0	0	0	0	0	0	0	0	0	0	0	0	0	0	0	0	0	0	0	0	0	0	0	0	0	0	0	0	0	0	0	0	0	0	0	0	0	0	0	0	0	0	0	0
Bacteria;Firmicutes;Clostridia;Clostridiales;Lachnospiraceae;GQ502571_g	GQ502571_g	0	0	0	0	0	0	0	0	0	0	0	1	0	0	0	0	0	0	0	0	0	0	0	0	0	0	0	0	0	0	0	0	0	0	1	0	0	0	0	0	0	0	0	0	0	0	0.0133	0
Bacteria;Firmicutes;Clostridia;Clostridiales;Lachnospiraceae;GU324393_g	GU324393_g	0	0	0	0	0	3	3	1	0	0	0	8	2	5	0	2	0	65	0	0	0	3	3	1	0	0	0	0	0	1	0	0	0	0	56	0	0	0	0	0	0.0399	0.0399	0.0133	0	0	0	0.1063	0.0266
Bacteria;Firmicutes;Bacilli;Lactobacillales;Aerococcaceae;Granulicatella	Granulicatella	0	0	0	0	0	0	0	0	0	0	0	0	0	0	0	0	0	0	0	0	0	0	0	0	0	0	0	0	0	0	0	0	0	0	0	0	0	0	0	0	0	0	0	0	0	0	0	0
Bacteria;Firmicutes;Clostridia;Clostridiales;Lachnospiraceae;HM124264_g	HM124264_g	0	0	0	0	0	0	0	0	0	0	0	0	0	0	0	0	0	0	0	0	0	0	0	0	0	0	0	0	0	0	0	0	0	0	0	0	0	0	0	0	0	0	0	0	0	0	0	0
Bacteria;Firmicutes;Clostridia;Clostridiales;Lachnospiraceae;HM124342_g	HM124342_g	0	0	0	0	0	0	0	0	0	0	0	0	0	0	0	0	0	0	0	0	0	0	0	0	0	0	0	0	0	0	0	0	0	2	0	0	0	0	0	0	0	0	0	0	0	0	0	0
Bacteria;Firmicutes;Clostridia;Clostridiales;Lachnospiraceae;HQ399867_g	HQ399867_g	0	0	0	0	0	0	0	0	0	0	0	0	0	0	0	0	0	0	0	0	0	0	0	0	1	0	0	0	0	0	0	0	0	0	0	0	0	0	0	0	0	0	0	0	0	0	0	0
Bacteria;Firmicutes;Clostridia;Clostridiales;Lachnospiraceae;HQ748727_g	HQ748727_g	0	0	0	0	0	0	0	1	0	0	0	1	0	0	0	0	0	0	0	0	0	0	0	0	0	0	0	0	0	0	0	0	0	0	0	0	0	0	0	0	0	0	0.0133	0	0	0	0.0133	0
Bacteria;Firmicutes;Clostridia;Clostridiales;Lachnospiraceae;HQ765927_g	HQ765927_g	0	0	0	1	0	0	0	0	0	0	0	0	0	0	0	0	0	0	0	0	0	0	0	0	0	0	0	0	0	0	0	0	0	0	0	0	0	0	0.0133	0	0	0	0	0	0	0	0	0
Bacteria;Proteobacteria;Gammaproteobacteria;Pasteurellales;Pasteurellaceae;Haemophilus	Haemophilus	0	0	0	0	0	0	0	0	0	0	0	0	0	0	0	0	0	0	0	0	0	0	0	0	0	0	0	0	0	0	0	0	0	0	0	0	0	0	0	0	0	0	0	0	0	0	0	0
Bacteria;Firmicutes;Clostridia;Clostridiales;Ruminococcaceae;Harryflintia	Harryflintia	1	2	0	0	0	0	0	1	0	0	0	4	0	1	1	0	0	8	2	0	1	0	1	3	0	3	0	0	0	1	1	0	0	0	1	0.0133	0.0266	0	0	0	0	0	0.0133	0	0	0	0.0532	0
Bacteria;Firmicutes;Clostridia;Clostridiales;Lachnospiraceae;Hungatella	Hungatella	0	0	0	0	0	0	0	0	0	0	0	0	0	0	0	1	0	0	0	0	0	0	0	0	0	0	0	0	0	0	0	0	0	0	0	0	0	0	0	0	0	0	0	0	0	0	0	0
Bacteria;Firmicutes;Clostridia;Clostridiales;Lachnospiraceae;JX095860_g	JX095860_g	0	0	0	0	0	0	0	0	0	0	0	0	0	0	0	0	0	0	0	0	0	0	0	0	0	0	0	0	0	0	0	0	0	0	0	0	0	0	0	0	0	0	0	0	0	0	0	0
Bacteria;Firmicutes;Clostridia;Clostridiales;Lachnospiraceae;JX575834_g	JX575834_g	0	0	0	0	0	0	0	0	0	0	0	0	0	0	0	0	0	0	0	0	0	0	0	0	0	0	0	0	0	0	0	0	0	0	1	0	0	0	0	0	0	0	0	0	0	0	0	0
Bacteria;Firmicutes;Clostridia;Clostridiales;Lachnospiraceae;KC163045_g	KC163045_g	0	0	2	0	0	0	0	0	0	0	0	0	0	0	0	0	0	0	0	0	0	0	0	0	0	1	0	0	1	0	0	0	0	1	0	0	0	0.0266	0	0	0	0	0	0	0	0	0	0
Bacteria;Firmicutes;Clostridia;Clostridiales;Lachnospiraceae;KE159538_g	KE159538_g	8	26	39	36	152	56	156	80	16	137	5	410	1265	74	10	56	19	209	131	43	181	341	321	2155	119	387	428	251	217	108	170	288	386	288	28	0.1063	0.3455	0.5183	0.4784	2.0199	0.7442	2.0731	1.0631	0.2126	1.8206	0.0664	5.4485	16.8106
Bacteria;Firmicutes;Clostridia;Clostridiales;Lachnospiraceae;KE159571_g	KE159571_g	5	6	1	0	5	1	11	8	1	4	5	3	6	12	1	10	5	11	2	4	6	4	9	17	10	52	59	12	10	2	3	3	11	4	5	0.0664	0.0797	0.0133	0	0.0664	0.0133	0.1462	0.1063	0.0133	0.0532	0.0664	0.0399	0.0797
Bacteria;Firmicutes;Clostridia;Clostridiales;Lachnospiraceae;KE159600_g	KE159600_g	3	44	0	7	6	28	46	77	1	49	8	1184	19	50	69	69	8	11	9	43	54	52	5	1013	359	144	64	86	2	11	2	13	239	16	219	0.0399	0.5847	0	0.093	0.0797	0.3721	0.6113	1.0233	0.0133	0.6512	0.1063	15.7342	0.2525
Bacteria;Firmicutes;Clostridia;Clostridiales;Lachnospiraceae;KE159605_g	KE159605_g	1	0	0	2	15	0	1	0	0	0	0	0	1	2	1	2	0	5	1	0	1	3	2	4	0	4	4	0	0	1	2	0	1	0	0	0.0133	0	0	0.0266	0.1993	0	0.0133	0	0	0	0	0	0.0133
Bacteria;Firmicutes;Clostridia;Clostridiales;Lachnospiraceae;KE159628_g	KE159628_g	52	108	6	168	365	1	25	36	0	35	2	7	112	10	11	42	0	112	25	8	11	52	163	322	106	160	203	81	126	100	68	274	83	48	352	0.691	1.4352	0.0797	2.2326	4.8505	0.0133	0.3322	0.4784	0	0.4651	0.0266	0.093	1.4884
Bacteria;Firmicutes;Clostridia;Clostridiales;Lachnospiraceae;KE159797_g	KE159797_g	2	4	2	2	5	0	1	0	0	0	0	0	2	1	2	2	1	1	1	0	0	1	2	1	2	11	2	2	0	2	0	6	1	1	0	0.0266	0.0532	0.0266	0.0266	0.0664	0	0.0133	0	0	0	0	0	0.0266
Bacteria;Firmicutes;Clostridia;Clostridiales;Lachnospiraceae;KE159810_g	KE159810_g	40	2	2	31	5	0	0	2	122	2	22	1	8	278	1	2	62	2	1	1	0	12	3	16	2	0	3	5	0	0	0	4	0	2	9	0.5316	0.0266	0.0266	0.412	0.0664	0	0	0.0266	1.6213	0.0266	0.2924	0.0133	0.1063
Bacteria;Firmicutes;Clostridia;Clostridiales;Ruminococcaceae;KE993550_g	KE993550_g	0	0	0	0	0	0	0	0	0	0	0	0	0	0	0	0	0	0	0	0	0	0	0	0	0	0	0	0	0	1	0	0	0	0	0	0	0	0	0	0	0	0	0	0	0	0	0	0
Bacteria;Firmicutes;Clostridia;Clostridiales;Lachnospiraceae;Kineothrix	Kineothrix	9	42	12	47	7	5	0	12	1	33	2	4	15	3	32	165	42	22	12	7	0	53	9	65	44	52	17	2	10	52	51	44	35	7	162	0.1196	0.5581	0.1595	0.6246	0.093	0.0664	0	0.1595	0.0133	0.4385	0.0266	0.0532	0.1993
Bacteria;Proteobacteria;Alphaproteobacteria;Rhodospirillales;Rhodospirillaceae;LARJ_g	LARJ_g	0	0	14	0	0	6	0	0	0	9	6	0	6	5	0	1	4	3	0	0	0	0	0	0	0	0	0	0	0	0	0	0	0	0	0	0	0	0.186	0	0	0.0797	0	0	0	0.1196	0.0797	0	0.0797
Bacteria;Firmicutes;Clostridia;Clostridiales;Lachnospiraceae;LLKB_g	LLKB_g	0	0	1	7	0	3	0	3	0	2	0	3	7	7	0	1	4	2	1	3	2	4	0	5	3	8	35	3	3	8	5	1	2	0	33	0	0	0.0133	0.093	0	0.0399	0	0.0399	0	0.0266	0	0.0399	0.093
Bacteria;Firmicutes;Clostridia;Clostridiales;Ruminococcaceae;LT629951_g	LT629951_g	0	0	0	0	0	0	0	0	0	0	0	0	0	0	0	0	0	0	0	0	0	0	0	0	0	0	0	0	0	0	0	0	0	0	0	0	0	0	0	0	0	0	0	0	0	0	0	0
Bacteria;Proteobacteria;Deltaproteobacteria;Desulfovibrionales;Desulfovibrionaceae;LT706945_g	LT706945_g	5	7	1	2	6	0	0	0	0	0	0	0	0	0	0	0	0	4	11	4	8	4	5	5	6	1	4	1	3	5	3	1	19	0	32	0.0664	0.093	0.0133	0.0266	0.0797	0	0	0	0	0	0	0	0
Bacteria;Firmicutes;Clostridia;Clostridiales;Lachnospiraceae;Lachnospira	Lachnospira	1	0	0	5	3	0	7	20	0	0	0	0	31	0	3	15	1	0	9	0	5	0	25	5	12	57	2	50	0	2	13	17	7	57	4	0.0133	0	0	0.0664	0.0399	0	0.093	0.2658	0	0	0	0	0.412
Bacteria;Firmicutes;Clostridia;Clostridiales;Lachnospiraceae;Lachnospiraceae_uc	Lachnospiraceae_uc	36	56	3	131	93	16	35	40	3	36	6	46	82	38	9	33	10	256	18	35	43	137	145	303	47	105	112	32	32	94	25	62	42	71	97	0.4784	0.7442	0.0399	1.7409	1.2359	0.2126	0.4651	0.5316	0.0399	0.4784	0.0797	0.6113	1.0897
Bacteria;Firmicutes;Clostridia;Clostridiales;Lachnospiraceae;Lachnotalea	Lachnotalea	0	0	0	0	0	0	0	0	0	0	0	0	0	0	0	0	0	0	0	0	0	0	0	0	0	0	0	0	0	0	0	0	0	0	1	0	0	0	0	0	0	0	0	0	0	0	0	0
Bacteria;Firmicutes;Bacilli;Lactobacillales;Lactobacillaceae;Lactobacillaceae_uc	Lactobacillaceae_uc	0	0	0	0	0	0	0	0	0	0	0	0	0	0	0	0	0	0	0	0	0	0	0	0	0	0	0	0	0	0	0	0	0	0	0	0	0	0	0	0	0	0	0	0	0	0	0	0
Bacteria;Firmicutes;Bacilli;Lactobacillales;Lactobacillaceae;Lactobacillus	Lactobacillus	4	31	2	43	2	1	1	0	0	6	0	4	3	3	1	1	6	11	2	19	9	8	3	2	63	87	44	430	7	16	22	13	5	65	50	0.0532	0.412	0.0266	0.5714	0.0266	0.0133	0.0133	0	0	0.0797	0	0.0532	0.0399
Bacteria;Firmicutes;Bacilli;Lactobacillales;Streptococcaceae;Lactococcus	Lactococcus	0	0	0	0	0	1	1	0	0	1	0	0	0	0	0	0	0	0	0	0	0	0	0	0	0	0	0	0	0	0	0	0	0	0	0	0	0	0	0	0	0.0133	0.0133	0	0	0.0133	0	0	0
Bacteria;Firmicutes;Erysipelotrichi;Erysipelotrichales;Erysipelotrichaceae;Longicatena	Longicatena	0	1	0	0	0	0	0	0	0	0	0	0	0	0	0	0	0	0	0	0	0	0	0	0	0	0	0	0	0	0	0	0	0	0	0	0	0.0133	0	0	0	0	0	0	0	0	0	0	0
Bacteria;Firmicutes;Clostridia;Clostridiales;Lachnospiraceae;Marvinbryantia	Marvinbryantia	6	2	0	0	7	0	2	5	0	4	0	0	11	11	1	21	0	3	1	3	5	3	11	0	7	7	1	1	32	16	1	6	0	21	2	0.0797	0.0266	0	0	0.093	0	0.0266	0.0664	0	0.0532	0	0	0.1462
Bacteria;Firmicutes;Clostridia;Clostridiales;Ruminococcaceae;Massilioclostridium	Massilioclostridium	1	2	1	0	0	0	0	1	0	0	0	0	0	1	0	0	0	1	0	0	0	1	1	0	1	0	0	0	1	1	1	1	0	1	1	0.0133	0.0266	0.0133	0	0	0	0	0.0133	0	0	0	0	0
Bacteria;Firmicutes;Negativicutes;Selenomonadales;Selenomonadaceae;Megamonas	Megamonas	0	0	2	0	0	0	0	0	0	0	0	0	0	0	0	0	0	0	0	0	0	0	0	0	0	0	0	0	0	0	0	0	1	0	0	0	0	0.0266	0	0	0	0	0	0	0	0	0	0
Bacteria;Firmicutes;Negativicutes;Veillonellales;Veillonellaceae;Megasphaera	Megasphaera	0	1	0	0	0	0	0	0	0	0	0	0	0	0	1	0	0	0	0	0	0	0	0	0	0	0	0	0	0	1	0	0	0	0	0	0	0.0133	0	0	0	0	0	0	0	0	0	0	0
Bacteria;Firmicutes;Clostridia;Clostridiales;Ruminococcaceae;Monoglobus	Monoglobus	1	0	1	0	0	0	0	0	0	1	1	0	0	0	0	0	0	1	0	2	1	0	0	0	0	0	0	1	0	0	0	0	0	0	1	0.0133	0	0.0133	0	0	0	0	0	0	0.0133	0.0133	0	0
Bacteria;Deferribacteres;Deferribacteres_c;Deferribacterales;Deferribacteraceae;Mucispirillum	Mucispirillum	1	5	11	2	3	2	0	4	0	1	0	8	4	15	1	0	0	25	6	0	6	72	14	36	1	15	1	2	0	56	4	2	5	0	0	0.0133	0.0664	0.1462	0.0266	0.0399	0.0266	0	0.0532	0	0.0133	0	0.1063	0.0532
Bacteria;Bacteroidetes;Bacteroidia;Bacteroidales;Muribaculaceae;Muribaculaceae_uc	Muribaculaceae_uc	21	11	15	50	18	347	194	162	300	210	453	184	118	116	215	214	272	6	59	122	53	38	10	5	38	16	10	89	100	87	110	58	26	87	31	0.2791	0.1462	0.1993	0.6645	0.2392	4.6113	2.5781	2.1528	3.9867	2.7907	6.0199	2.4452	1.5681
Bacteria;Bacteroidetes;Bacteroidia;Bacteroidales;Muribaculaceae;Muribaculum	Muribaculum	472	161	226	254	187	0	0	0	0	0	0	0	0	1	1	0	1	72	206	398	395	206	77	120	272	351	168	570	565	393	631	357	322	336	277	6.2724	2.1395	3.0033	3.3754	2.485	0	0	0	0	0	0	0	0
Bacteria;Firmicutes;Clostridia;Clostridiales;Lachnospiraceae;Murimonas	Murimonas	0	0	0	0	0	0	0	0	0	0	0	0	0	0	0	0	0	0	0	0	0	0	0	0	0	0	1	0	0	0	0	0	0	0	0	0	0	0	0	0	0	0	0	0	0	0	0	0
Bacteria;Tenericutes;Mollicutes;Mycoplasmatales;Mycoplasmataceae_f3;Mycoplasma_g14	Mycoplasma_g14	0	0	0	0	0	0	0	0	0	0	0	0	0	0	0	0	0	0	0	0	0	0	0	0	0	0	0	0	0	0	0	1	0	0	0	0	0	0	0	0	0	0	0	0	0	0	0	0
Bacteria;Tenericutes;Mollicutes;Mycoplasmatales;Mycoplasmataceae;Mycoplasma_g8	Mycoplasma_g8	0	0	0	0	0	0	0	0	0	0	0	0	0	0	0	0	0	0	0	0	0	0	0	0	0	0	0	0	0	0	0	0	0	0	0	0	0	0	0	0	0	0	0	0	0	0	0	0
Bacteria;Firmicutes;Clostridia;Clostridiales;Ruminococcaceae;Neglecta	Neglecta	16	31	3	18	0	1	0	0	1	1	0	1	0	0	0	0	4	28	0	0	1	0	0	0	0	0	0	0	0	0	0	7	42	0	4	0.2126	0.412	0.0399	0.2392	0	0.0133	0	0	0.0133	0.0133	0	0.0133	0
Bacteria;Firmicutes;Clostridia;Clostridiales;Ruminococcaceae;OCTT_g	OCTT_g	0	0	0	0	0	1	0	0	0	1	2	0	0	0	0	2	0	0	0	0	0	0	0	0	0	0	0	0	0	0	0	0	0	0	0	0	0	0	0	0	0.0133	0	0	0	0.0133	0.0266	0	0
Bacteria;Bacteroidetes;Bacteroidia;Bacteroidales;Odoribacteraceae;Odoribacter	Odoribacter	0	1	0	0	0	0	0	0	0	0	0	0	0	0	0	0	0	0	0	0	0	0	0	0	0	0	0	0	0	0	0	0	0	0	0	0	0.0133	0	0	0	0	0	0	0	0	0	0	0
Bacteria;Bacteroidetes;Bacteroidia;Bacteroidales;Odoribacteraceae;Odoribacteraceae_uc	Odoribacteraceae_uc	0	0	0	0	1	0	0	0	0	0	0	0	0	0	0	0	0	0	0	0	0	0	0	0	0	0	0	0	1	0	1	0	0	0	0	0	0	0	0	0.0133	0	0	0	0	0	0	0	0
Bacteria;Actinobacteria;Coriobacteriia;Coriobacteriales;Coriobacteriaceae;Olsenella	Olsenella	0	0	0	0	0	0	0	0	0	0	0	0	0	0	0	0	0	0	0	0	0	0	0	0	0	0	0	0	0	0	0	0	0	0	0	0	0	0	0	0	0	0	0	0	0	0	0	0
Bacteria;Firmicutes;Clostridia;Clostridiales;Ruminococcaceae;Oscillibacter	Oscillibacter	49	90	30	70	66	26	92	128	19	76	28	165	238	84	63	75	23	208	40	67	112	70	101	83	41	65	75	43	20	106	26	48	174	84	121	0.6512	1.196	0.3987	0.9302	0.8771	0.3455	1.2226	1.701	0.2525	1.01	0.3721	2.1927	3.1628
Bacteria;Proteobacteria;Betaproteobacteria;Burkholderiales;Oxalobacteraceae;Oxalobacter	Oxalobacter	0	0	0	0	0	0	0	0	0	0	0	0	0	0	0	0	0	1	0	0	0	0	0	0	0	0	0	0	0	0	0	0	0	0	0	0	0	0	0	0	0	0	0	0	0	0	0	0
Bacteria;Bacteroidetes;Bacteroidia;Bacteroidales;Muribaculaceae;PAC000186_g	PAC000186_g	1222	907	1093	1637	291	657	616	822	532	635	821	469	327	1559	662	723	1021	175	824	1085	568	670	198	213	1037	508	394	1350	1397	1471	1462	909	539	546	1060	16.2392	12.0532	14.5249	21.7542	3.8671	8.7309	8.186	10.9236	7.0698	8.4385	10.9103	6.2326	4.3455
Bacteria;Firmicutes;Clostridia;Clostridiales;Lachnospiraceae;PAC000196_g	PAC000196_g	0	0	0	0	0	0	2	0	1	0	0	0	0	0	0	0	0	0	0	0	0	1	0	0	0	0	0	0	0	2	0	0	0	0	0	0	0	0	0	0	0	0.0266	0	0.0133	0	0	0	0
Bacteria;Tenericutes;Mollicutes;PAC001057_o;PAC000197_f;PAC000197_g	PAC000197_g	3	0	0	0	1	0	0	0	0	0	0	0	0	0	0	0	0	1	1	0	0	0	0	0	0	0	0	0	0	0	0	0	0	0	0	0.0399	0	0	0	0.0133	0	0	0	0	0	0	0	0
Bacteria;Bacteroidetes;Bacteroidia;Bacteroidales;Muribaculaceae;PAC000198_g	PAC000198_g	61	164	299	458	56	475	33	33	83	253	118	749	134	876	420	331	317	33	169	186	48	156	45	33	332	92	34	265	318	237	412	235	240	161	323	0.8106	2.1794	3.9734	6.0864	0.7442	6.3123	0.4385	0.4385	1.103	3.3621	1.5681	9.9535	1.7807
Bacteria;Firmicutes;Clostridia;Clostridiales;Lachnospiraceae;PAC000656_g	PAC000656_g	0	0	0	0	0	1	22	3	1	0	17	5	28	12	0	5	6	0	0	0	0	0	0	0	0	0	0	0	0	0	0	0	0	0	0	0	0	0	0	0	0.0133	0.2924	0.0399	0.0133	0	0.2259	0.0664	0.3721
Bacteria;Firmicutes;Clostridia;Clostridiales;Ruminococcaceae;PAC000661_g	PAC000661_g	252	278	547	245	193	564	396	78	170	51	494	41	38	84	6	100	309	101	608	94	116	97	109	53	143	169	162	106	62	257	160	156	55	34	81	3.3488	3.6944	7.2691	3.2558	2.5648	7.495	5.2625	1.0365	2.2591	0.6777	6.5648	0.5449	0.505
Bacteria;Firmicutes;Clostridia;Clostridiales;Lachnospiraceae;PAC000664_g	PAC000664_g	520	243	30	536	39	23	74	64	20	41	22	271	261	139	28	149	11	175	52	23	65	99	106	295	116	124	187	63	28	30	51	189	179	172	1088	6.9103	3.2292	0.3987	7.1229	0.5183	0.3056	0.9834	0.8505	0.2658	0.5449	0.2924	3.6013	3.4684
Bacteria;Firmicutes;Clostridia;Clostridiales;Lachnospiraceae;PAC000671_g	PAC000671_g	1	0	0	0	0	0	0	2	0	3	1	1	0	0	0	5	1	4	0	0	1	1	1	0	0	0	3	1	0	0	2	0	0	4	1	0.0133	0	0	0	0	0	0	0.0266	0	0.0399	0.0133	0.0133	0
Bacteria;Firmicutes;Clostridia;Clostridiales;Ruminococcaceae;PAC000672_g	PAC000672_g	2	6	0	4	2	0	1	0	0	0	0	0	0	0	2	1	1	2	6	2	0	2	2	1	2	12	7	1	0	2	8	1	12	5	10	0.0266	0.0797	0	0.0532	0.0266	0	0.0133	0	0	0	0	0	0
Bacteria;Firmicutes;Clostridia;Clostridiales;Lachnospiraceae;PAC000673_g	PAC000673_g	0	0	0	0	0	0	0	0	0	0	0	0	0	3	0	0	0	0	0	0	0	0	0	0	1	0	0	0	0	0	0	0	0	0	0	0	0	0	0	0	0	0	0	0	0	0	0	0
Bacteria;Saccharibacteria_TM7;Saccharimonas_c;Saccharimonas_o;Saccharimonas_f;PAC000677_g	PAC000677_g	0	0	0	0	0	0	0	0	0	0	0	0	0	0	0	0	0	0	0	0	0	0	0	3	6	7	4	10	0	0	6	1	3	8	4	0	0	0	0	0	0	0	0	0	0	0	0	0
Bacteria;Firmicutes;Clostridia;Clostridiales;Lachnospiraceae;PAC000678_g	PAC000678_g	3	0	0	0	0	0	13	0	0	1	0	2	7	0	0	8	0	0	0	1	2	4	0	2	3	4	7	2	0	0	0	0	0	2	0	0.0399	0	0	0	0	0	0.1728	0	0	0.0133	0	0.0266	0.093
Bacteria;Bacteroidetes;Bacteroidia;Bacteroidales;Muribaculaceae;PAC000679_g	PAC000679_g	2	0	0	2	0	88	43	20	71	52	200	60	31	25	129	27	64	0	3	7	0	0	2	0	0	0	0	2	4	3	5	1	0	2	1	0.0266	0	0	0.0266	0	1.1694	0.5714	0.2658	0.9435	0.691	2.6578	0.7973	0.412
Bacteria;Firmicutes;Clostridia;Clostridiales;Ruminococcaceae;PAC000683_g	PAC000683_g	4	4	25	5	8	4	5	0	0	0	3	1	0	4	0	1	1	1	3	1	2	2	1	1	0	6	11	15	5	15	13	2	7	7	0	0.0532	0.0532	0.3322	0.0664	0.1063	0.0532	0.0664	0	0	0	0.0399	0.0133	0
Bacteria;Firmicutes;Erysipelotrichi;Erysipelotrichales;Erysipelotrichaceae;PAC000687_g	PAC000687_g	0	1	0	0	0	0	0	0	0	0	0	0	0	0	0	0	0	1	0	0	0	0	0	0	1	9	13	2	0	1	1	0	0	0	0	0	0.0133	0	0	0	0	0	0	0	0	0	0	0
Bacteria;Firmicutes;Clostridia;Clostridiales;Lachnospiraceae;PAC000692_g	PAC000692_g	7	13	0	5	50	1	8	1	2	5	1	8	32	4	9	12	11	190	31	120	9	171	316	19	8	21	35	4	10	21	14	6	22	10	8	0.093	0.1728	0	0.0664	0.6645	0.0133	0.1063	0.0133	0.0266	0.0664	0.0133	0.1063	0.4252
Bacteria;Firmicutes;Clostridia;Clostridiales;Lachnospiraceae;PAC000720_g	PAC000720_g	1	1	2	2	3	0	4	2	3	3	1	12	2	4	0	0	2	16	1	1	0	0	2	1	0	0	0	1	1	3	1	6	16	4	19	0.0133	0.0133	0.0266	0.0266	0.0399	0	0.0532	0.0266	0.0399	0.0399	0.0133	0.1595	0.0266
Bacteria;Firmicutes;Clostridia;Clostridiales;Lachnospiraceae;PAC000740_g	PAC000740_g	0	0	0	0	0	0	0	0	0	0	0	0	0	1	0	0	0	0	0	0	0	0	0	0	0	0	0	0	0	0	0	0	0	0	0	0	0	0	0	0	0	0	0	0	0	0	0	0
Bacteria;Firmicutes;Clostridia;Clostridiales;Ruminococcaceae;PAC000743_g	PAC000743_g	0	0	0	0	0	0	0	0	0	0	0	0	0	0	0	0	0	0	0	0	0	0	0	0	0	0	0	0	0	0	0	0	0	0	0	0	0	0	0	0	0	0	0	0	0	0	0	0
Bacteria;Firmicutes;Clostridia;Clostridiales;Ruminococcaceae;PAC000748_g	PAC000748_g	1	6	1	0	2	0	0	0	0	0	0	0	0	0	0	0	2	2	4	1	3	2	0	0	6	1	0	5	0	0	1	0	2	5	0	0.0133	0.0797	0.0133	0	0.0266	0	0	0	0	0	0	0	0
Bacteria;Firmicutes;Clostridia;Clostridiales;Lachnospiraceae;PAC001043_g	PAC001043_g	7	11	8	13	31	1	4	12	5	9	5	23	23	6	2	21	8	31	6	4	20	20	25	39	19	25	8	10	9	19	25	28	12	14	23	0.093	0.1462	0.1063	0.1728	0.412	0.0133	0.0532	0.1595	0.0664	0.1196	0.0664	0.3056	0.3056
Bacteria;Tenericutes;Mollicutes;PAC001057_o;PAC001057_f;PAC001057_f_uc	PAC001057_f_uc	0	2	0	0	0	0	0	0	0	0	0	0	0	0	0	0	0	0	0	0	0	0	0	0	0	0	0	0	0	0	0	0	0	0	0	0	0.0266	0	0	0	0	0	0	0	0	0	0	0
Bacteria;Bacteroidetes;Bacteroidia;Bacteroidales;Muribaculaceae;PAC001063_g	PAC001063_g	105	42	138	114	385	1947	1383	1940	1670	1207	513	1181	787	255	2832	1375	2025	64	271	184	1617	56	126	51	172	256	218	663	286	30	160	326	95	611	171	1.3953	0.5581	1.8339	1.515	5.1163	25.8738	18.3787	25.7807	22.1927	16.0399	6.8173	15.6944	10.4585
Bacteria;Bacteroidetes;Bacteroidia;Bacteroidales;Muribaculaceae;PAC001068_g	PAC001068_g	160	114	123	70	14	620	227	9	2110	637	2540	55	370	0	2	1	2	13	65	250	34	130	14	24	188	184	92	167	208	226	263	222	112	60	184	2.1262	1.515	1.6346	0.9302	0.186	8.2392	3.0166	0.1196	28.0399	8.4651	33.7542	0.7309	4.9169
Bacteria;Bacteroidetes;Bacteroidia;Bacteroidales;Muribaculaceae;PAC001073_g	PAC001073_g	0	0	0	0	0	0	0	0	0	0	0	0	0	0	0	0	0	0	0	0	0	0	0	0	0	0	0	0	0	0	0	0	0	0	0	0	0	0	0	0	0	0	0	0	0	0	0	0
Bacteria;Bacteroidetes;Bacteroidia;Bacteroidales;Muribaculaceae;PAC001074_g	PAC001074_g	0	0	0	0	0	0	0	0	0	0	0	0	0	0	0	0	0	0	0	8	0	0	0	0	0	0	0	0	0	0	0	0	2	0	0	0	0	0	0	0	0	0	0	0	0	0	0	0
Bacteria;Firmicutes;Clostridia;Clostridiales;Lachnospiraceae;PAC001090_g	PAC001090_g	1	113	1	37	1	129	1	0	4	0	105	1	0	0	0	134	57	0	0	41	0	138	21	23	143	39	0	0	0	45	32	138	0	0	130	0.0133	1.5017	0.0133	0.4917	0.0133	1.7143	0.0133	0	0.0532	0	1.3953	0.0133	0
Bacteria;Firmicutes;Clostridia;Clostridiales;Lachnospiraceae;PAC001091_g	PAC001091_g	17	3	18	70	16	16	24	253	21	133	2	22	64	70	2	12	5	0	10	12	4	59	17	30	13	10	21	12	16	10	36	25	43	212	2	0.2259	0.0399	0.2392	0.9302	0.2126	0.2126	0.3189	3.3621	0.2791	1.7674	0.0266	0.2924	0.8505
Bacteria;Firmicutes;Clostridia;Clostridiales;Lachnospiraceae;PAC001092_g	PAC001092_g	52	17	4	44	37	5	13	38	2	21	2	68	74	35	23	28	12	77	9	14	24	31	46	60	34	44	49	36	36	108	34	27	33	47	26	0.691	0.2259	0.0532	0.5847	0.4917	0.0664	0.1728	0.505	0.0266	0.2791	0.0266	0.9037	0.9834
Bacteria;Firmicutes;Clostridia;Clostridiales;Lachnospiraceae;PAC001097_g	PAC001097_g	2	314	0	212	6	0	0	0	1	1	0	1	3	0	0	0	1	335	0	89	1	11	434	9	12	1	0	0	1	1	0	41	69	0	33	0.0266	4.1728	0	2.8173	0.0797	0	0	0	0.0133	0.0133	0	0.0133	0.0399
Bacteria;Firmicutes;Clostridia;Clostridiales;Ruminococcaceae;PAC001100_g	PAC001100_g	0	0	0	1	0	0	0	0	0	0	0	0	0	0	0	0	0	0	0	0	0	0	0	0	0	0	0	0	0	0	0	0	0	0	0	0	0	0	0.0133	0	0	0	0	0	0	0	0	0
Bacteria;Firmicutes;Clostridia;Clostridiales;Lachnospiraceae;PAC001103_g	PAC001103_g	2	3	1	0	0	1	0	0	0	1	0	1	6	0	0	1	2	1	0	1	0	1	2	2	2	1	1	1	1	0	0	4	2	1	3	0.0266	0.0399	0.0133	0	0	0.0133	0	0	0	0.0133	0	0.0133	0.0797
Bacteria;Firmicutes;Clostridia;Clostridiales;Lachnospiraceae;PAC001105_g	PAC001105_g	0	0	0	0	0	7	0	8	0	0	1	0	8	22	0	2	5	0	0	0	0	0	0	0	0	0	0	0	0	0	0	0	0	0	0	0	0	0	0	0	0.093	0	0.1063	0	0	0.0133	0	0.1063
Bacteria;Tenericutes;Mollicutes;PAC001057_o;PAC001057_f;PAC001108_g	PAC001108_g	7	2	2	1	0	0	0	0	0	0	0	0	0	0	0	0	0	0	0	0	0	0	0	2	0	1	1	6	0	0	1	0	0	0	0	0.093	0.0266	0.0266	0.0133	0	0	0	0	0	0	0	0	0
Bacteria;Bacteroidetes;Bacteroidia;Bacteroidales;Muribaculaceae;PAC001112_g	PAC001112_g	139	306	417	239	118	0	0	0	0	0	0	0	1	0	1	1	0	39	162	80	70	34	50	3	26	45	50	29	166	255	434	398	105	660	262	1.8472	4.0664	5.5415	3.1761	1.5681	0	0	0	0	0	0	0	0.0133
Bacteria;Firmicutes;Clostridia;Clostridiales;Lachnospiraceae;PAC001116_g	PAC001116_g	49	5	27	158	22	9	1	0	2	0	2	1	0	0	0	3	56	99	4	2	68	25	28	26	16	9	23	9	12	20	33	9	112	6	18	0.6512	0.0664	0.3588	2.0997	0.2924	0.1196	0.0133	0	0.0266	0	0.0266	0.0133	0
Bacteria;Firmicutes;Clostridia;Clostridiales;Lachnospiraceae;PAC001118_g	PAC001118_g	670	20	1	81	128	30	0	430	6	385	1	27	767	364	9	176	154	1	194	4	191	209	8	229	87	147	170	3	0	4	108	5	0	0	0	8.9037	0.2658	0.0133	1.0764	1.701	0.3987	0	5.7143	0.0797	5.1163	0.0133	0.3588	10.1927
Bacteria;Firmicutes;Clostridia;Clostridiales;Lachnospiraceae;PAC001124_g	PAC001124_g	0	19	0	0	17	3	1	0	0	0	0	0	0	1	0	1	8	0	0	0	0	6	0	12	0	12	12	5	0	23	20	8	0	0	3	0	0.2525	0	0	0.2259	0.0399	0.0133	0	0	0	0	0	0
Bacteria;Bacteroidetes;Bacteroidia;Bacteroidales;Muribaculaceae;PAC001127_g	PAC001127_g	209	190	47	174	120	0	1	0	1	0	0	0	0	1	0	0	0	14	350	320	221	91	8	62	250	197	53	548	108	78	120	228	223	295	104	2.7774	2.5249	0.6246	2.3123	1.5947	0	0.0133	0	0.0133	0	0	0	0
Bacteria;Firmicutes;Clostridia;Clostridiales;Lachnospiraceae;PAC001137_g	PAC001137_g	0	0	0	0	0	0	0	0	0	0	0	0	0	0	0	0	0	0	0	0	0	18	1	0	0	0	1	0	0	0	0	0	0	0	0	0	0	0	0	0	0	0	0	0	0	0	0	0
Bacteria;Firmicutes;Clostridia;Clostridiales;Lachnospiraceae;PAC001138_g	PAC001138_g	8	10	0	1	14	0	0	3	0	1	0	0	4	1	0	2	3	11	7	6	2	26	4	19	5	1	1	3	2	1	6	0	0	1	8	0.1063	0.1329	0	0.0133	0.186	0	0	0.0399	0	0.0133	0	0	0.0532
Bacteria;Firmicutes;Clostridia;Clostridiales;Christensenellaceae;PAC001141_g	PAC001141_g	9	13	2	5	4	0	0	6	1	2	1	7	1	10	0	1	2	20	19	0	11	15	57	2	4	5	5	0	0	1	12	5	0	1	0	0.1196	0.1728	0.0266	0.0664	0.0532	0	0	0.0797	0.0133	0.0266	0.0133	0.093	0.0133
Bacteria;Firmicutes;Clostridia;Clostridiales;Ruminococcaceae;PAC001144_g	PAC001144_g	0	3	0	1	0	0	0	0	1	0	1	0	0	0	0	0	0	0	0	0	0	1	0	0	0	0	0	0	0	1	0	1	0	0	0	0	0.0399	0	0.0133	0	0	0	0	0.0133	0	0.0133	0	0
Bacteria;Firmicutes;Clostridia;Clostridiales;Lachnospiraceae;PAC001149_g	PAC001149_g	0	0	0	0	0	0	0	0	0	0	0	3	0	1	0	0	0	0	0	0	0	0	0	1	3	0	0	0	0	2	0	0	0	1	1	0	0	0	0	0	0	0	0	0	0	0	0.0399	0
Bacteria;Firmicutes;Clostridia;Clostridiales;Lachnospiraceae;PAC001165_g	PAC001165_g	32	63	7	63	65	6	12	2	2	60	3	24	61	3	12	6	11	58	30	34	71	69	106	81	50	49	70	38	16	78	46	63	81	90	44	0.4252	0.8372	0.093	0.8372	0.8638	0.0797	0.1595	0.0266	0.0266	0.7973	0.0399	0.3189	0.8106
Bacteria;Firmicutes;Clostridia;Clostridiales;Lachnospiraceae;PAC001166_g	PAC001166_g	0	0	0	1	2	0	1	0	0	2	0	0	5	1	0	0	0	10	0	1	1	4	4	4	2	3	7	0	0	1	1	1	2	7	3	0	0	0	0.0133	0.0266	0	0.0133	0	0	0.0266	0	0	0.0664
Bacteria;Firmicutes;Clostridia;Clostridiales;Lachnospiraceae;PAC001177_g	PAC001177_g	0	0	0	0	0	0	0	0	0	0	0	0	0	0	0	0	0	0	0	0	0	0	0	0	0	0	0	0	0	0	0	0	0	1	0	0	0	0	0	0	0	0	0	0	0	0	0	0
Bacteria;Firmicutes;Clostridia;Clostridiales;Lachnospiraceae;PAC001199_g	PAC001199_g	0	0	0	0	0	0	0	0	0	0	0	3	0	1	0	0	0	1	0	0	0	0	0	0	0	1	0	0	0	0	0	0	0	1	0	0	0	0	0	0	0	0	0	0	0	0	0.0399	0
Bacteria;Firmicutes;Clostridia;Clostridiales;Lachnospiraceae;PAC001200_g	PAC001200_g	0	0	0	0	0	0	2	0	0	0	0	1	0	0	1	0	1	1	0	0	0	0	1	0	0	0	1	1	0	1	0	0	0	0	0	0	0	0	0	0	0	0.0266	0	0	0	0	0.0133	0
Bacteria;Firmicutes;Clostridia;Clostridiales;Lachnospiraceae;PAC001201_g	PAC001201_g	0	0	0	0	0	1	0	0	1	0	1	0	0	0	0	0	1	0	0	0	0	0	0	0	0	0	0	0	0	0	0	0	0	0	0	0	0	0	0	0	0.0133	0	0	0.0133	0	0.0133	0	0
Bacteria;Firmicutes;Clostridia;Clostridiales;Christensenellaceae;PAC001207_g	PAC001207_g	0	1	0	0	1	1	0	0	0	0	0	0	0	1	0	1	0	0	1	0	1	0	1	0	0	3	0	5	2	1	0	1	1	0	1	0	0.0133	0	0	0.0133	0.0133	0	0	0	0	0	0	0
Bacteria;Firmicutes;Clostridia;Clostridiales;Lachnospiraceae;PAC001212_g	PAC001212_g	0	0	1	1	4	10	1	32	0	1	0	13	10	27	10	27	4	23	0	0	0	0	1	15	2	55	102	24	25	12	0	10	8	33	29	0	0	0.0133	0.0133	0.0532	0.1329	0.0133	0.4252	0	0.0133	0	0.1728	0.1329
Bacteria;Firmicutes;Clostridia;Clostridiales;Christensenellaceae;PAC001217_g	PAC001217_g	0	0	0	1	0	0	0	0	0	0	0	0	0	0	0	0	0	0	0	0	0	0	0	0	0	0	0	0	0	0	0	0	0	0	0	0	0	0	0.0133	0	0	0	0	0	0	0	0	0
Bacteria;Firmicutes;Clostridia;Clostridiales;Christensenellaceae;PAC001219_g	PAC001219_g	6	6	6	7	5	0	3	1	0	3	0	2	9	1	4	3	0	10	16	16	27	9	25	1	4	1	1	0	0	0	0	2	1	4	1	0.0797	0.0797	0.0797	0.093	0.0664	0	0.0399	0.0133	0	0.0399	0	0.0266	0.1196
Bacteria;Firmicutes;Clostridia;Clostridiales;Dehalobacterium_f;PAC001221_g	PAC001221_g	1	13	3	7	2	1	3	3	2	3	1	6	6	5	7	1	0	3	6	4	0	4	5	13	4	6	7	11	2	6	5	4	4	0	13	0.0133	0.1728	0.0399	0.093	0.0266	0.0133	0.0399	0.0399	0.0266	0.0399	0.0133	0.0797	0.0797
Bacteria;Firmicutes;Clostridia;Clostridiales;Lachnospiraceae;PAC001225_g	PAC001225_g	7	7	9	43	24	0	21	13	1	1	0	17	17	49	1	2	0	2	5	1	9	1	0	9	13	22	6	1	9	19	7	3	6	13	7	0.093	0.093	0.1196	0.5714	0.3189	0	0.2791	0.1728	0.0133	0.0133	0	0.2259	0.2259
Bacteria;Firmicutes;Clostridia;Clostridiales;Lachnospiraceae;PAC001228_g	PAC001228_g	22	8	42	18	21	22	32	198	1	13	1	140	0	97	88	121	4	36	12	44	94	76	77	74	15	49	115	71	31	112	3	12	29	581	11	0.2924	0.1063	0.5581	0.2392	0.2791	0.2924	0.4252	2.6312	0.0133	0.1728	0.0133	1.8605	0
Bacteria;Firmicutes;Clostridia;Clostridiales;Lachnospiraceae;PAC001231_g	PAC001231_g	0	0	0	1	0	0	0	0	0	0	0	0	1	0	0	0	0	0	0	0	0	2	0	0	0	0	0	0	0	0	0	0	0	0	0	0	0	0	0.0133	0	0	0	0	0	0	0	0	0.0133
Bacteria;Firmicutes;Clostridia;Clostridiales;Mogibacterium_f;PAC001236_g	PAC001236_g	1	2	0	0	0	0	0	1	0	0	0	0	1	1	0	0	0	2	0	0	0	0	0	1	0	0	1	2	0	1	0	0	0	0	1	0.0133	0.0266	0	0	0	0	0	0.0133	0	0	0	0	0.0133
Bacteria;Actinobacteria;Coriobacteriia;Coriobacteriales;Coriobacteriaceae;PAC001266_g	PAC001266_g	0	1	1	0	0	1	0	0	0	0	0	1	0	0	0	0	0	0	0	1	1	1	0	0	0	3	1	1	0	0	0	0	0	0	1	0	0.0133	0.0133	0	0	0.0133	0	0	0	0	0	0.0133	0
Bacteria;Firmicutes;Clostridia;Clostridiales;Lachnospiraceae;PAC001270_g	PAC001270_g	14	2	1	5	2	0	0	0	1	0	0	0	2	0	0	0	3	2	2	1	8	4	17	7	6	2	0	4	1	3	4	2	3	0	3	0.186	0.0266	0.0133	0.0664	0.0266	0	0	0	0.0133	0	0	0	0.0266
Bacteria;Firmicutes;Clostridia;Clostridiales;Lachnospiraceae;PAC001287_g	PAC001287_g	0	3	0	2	1	0	0	1	0	15	0	0	14	0	5	0	0	0	0	1	0	0	22	0	0	3	4	1	0	0	1	0	0	3	0	0	0.0399	0	0.0266	0.0133	0	0	0.0133	0	0.1993	0	0	0.186
Bacteria;Firmicutes;Clostridia;Clostridiales;Lachnospiraceae;PAC001296_g	PAC001296_g	0	0	0	0	1	0	0	5	0	0	0	1	2	1	0	0	0	0	0	0	6	3	0	21	12	36	31	0	1	2	2	2	0	0	0	0	0	0	0	0.0133	0	0	0.0664	0	0	0	0.0133	0.0266
Bacteria;Firmicutes;Clostridia;Clostridiales;Christensenellaceae;PAC001301_g	PAC001301_g	0	0	0	0	0	0	0	1	0	0	0	0	0	0	0	0	0	1	0	0	0	0	0	0	0	0	0	0	0	0	0	0	0	0	0	0	0	0	0	0	0	0	0.0133	0	0	0	0	0
Bacteria;Firmicutes;Clostridia;Clostridiales;Lachnospiraceae;PAC001308_g	PAC001308_g	0	1	2	1	14	2	1	0	1	1	0	1	2	0	0	1	10	1	5	3	3	5	1	7	2	6	3	2	2	4	6	3	6	0	5	0	0.0133	0.0266	0.0133	0.186	0.0266	0.0133	0	0.0133	0.0133	0	0.0133	0.0266
Bacteria;Firmicutes;Clostridia;Clostridiales;Ruminococcaceae;PAC001313_g	PAC001313_g	3	4	1	2	0	0	2	0	0	0	0	1	0	0	0	0	0	1	2	0	0	3	3	3	0	0	0	0	0	2	1	1	1	0	1	0.0399	0.0532	0.0133	0.0266	0	0	0.0266	0	0	0	0	0.0133	0
Bacteria;Tenericutes;Mollicutes;PAC001057_o;PAC000197_f;PAC001323_g	PAC001323_g	0	0	0	0	1	0	0	0	0	0	0	0	0	0	0	0	0	0	0	0	0	0	0	0	0	0	0	0	0	0	0	0	0	0	0	0	0	0	0	0.0133	0	0	0	0	0	0	0	0
Bacteria;Firmicutes;Clostridia;Clostridiales;Christensenellaceae;PAC001360_g	PAC001360_g	19	4	32	53	60	1	38	55	3	20	4	78	21	83	15	37	15	121	45	20	67	118	52	8	10	14	16	11	8	4	5	7	24	15	9	0.2525	0.0532	0.4252	0.7043	0.7973	0.0133	0.505	0.7309	0.0399	0.2658	0.0532	1.0365	0.2791
Bacteria;Firmicutes;Erysipelotrichi;Erysipelotrichales;Erysipelotrichaceae;PAC001362_g	PAC001362_g	3	0	0	0	0	0	1	0	7	2	0	0	0	1	1	1	0	2	0	0	0	0	0	2	3	10	11	1	0	2	0	1	1	3	0	0.0399	0	0	0	0	0	0.0133	0	0.093	0.0266	0	0	0
Bacteria;Firmicutes;Clostridia;Clostridiales;Lachnospiraceae;PAC001372_g	PAC001372_g	7	5	1	8	13	2	36	51	0	43	0	24	61	23	10	9	5	16	5	3	14	8	18	24	18	17	4	5	4	5	5	5	8	17	31	0.093	0.0664	0.0133	0.1063	0.1728	0.0266	0.4784	0.6777	0	0.5714	0	0.3189	0.8106
Bacteria;Firmicutes;Clostridia;Clostridiales;Lachnospiraceae;PAC001375_g	PAC001375_g	2	3	0	10	9	0	0	4	0	6	0	5	1	18	2	7	0	2	3	0	3	4	13	15	6	26	4	3	3	33	9	6	0	1	8	0.0266	0.0399	0	0.1329	0.1196	0	0	0.0532	0	0.0797	0	0.0664	0.0133
Bacteria;Firmicutes;Clostridia;Clostridiales;Lachnospiraceae;PAC001377_g	PAC001377_g	4	4	4	1	3	0	0	0	0	1	0	0	0	0	0	1	1	0	4	1	2	2	11	1	0	3	1	0	1	2	0	4	1	0	0	0.0532	0.0532	0.0532	0.0133	0.0399	0	0	0	0	0.0133	0	0	0
Bacteria;Firmicutes;Clostridia;Clostridiales;Lachnospiraceae;PAC001385_g	PAC001385_g	0	1	0	0	0	0	1	0	0	0	1	0	0	0	0	2	0	1	0	0	0	0	0	1	1	0	0	1	0	0	1	0	0	0	0	0	0.0133	0	0	0	0	0.0133	0	0	0	0.0133	0	0
Bacteria;Firmicutes;Clostridia;Clostridiales;Lachnospiraceae;PAC001386_g	PAC001386_g	0	2	3	0	0	2	12	0	1	5	11	1	41	0	0	1	5	0	0	2	0	7	2	103	23	31	1	12	1	14	0	5	2	6	0	0	0.0266	0.0399	0	0	0.0266	0.1595	0	0.0133	0.0664	0.1462	0.0133	0.5449
Bacteria;Actinobacteria;Coriobacteriia;Coriobacteriales;Coriobacteriaceae;PAC001389_g	PAC001389_g	3	0	0	0	1	0	0	0	0	0	0	0	0	0	0	0	0	0	0	0	0	0	0	0	0	0	0	0	0	1	0	0	0	0	0	0.0399	0	0	0	0.0133	0	0	0	0	0	0	0	0
Bacteria;Firmicutes;Clostridia;Clostridiales;Lachnospiraceae;PAC001390_g	PAC001390_g	0	0	0	0	0	13	0	0	5	1	6	1	6	0	3	0	6	0	0	0	0	0	0	0	0	0	0	0	0	0	0	0	0	2	0	0	0	0	0	0	0.1728	0	0	0.0664	0.0133	0.0797	0.0133	0.0797
Bacteria;Firmicutes;Clostridia;Clostridiales;Peptococcaceae;PAC001400_g	PAC001400_g	0	0	0	0	0	0	0	1	0	0	0	2	1	0	0	1	1	0	0	0	0	0	0	1	0	0	0	2	0	2	0	0	0	0	0	0	0	0	0	0	0	0	0.0133	0	0	0	0.0266	0.0133
Bacteria;Firmicutes;Clostridia;Clostridiales;Ruminococcaceae;PAC001402_g	PAC001402_g	7	4	13	6	5	7	2	8	5	8	1	22	19	7	2	7	4	9	14	11	10	13	17	14	3	8	16	5	2	15	4	5	9	15	5	0.093	0.0532	0.1728	0.0797	0.0664	0.093	0.0266	0.1063	0.0664	0.1063	0.0133	0.2924	0.2525
Bacteria;Firmicutes;Clostridia;Clostridiales;Lachnospiraceae;PAC001408_g	PAC001408_g	0	0	0	1	2	1	2	26	0	9	1	1	9	2	174	4	2	0	7	0	1	98	2	1	1	0	2	8	6	9	0	25	0	0	4	0	0	0	0.0133	0.0266	0.0133	0.0266	0.3455	0	0.1196	0.0133	0.0133	0.1196
Bacteria;Firmicutes;Clostridia;Clostridiales;Christensenellaceae;PAC001440_g	PAC001440_g	0	30	1	8	3	0	0	0	0	0	0	0	0	0	0	0	0	66	5	3	16	3	8	2	0	1	0	1	0	0	0	0	1	6	0	0	0.3987	0.0133	0.1063	0.0399	0	0	0	0	0	0	0	0
Bacteria;Firmicutes;Clostridia;Clostridiales;Lachnospiraceae;PAC001452_g	PAC001452_g	0	0	0	0	0	0	0	0	1	0	0	0	0	0	0	0	0	0	0	0	0	0	0	0	0	0	0	0	0	0	0	0	0	0	0	0	0	0	0	0	0	0	0	0.0133	0	0	0	0
Bacteria;Firmicutes;Clostridia;Clostridiales;Lachnospiraceae;PAC001456_g	PAC001456_g	16	0	1	1	22	1	19	3	0	4	0	0	2	2	0	19	1	0	8	0	0	31	69	68	24	47	96	1	4	3	47	5	3	47	1	0.2126	0	0.0133	0.0133	0.2924	0.0133	0.2525	0.0399	0	0.0532	0	0	0.0266
Bacteria;Firmicutes;Clostridia;Clostridiales;Lachnospiraceae;PAC001457_g	PAC001457_g	2	0	1	1	4	1	1	4	0	0	0	0	2	3	0	2	0	0	1	4	5	2	4	6	1	1	1	2	1	2	3	2	4	3	0	0.0266	0	0.0133	0.0133	0.0532	0.0133	0.0133	0.0532	0	0	0	0	0.0266
Bacteria;Firmicutes;Clostridia;Clostridiales;Lachnospiraceae;PAC001458_g	PAC001458_g	0	0	0	0	12	0	0	0	0	0	0	0	2	0	0	0	0	8	1	1	0	1	7	2	0	0	2	0	0	0	0	0	0	0	1	0	0	0	0	0.1595	0	0	0	0	0	0	0	0.0266
Bacteria;Firmicutes;Clostridia;Clostridiales;Lachnospiraceae;PAC001465_g	PAC001465_g	0	0	0	0	0	0	17	1	0	0	0	1	0	0	0	0	0	0	0	0	0	0	0	8	1	0	0	0	0	0	0	0	2	0	1	0	0	0	0	0	0	0.2259	0.0133	0	0	0	0.0133	0
Bacteria;Firmicutes;Clostridia;Clostridiales;Ruminococcaceae;PAC001468_g	PAC001468_g	1	0	1	0	0	0	1	0	0	0	0	0	0	1	0	2	0	0	0	1	0	0	0	0	0	0	0	0	1	0	1	2	0	0	0	0.0133	0	0.0133	0	0	0	0.0133	0	0	0	0	0	0
Bacteria;Bacteroidetes;Bacteroidia;Bacteroidales;Muribaculaceae;PAC001472_g	PAC001472_g	78	28	5	33	15	0	0	0	0	0	0	1	0	0	1	0	2	30	10	14	0	18	54	0	43	0	0	15	28	14	86	65	2	85	357	1.0365	0.3721	0.0664	0.4385	0.1993	0	0	0	0	0	0	0.0133	0
Bacteria;Firmicutes;Clostridia;Clostridiales;Lachnospiraceae;PAC001480_g	PAC001480_g	0	31	4	72	1	0	0	0	0	0	0	0	0	0	0	0	0	12	22	3	0	89	55	0	0	0	0	0	0	0	0	0	0	0	0	0	0.412	0.0532	0.9568	0.0133	0	0	0	0	0	0	0	0
Bacteria;Bacteroidetes;Bacteroidia;Bacteroidales;Muribaculaceae;PAC001485_g	PAC001485_g	0	3	1	0	0	0	0	0	0	0	0	0	0	0	0	0	0	0	0	1	0	0	0	0	1	0	0	1	0	3	3	0	0	0	2	0	0.0399	0.0133	0	0	0	0	0	0	0	0	0	0
Bacteria;Firmicutes;Clostridia;Clostridiales;Peptococcaceae;PAC001500_g	PAC001500_g	9	7	3	1	0	1	0	0	0	0	1	0	0	0	0	0	0	0	8	5	3	0	2	4	25	25	65	12	11	3	7	2	5	0	1	0.1196	0.093	0.0399	0.0133	0	0.0133	0	0	0	0	0.0133	0	0
Bacteria;Bacteroidetes;Bacteroidia;Bacteroidales;Muribaculaceae;PAC001512_g	PAC001512_g	0	5	15	4	0	0	0	0	0	0	0	0	0	1	0	0	0	5	51	160	0	104	15	0	2	0	0	0	1	44	27	10	4	0	7	0	0.0664	0.1993	0.0532	0	0	0	0	0	0	0	0	0
Bacteria;Firmicutes;Clostridia;Clostridiales;Lachnospiraceae;PAC001516_g	PAC001516_g	0	0	0	0	0	0	4	2	0	1	0	2	2	1	1	0	1	6	0	0	0	0	0	0	0	11	8	3	0	0	1	0	0	0	0	0	0	0	0	0	0	0.0532	0.0266	0	0.0133	0	0.0266	0.0266
Bacteria;Firmicutes;Clostridia;Clostridiales;Lachnospiraceae;PAC001524_g	PAC001524_g	5	9	5	2	6	1	6	27	0	5	1	10	3	7	16	11	4	12	4	1	2	10	10	1	4	0	5	1	3	0	3	2	40	9	9	0.0664	0.1196	0.0664	0.0266	0.0797	0.0133	0.0797	0.3588	0	0.0664	0.0133	0.1329	0.0399
Bacteria;Firmicutes;Clostridia;Clostridiales;Lachnospiraceae;PAC001525_g	PAC001525_g	7	0	0	3	0	0	1	0	0	0	1	0	5	1	0	1	0	2	0	1	0	2	3	4	1	0	1	2	1	0	0	3	0	0	2	0.093	0	0	0.0399	0	0	0.0133	0	0	0	0.0133	0	0.0664
Bacteria;Firmicutes;Erysipelotrichi;Erysipelotrichales;Erysipelotrichaceae;PAC001528_g	PAC001528_g	1	0	2	1	6	0	0	2	0	0	0	0	0	1	0	0	0	1	1	0	1	0	0	2	1	3	2	2	2	2	1	2	0	0	0	0.0133	0	0.0266	0.0133	0.0797	0	0	0.0266	0	0	0	0	0
Bacteria;Firmicutes;Clostridia;Clostridiales;Lachnospiraceae;PAC001544_g	PAC001544_g	3	1	6	21	0	3	9	0	0	0	0	0	0	7	0	15	0	0	2	0	0	0	0	0	0	0	0	0	0	0	1	0	0	0	0	0.0399	0.0133	0.0797	0.2791	0	0.0399	0.1196	0	0	0	0	0	0
Bacteria;Cyanobacteria;PAC001562_c;PAC001562_o;PAC001562_f;PAC001562_g	PAC001562_g	0	0	0	0	0	0	0	0	0	0	0	0	0	0	0	0	0	0	0	0	0	0	0	0	0	0	0	0	0	0	0	0	0	0	0	0	0	0	0	0	0	0	0	0	0	0	0	0
Bacteria;Firmicutes;Clostridia;Clostridiales;Lachnospiraceae;PAC001563_g	PAC001563_g	1	4	1	9	3	1	9	0	8	0	10	21	4	0	0	0	9	5	4	0	0	5	12	0	1	5	0	0	0	0	1	8	6	1	11	0.0133	0.0532	0.0133	0.1196	0.0399	0.0133	0.1196	0	0.1063	0	0.1329	0.2791	0.0532
Bacteria;Firmicutes;Clostridia;Clostridiales;Lachnospiraceae;PAC001572_g	PAC001572_g	1	0	1	0	3	5	8	0	8	0	20	16	11	0	4	2	2	0	0	1	0	0	2	1	0	0	0	1	4	2	0	2	0	0	1	0.0133	0	0.0133	0	0.0399	0.0664	0.1063	0	0.1063	0	0.2658	0.2126	0.1462
Bacteria;Firmicutes;Clostridia;Clostridiales;Lachnospiraceae;PAC001588_g	PAC001588_g	6	12	0	6	64	0	1	5	0	0	1	7	2	0	0	2	0	77	0	3	0	8	8	46	44	49	35	4	6	1	2	7	165	141	34	0.0797	0.1595	0	0.0797	0.8505	0	0.0133	0.0664	0	0	0.0133	0.093	0.0266
Bacteria;Firmicutes;Clostridia;Clostridiales;Lachnospiraceae;PAC001603_g	PAC001603_g	0	0	0	0	0	0	0	0	0	1	0	0	0	4	0	0	0	0	0	0	0	0	0	1	1	0	0	0	0	1	0	0	0	0	0	0	0	0	0	0	0	0	0	0	0.0133	0	0	0
Bacteria;Firmicutes;Clostridia;Clostridiales;Mogibacterium_f;PAC001609_g	PAC001609_g	1	4	0	1	1	3	2	1	0	2	0	1	0	0	1	2	2	2	0	0	1	1	0	1	2	1	3	0	0	0	1	0	0	1	0	0.0133	0.0532	0	0.0133	0.0133	0.0399	0.0266	0.0133	0	0.0266	0	0.0133	0
Bacteria;Firmicutes;Clostridia;Clostridiales;Mogibacterium_f;PAC001612_g	PAC001612_g	0	3	0	0	0	0	0	1	0	0	0	0	0	0	0	0	0	0	0	1	0	1	1	0	0	0	0	0	1	0	0	0	0	0	1	0	0.0399	0	0	0	0	0	0.0133	0	0	0	0	0
Bacteria;Firmicutes;Clostridia;Clostridiales;Ruminococcaceae;PAC001637_g	PAC001637_g	0	1	0	0	0	0	0	0	0	0	0	0	0	0	0	0	0	0	0	0	0	0	4	0	0	0	0	0	0	0	0	0	0	0	0	0	0.0133	0	0	0	0	0	0	0	0	0	0	0
Bacteria;Firmicutes;Clostridia;Clostridiales;Lachnospiraceae;PAC001679_g	PAC001679_g	4	1	0	46	3	3	0	70	0	1	0	316	0	107	49	106	3	8	20	11	1	8	54	3	16	2	24	6	8	50	1	1	9	5	2	0.0532	0.0133	0	0.6113	0.0399	0.0399	0	0.9302	0	0.0133	0	4.1993	0
Bacteria;Firmicutes;Clostridia;Clostridiales;Lachnospiraceae;PAC001681_g	PAC001681_g	0	0	0	0	0	1	0	0	0	2	2	0	14	1	1	0	5	2	1	0	0	0	3	0	0	4	0	0	6	4	0	1	0	2	0	0	0	0	0	0	0.0133	0	0	0	0.0266	0.0266	0	0.186
Bacteria;Bacteroidetes;Bacteroidia;Bacteroidales;Muribaculaceae;PAC001692_g	PAC001692_g	10	25	8	5	8	0	1	0	0	0	0	0	0	0	1	0	0	1	13	8	7	20	0	2	22	10	10	7	19	39	28	6	19	9	31	0.1329	0.3322	0.1063	0.0664	0.1063	0	0.0133	0	0	0	0	0	0
Bacteria;Firmicutes;Clostridia;Clostridiales;Lachnospiraceae;PAC001738_g	PAC001738_g	0	1	0	0	0	0	0	0	0	0	0	0	0	0	0	0	0	0	0	0	0	1	0	2	0	1	2	1	0	4	1	1	0	0	0	0	0.0133	0	0	0	0	0	0	0	0	0	0	0
Bacteria;Firmicutes;Erysipelotrichi;Erysipelotrichales;Erysipelotrichaceae;PAC001762_g	PAC001762_g	0	0	0	0	0	2	0	0	0	0	0	0	1	1	0	0	0	0	0	0	0	0	0	0	2	7	13	1	0	2	6	2	0	0	0	0	0	0	0	0	0.0266	0	0	0	0	0	0	0.0133
Bacteria;Bacteroidetes;Bacteroidia;Bacteroidales;Muribaculaceae;PAC001765_g	PAC001765_g	18	7	21	9	2	0	0	0	0	0	0	0	0	0	0	0	0	4	8	18	10	10	11	4	2	9	1	7	11	7	13	8	5	11	13	0.2392	0.093	0.2791	0.1196	0.0266	0	0	0	0	0	0	0	0
Bacteria;Firmicutes;Clostridia;Clostridiales;Ruminococcaceae;PAC001778_g	PAC001778_g	11	11	4	6	5	4	2	11	1	8	2	17	4	4	6	0	0	1	2	1	3	5	3	19	8	4	3	5	5	10	5	7	12	1	24	0.1462	0.1462	0.0532	0.0797	0.0664	0.0532	0.0266	0.1462	0.0133	0.1063	0.0266	0.2259	0.0532
Bacteria;Firmicutes;Clostridia;Clostridiales;Ruminococcaceae;PAC001908_g	PAC001908_g	0	1	0	0	0	0	0	0	0	0	0	0	0	1	0	0	0	0	0	0	0	0	0	0	0	1	1	0	0	0	0	0	0	0	1	0	0.0133	0	0	0	0	0	0	0	0	0	0	0
Bacteria;Firmicutes;Clostridia;Clostridiales;Lachnospiraceae;PAC002039_g	PAC002039_g	0	2	0	0	0	0	0	0	2	0	6	4	4	0	2	2	7	0	1	0	3	1	2	4	2	8	2	1	0	0	0	0	0	6	0	0	0.0266	0	0	0	0	0	0	0.0266	0	0.0797	0.0532	0.0532
Bacteria;Firmicutes;Clostridia;Clostridiales;Lachnospiraceae;PAC002042_g	PAC002042_g	1	3	2	1	0	3	3	12	0	5	1	8	25	2	1	2	2	1	1	0	1	0	0	8	3	0	2	0	0	7	2	1	6	3	2	0.0133	0.0399	0.0266	0.0133	0	0.0399	0.0399	0.1595	0	0.0664	0.0133	0.1063	0.3322
Bacteria;Firmicutes;Negativicutes;Hydrogenispora_o;Hydrogenispora_f;PAC002129_g	PAC002129_g	0	1	8	1	0	0	0	0	1	0	0	0	0	0	0	0	0	5	4	1	0	3	1	0	3	0	0	0	0	0	2	0	0	2	0	0	0.0133	0.1063	0.0133	0	0	0	0	0.0133	0	0	0	0
Bacteria;Firmicutes;Clostridia;Clostridiales;Christensenellaceae;PAC002147_g	PAC002147_g	2	10	2	0	7	0	0	0	0	1	0	0	0	0	0	0	1	12	1	5	3	4	4	0	2	0	2	1	0	0	0	0	0	2	0	0.0266	0.1329	0.0266	0	0.093	0	0	0	0	0.0133	0	0	0
Bacteria;Firmicutes;Clostridia;Clostridiales;Ruminococcaceae;PAC002148_g	PAC002148_g	0	0	0	0	0	0	0	0	0	0	0	0	0	0	0	0	0	0	0	0	0	0	0	0	0	0	0	0	0	0	0	0	0	0	0	0	0	0	0	0	0	0	0	0	0	0	0	0
Bacteria;Firmicutes;Clostridia;Clostridiales;Lachnospiraceae;PAC002153_g	PAC002153_g	0	0	0	0	0	0	0	0	1	0	0	0	0	0	0	0	0	0	0	0	0	0	0	0	0	0	0	0	0	1	0	0	0	0	0	0	0	0	0	0	0	0	0	0.0133	0	0	0	0
Bacteria;Firmicutes;Clostridia;Clostridiales;Ruminococcaceae;PAC002156_g	PAC002156_g	0	0	0	0	0	0	0	0	0	0	0	0	0	0	0	0	0	0	0	0	0	0	0	0	0	0	0	0	0	0	0	0	0	0	0	0	0	0	0	0	0	0	0	0	0	0	0	0
Bacteria;Firmicutes;Clostridia;Clostridiales;Christensenellaceae;PAC002169_g	PAC002169_g	1	0	0	1	0	0	0	1	0	0	0	0	0	1	0	0	0	0	0	1	0	1	1	0	0	0	0	0	0	0	0	0	0	0	0	0.0133	0	0	0.0133	0	0	0	0.0133	0	0	0	0	0
Bacteria;Firmicutes;Clostridia;Clostridiales;Lachnospiraceae;PAC002178_g	PAC002178_g	0	2	0	0	1	0	0	0	0	0	0	0	0	0	0	0	0	1	0	0	0	0	0	0	0	0	0	0	0	0	0	0	0	0	0	0	0.0266	0	0	0.0133	0	0	0	0	0	0	0	0
Bacteria;Firmicutes;Clostridia;Clostridiales;Ruminococcaceae;PAC002187_g	PAC002187_g	0	0	0	0	0	0	0	0	0	0	1	0	0	0	0	0	0	0	0	0	0	0	0	0	0	0	0	0	0	0	0	0	0	0	0	0	0	0	0	0	0	0	0	0	0	0.0133	0	0
Bacteria;Firmicutes;Clostridia;Clostridiales;Ruminococcaceae;PAC002194_g	PAC002194_g	0	0	0	0	0	0	0	0	0	0	0	1	0	0	0	0	0	0	0	0	0	0	0	0	0	0	0	0	0	0	0	0	0	0	0	0	0	0	0	0	0	0	0	0	0	0	0.0133	0
Bacteria;Firmicutes;Clostridia;Clostridiales;Lachnospiraceae;PAC002196_g	PAC002196_g	0	0	0	4	9	0	3	6	1	18	0	0	75	9	0	8	3	4	0	1	1	2	1	36	14	22	7	0	14	4	1	3	3	2	0	0	0	0	0.0532	0.1196	0	0.0399	0.0797	0.0133	0.2392	0	0	0.9967
Bacteria;Firmicutes;Clostridia;Clostridiales;Ruminococcaceae;PAC002203_g	PAC002203_g	0	0	0	0	0	0	0	0	0	0	1	0	0	0	0	0	0	0	0	0	0	0	0	0	0	0	0	0	0	0	0	0	0	0	0	0	0	0	0	0	0	0	0	0	0	0.0133	0	0
Bacteria;Firmicutes;Erysipelotrichi;Erysipelotrichales;Erysipelotrichaceae;PAC002314_g	PAC002314_g	1	0	0	0	0	0	0	2	0	0	0	0	0	0	0	1	0	0	0	0	0	0	0	0	1	0	0	1	0	0	0	0	0	0	0	0.0133	0	0	0	0	0	0	0.0266	0	0	0	0	0
Bacteria;Firmicutes;Clostridia;Clostridiales;Lachnospiraceae;PAC002367_g	PAC002367_g	0	0	0	0	0	2	91	0	2	0	0	45	8	18	0	1	33	0	0	0	3	0	0	0	0	0	0	0	0	0	0	0	0	0	0	0	0	0	0	0	0.0266	1.2093	0	0.0266	0	0	0.598	0.1063
Bacteria;Firmicutes;Clostridia;Clostridiales;Lachnospiraceae;PAC002368_g	PAC002368_g	2	1	0	7	8	5	0	27	0	18	0	3	46	6	21	13	1	3	3	0	0	3	16	12	4	38	48	4	5	14	3	4	2	5	11	0.0266	0.0133	0	0.093	0.1063	0.0664	0	0.3588	0	0.2392	0	0.0399	0.6113
Bacteria;Firmicutes;Clostridia;Clostridiales;Lachnospiraceae;PAC002375_g	PAC002375_g	0	0	0	0	1	0	0	0	0	0	0	0	0	0	0	0	0	1	0	0	0	0	0	0	0	0	0	0	0	0	0	0	1	0	0	0	0	0	0	0.0133	0	0	0	0	0	0	0	0
Bacteria;Firmicutes;Clostridia;Clostridiales;Dehalobacterium_f;PAC002390_g	PAC002390_g	0	2	1	1	0	0	0	0	2	0	0	0	1	0	1	0	0	0	0	0	0	0	0	1	0	0	0	0	0	0	0	1	0	0	0	0	0.0266	0.0133	0.0133	0	0	0	0	0.0266	0	0	0	0.0133
Bacteria;Bacteroidetes;Bacteroidia;Bacteroidales;Muribaculaceae;PAC002400_g	PAC002400_g	0	0	0	0	0	0	0	0	0	0	0	0	0	0	0	0	0	0	0	0	0	0	0	0	0	0	0	0	1	3	18	7	2	8	2	0	0	0	0	0	0	0	0	0	0	0	0	0
Bacteria;Firmicutes;Clostridia;Clostridiales;Ruminococcaceae;PAC002409_g	PAC002409_g	0	0	0	0	0	0	0	0	0	0	0	0	0	0	0	0	0	0	0	0	0	1	1	0	0	0	0	0	0	0	0	0	0	0	0	0	0	0	0	0	0	0	0	0	0	0	0	0
Bacteria;Firmicutes;Clostridia;Clostridiales;Dehalobacterium_f;PAC002423_g	PAC002423_g	0	2	0	0	0	0	0	0	0	0	0	0	0	0	0	0	0	0	0	0	0	0	0	0	0	0	0	0	0	0	0	0	0	0	0	0	0.0266	0	0	0	0	0	0	0	0	0	0	0
Bacteria;Firmicutes;Clostridia;Clostridiales;Lachnospiraceae;PAC002454_g	PAC002454_g	1	1	1	10	8	0	0	3	0	2	1	2	14	3	0	2	1	5	3	0	1	4	3	0	2	2	6	0	0	1	0	0	1	3	0	0.0133	0.0133	0.0133	0.1329	0.1063	0	0	0.0399	0	0.0266	0.0133	0.0266	0.186
Bacteria;Firmicutes;Clostridia;Clostridiales;Lachnospiraceae;PAC002460_g	PAC002460_g	0	0	0	0	0	0	0	0	0	0	0	0	0	0	0	0	0	1	0	0	0	0	0	1	0	0	0	0	0	0	0	0	0	0	0	0	0	0	0	0	0	0	0	0	0	0	0	0
Bacteria;Firmicutes;Clostridia;Clostridiales;Lachnospiraceae;PAC002462_g	PAC002462_g	0	0	0	1	1	0	0	0	0	0	4	0	1	2	2	0	0	0	5	33	0	32	1	2	1	2	3	0	0	17	4	0	3	2	4	0	0	0	0.0133	0.0133	0	0	0	0	0	0.0532	0	0.0133
Bacteria;Firmicutes;Clostridia;Clostridiales;Lachnospiraceae;PAC002471_g	PAC002471_g	0	0	3	0	2	0	0	1	0	0	0	0	1	0	0	0	0	6	0	0	5	0	1	0	0	0	0	2	0	0	0	0	0	0	0	0	0	0.0399	0	0.0266	0	0	0.0133	0	0	0	0	0.0133
Bacteria;Bacteroidetes;Bacteroidia;Bacteroidales;AC160630_f;PAC002482_g	PAC002482_g	0	0	1	0	0	0	0	0	0	0	0	0	0	1	0	0	0	0	0	0	0	0	0	0	0	0	0	0	0	0	0	1	0	1	1	0	0	0.0133	0	0	0	0	0	0	0	0	0	0
Bacteria;Firmicutes;Clostridia;Clostridiales;Lachnospiraceae;PAC002518_g	PAC002518_g	0	0	0	0	0	0	0	0	0	0	0	0	0	0	0	0	0	0	0	0	0	0	0	0	0	0	0	0	0	0	0	0	0	0	0	0	0	0	0	0	0	0	0	0	0	0	0	0
Bacteria;Firmicutes;Clostridia;Clostridiales;Ruminococcaceae;Paludicola	Paludicola	4	3	3	3	2	0	1	4	0	1	0	1	0	0	0	1	1	6	2	0	3	1	1	3	3	5	1	3	3	6	2	2	3	4	7	0.0532	0.0399	0.0399	0.0399	0.0266	0	0.0133	0.0532	0	0.0133	0	0.0133	0
Bacteria;Bacteroidetes;Bacteroidia;Bacteroidales;Porphyromonadaceae;Parabacteroides	Parabacteroides	4	13	75	5	2	20	23	15	21	32	11	14	83	26	57	8	15	7	3	6	3	8	11	7	8	9	4	1	10	6	7	3	9	6	10	0.0532	0.1728	0.9967	0.0664	0.0266	0.2658	0.3056	0.1993	0.2791	0.4252	0.1462	0.186	1.103
Bacteria;Proteobacteria;Betaproteobacteria;Burkholderiales;Sutterellaceae;Parasutterella	Parasutterella	3	29	12	10	12	0	0	0	115	1	43	1	0	0	3	0	23	15	47	45	49	22	2	1	31	41	25	63	43	37	35	166	0	30	15	0.0399	0.3854	0.1595	0.1329	0.1595	0	0	0	1.5282	0.0133	0.5714	0.0133	0
Bacteria;Actinobacteria;Coriobacteriia;Coriobacteriales;Coriobacteriaceae;Parvibacter	Parvibacter	0	0	0	0	0	0	0	0	0	0	0	0	0	0	0	0	0	0	0	0	0	0	0	0	0	0	0	0	0	0	0	1	0	0	0	0	0	0	0	0	0	0	0	0	0	0	0	0
Bacteria;Firmicutes;Negativicutes;Acidaminococcales;Acidaminococcaceae;Phascolarctobacterium	Phascolarctobacterium	1	0	1	1	2	0	0	1	0	0	0	0	1	2	0	0	0	0	1	0	0	0	0	0	1	0	0	0	0	0	0	0	0	0	2	0.0133	0	0.0133	0.0133	0.0266	0	0	0.0133	0	0	0	0	0.0133
Bacteria;Firmicutes;Clostridia;Clostridiales;Ruminococcaceae;Phocea	Phocea	1	0	0	1	7	0	1	2	2	2	1	1	7	1	0	0	2	10	0	0	4	6	9	6	1	6	7	2	1	2	3	3	18	8	1	0.0133	0	0	0.0133	0.093	0	0.0133	0.0266	0.0266	0.0266	0.0133	0.0133	0.093
Bacteria;Bacteroidetes;Bacteroidia;Bacteroidales;Porphyromonadaceae;Porphyromonadaceae_uc	Porphyromonadaceae_uc	0	0	0	0	0	0	0	1	0	1	0	0	3	0	0	0	3	0	0	0	0	0	0	0	0	0	0	0	0	0	0	0	0	0	0	0	0	0	0	0	0	0	0.0133	0	0.0133	0	0	0.0399
Bacteria;Bacteroidetes;Bacteroidia;Bacteroidales;Prevotellaceae;Prevotella	Prevotella	0	0	0	1	0	0	0	0	1	0	1	2	2	0	1	0	0	0	0	0	0	0	0	0	0	0	0	0	0	0	0	0	0	0	1	0	0	0	0.0133	0	0	0	0	0.0133	0	0.0133	0.0266	0.0266
Bacteria;Bacteroidetes;Bacteroidia;Bacteroidales;Prevotellaceae;Prevotellaceae_uc	Prevotellaceae_uc	0	0	0	0	0	0	0	0	0	0	0	0	0	0	0	0	0	0	0	0	0	0	0	0	0	0	0	0	0	0	0	0	0	0	0	0	0	0	0	0	0	0	0	0	0	0	0	0
Bacteria;Proteobacteria;Gammaproteobacteria;Enterobacterales;Morganellaceae;Proteus	Proteus	0	0	0	0	0	0	0	0	0	0	0	0	0	0	0	0	0	0	0	0	0	0	0	0	0	0	0	0	0	0	0	0	0	0	0	0	0	0	0	0	0	0	0	0	0	0	0	0
Bacteria;Firmicutes;Clostridia;Clostridiales;Ruminococcaceae;Pseudoflavonifractor	Pseudoflavonifractor	131	214	86	131	102	178	142	197	56	109	115	222	284	106	72	73	184	168	119	72	114	138	128	169	109	122	121	88	46	112	67	131	293	76	405	1.7409	2.8439	1.1429	1.7409	1.3555	2.3654	1.887	2.6179	0.7442	1.4485	1.5282	2.9502	3.7741
Bacteria;Proteobacteria;Gammaproteobacteria;Pseudomonadales;Pseudomonadaceae;Pseudomonas	Pseudomonas	0	0	0	0	0	0	0	0	0	0	0	0	0	0	0	0	0	0	0	0	0	0	0	0	0	0	0	0	0	0	0	0	0	0	0	0	0	0	0	0	0	0	0	0	0	0	0	0
Bacteria;Bacteroidetes;Bacteroidia;Bacteroidales;Rikenellaceae;Rikenellaceae_uc	Rikenellaceae_uc	1	0	0	6	6	0	0	0	0	0	0	0	0	1	0	0	0	4	4	8	12	9	6	0	1	4	4	1	3	12	6	12	2	5	2	0.0133	0	0	0.0797	0.0797	0	0	0	0	0	0	0	0
Bacteria;Firmicutes;Clostridia;Clostridiales;Lachnospiraceae;Robinsoniella	Robinsoniella	0	0	0	0	0	0	0	0	0	0	0	0	0	0	1	0	0	0	0	0	0	0	0	0	0	0	0	0	0	0	0	0	0	0	1	0	0	0	0	0	0	0	0	0	0	0	0	0
Bacteria;Firmicutes;Clostridia;Clostridiales;Peptostreptococcaceae;Romboutsia	Romboutsia	0	3	0	0	0	0	0	0	0	0	0	0	0	2	0	0	0	0	1	6	2	5	0	0	2	1	1	0	0	1	0	0	1	0	1	0	0.0399	0	0	0	0	0	0	0	0	0	0	0
Bacteria;Firmicutes;Clostridia;Clostridiales;Lachnospiraceae;Roseburia	Roseburia	4	3	0	2	1	2	0	5	2	0	0	0	0	1	0	1	0	3	8	2	3	4	0	25	22	29	9	0	1	5	0	15	4	0	4	0.0532	0.0399	0	0.0266	0.0133	0.0266	0	0.0664	0.0266	0	0	0	0
Bacteria;Firmicutes;Clostridia;Clostridiales;Ruminococcaceae;Ruminococcaceae_uc	Ruminococcaceae_uc	1	4	3	3	2	2	2	1	2	0	4	1	0	0	0	2	4	2	5	4	3	3	2	2	0	5	1	0	0	4	0	3	2	5	0	0.0133	0.0532	0.0399	0.0399	0.0266	0.0266	0.0266	0.0133	0.0266	0	0.0532	0.0133	0
Bacteria;Firmicutes;Clostridia;Clostridiales;Ruminococcaceae;Ruminococcus	Ruminococcus	7	48	17	22	5	36	16	0	4	4	15	4	2	3	3	10	3	28	4	9	14	12	8	1	3	3	0	4	3	35	1	0	0	6	1	0.093	0.6379	0.2259	0.2924	0.0664	0.4784	0.2126	0	0.0532	0.0532	0.1993	0.0532	0.0266
Bacteria;Firmicutes;Clostridia;Clostridiales;Ruminococcaceae;Ruminococcus_g2	Ruminococcus_g2	0	17	0	0	0	0	0	0	0	0	0	0	0	0	0	0	0	3	0	0	0	0	0	0	0	0	0	0	0	0	0	0	0	0	0	0	0.2259	0	0	0	0	0	0	0	0	0	0	0
Bacteria;Firmicutes;Clostridia;Clostridiales;Lachnospiraceae;Ruminococcus_g4	Ruminococcus_g4	0	0	0	0	1	0	0	1	0	0	0	0	0	0	0	0	0	0	0	0	0	0	0	0	0	0	0	0	0	0	0	0	0	0	0	0	0	0	0	0.0133	0	0	0.0133	0	0	0	0	0
Bacteria;Firmicutes;Clostridia;Clostridiales;Lachnospiraceae;Ruminococcus_g5	Ruminococcus_g5	0	0	0	0	0	0	0	0	0	0	0	0	0	0	0	0	0	0	0	0	0	0	0	0	0	0	0	0	0	1	0	0	0	0	0	0	0	0	0	0	0	0	0	0	0	0	0	0
Bacteria;Firmicutes;Clostridia;Clostridiales;Ruminococcaceae;Ruthenibacterium	Ruthenibacterium	9	7	0	6	1	0	1	1	10	3	3	5	0	2	1	4	2	3	2	0	1	1	1	0	1	3	0	2	1	1	8	22	3	1	15	0.1196	0.093	0	0.0797	0.0133	0	0.0133	0.0133	0.1329	0.0399	0.0399	0.0664	0
Bacteria;Firmicutes;Clostridia;Clostridiales;Lachnospiraceae;Shuttleworthia	Shuttleworthia	0	0	0	0	0	0	0	0	0	0	0	0	0	0	0	0	0	0	0	4	0	0	1	0	0	0	10	0	0	0	0	0	0	0	0	0	0	0	0	0	0	0	0	0	0	0	0	0
Bacteria;Firmicutes;Clostridia;Clostridiales;Ruminococcaceae;Sporobacter	Sporobacter	6	18	6	3	9	20	3	8	12	7	15	7	7	6	3	10	8	9	9	9	7	8	5	11	8	12	8	3	7	11	7	8	10	14	14	0.0797	0.2392	0.0797	0.0399	0.1196	0.2658	0.0399	0.1063	0.1595	0.093	0.1993	0.093	0.093
Bacteria;Firmicutes;Bacilli;Bacillales;Staphylococcaceae;Staphylococcus	Staphylococcus	0	0	0	0	3	0	0	0	0	0	1	0	0	0	0	0	0	0	0	0	0	0	0	0	0	0	0	0	0	0	0	0	2	0	0	0	0	0	0	0.0399	0	0	0	0	0	0.0133	0	0
Bacteria;Firmicutes;Bacilli;Lactobacillales;Streptococcaceae;Streptococcus	Streptococcus	0	1	1	0	0	0	0	0	0	0	0	0	0	0	0	0	0	0	0	1	0	0	0	0	0	0	1	0	0	0	0	0	0	0	0	0	0.0133	0.0133	0	0	0	0	0	0	0	0	0	0
Bacteria;Firmicutes;Clostridia;Clostridiales;Ruminococcaceae;Subdoligranulum	Subdoligranulum	0	0	0	0	0	0	0	0	0	0	0	0	0	0	0	0	0	0	0	0	0	0	0	0	0	0	0	0	0	0	0	0	0	0	0	0	0	0	0	0	0	0	0	0	0	0	0	0
Bacteria;Proteobacteria;Betaproteobacteria;Burkholderiales;Sutterellaceae;Sutterella	Sutterella	0	0	65	0	0	0	0	0	0	0	0	0	0	0	0	0	0	0	0	0	0	0	0	0	0	0	0	0	0	0	0	0	0	0	0	0	0	0.8638	0	0	0	0	0	0	0	0	0	0
Bacteria;Firmicutes;Clostridia;Clostridiales;Lachnospiraceae;Syntrophococcus	Syntrophococcus	0	2	0	0	0	0	0	0	0	0	0	0	0	0	0	1	0	2	0	0	0	0	0	0	0	1	0	0	0	0	0	0	0	1	0	0	0.0266	0	0	0	0	0	0	0	0	0	0	0
Bacteria;Firmicutes;Erysipelotrichi;Erysipelotrichales;Erysipelotrichaceae;Turicibacter	Turicibacter	1	7	0	0	1	1	0	0	1	0	0	0	0	1	0	0	3	0	0	4	0	0	0	0	0	5	0	1	0	0	0	0	0	0	13	0.0133	0.093	0	0	0.0133	0.0133	0	0	0.0133	0	0	0	0
Bacteria;Firmicutes;Negativicutes;Veillonellales;Veillonellaceae;Veillonella	Veillonella	0	0	0	0	0	0	0	0	0	0	0	0	0	0	0	0	0	0	0	0	0	0	0	0	0	0	0	0	0	0	0	0	0	0	0	0	0	0	0	0	0	0	0	0	0	0	0	0
Unclassified in higher taxonomic rank	Unclassified.in.higher.taxonomic.rank	0	0	0	1	0	1	2	2	2	0	2	1	0	1	0	0	1	0	3	1	1	1	2	0	0	1	0	2	0	0	1	0	0	0	0	0	0	0	0.0133	0	0.0133	0.0266	0.0266	0.0266	0	0.0266	0.0133	0
[truncated: 22 more columns]

## Sheet: species
species
		Count																																			Ratio
Taxonomy	Taxon Name	Male_Con_1	Male_Con_2	Male_Con_3	Male_Con_4	Male_Con_5	Male_E2_1	Male_E2_2	Male_E2_3	Male_E2_4	Male_E2_5	Male_E2_6	Male_E2_7	Male_E2_8	Male_E2_9	Male_E2_10	Male_E2_11	Male_E2_12	Female_Con_1	Female_Con_2	Female_Con_3	Female_Con_4	Female_Con_5	Female_Con_6	Female_Con_7	Female_Con_8	Female_Con_9	Female_Con_10	Female_Con_11	Female_OVX_1	Female_OVX_2	Female_OVX_3	Female_OVX_4	Female_OVX_5	Female_OVX_6	Female_OVX_7	Male_Con_1	Male_Con_2	Male_Con_3	Male_Con_4	Male_Con_5	Male_E2_1	Male_E2_2	Male_E2_3	Male_E2_4	Male_E2_5	Male_E2_6	Male_E2_7	Male_E2_8
Bacteria;Firmicutes;Clostridia;Clostridiales;Ruminococcaceae;PAC000661_g;AB185622_s	AB185622_s	2	1	0	2	0	4	0	3	0	0	1	0	1	0	0	1	1	0	4	0	0	2	0	3	7	1	9	1	0	0	0	0	0	0	0	0.0266	0.0133	0	0.0266	0	0.0532	0	0.0399	0	0	0.0133	0	0.0133
Bacteria;Firmicutes;Clostridia;Clostridiales;Ruminococcaceae;PAC000661_g;AB185678_s	AB185678_s	0	1	0	0	0	0	0	0	0	0	0	0	0	0	0	0	0	0	2	0	0	0	0	0	0	0	0	1	0	0	1	0	0	0	0	0	0.0133	0	0	0	0	0	0	0	0	0	0	0
Bacteria;Firmicutes;Clostridia;Clostridiales;Ruminococcaceae;PAC000661_g;AB185701_s	AB185701_s	2	1	0	0	0	0	0	0	0	0	0	0	0	0	0	0	0	1	0	0	0	1	0	0	0	0	0	0	0	1	0	0	0	0	0	0.0266	0.0133	0	0	0	0	0	0	0	0	0	0	0
Bacteria;Firmicutes;Clostridia;Clostridiales;Lachnospiraceae;AB185775_g;AB185775_g_uc	AB185775_g_uc	0	0	1	0	4	0	0	1	0	1	0	1	1	0	0	0	0	24	0	0	0	1	0	14	0	3	1	1	1	15	0	13	2	3	0	0	0	0.0133	0	0.0532	0	0	0.0133	0	0.0133	0	0.0133	0.0133
Bacteria;Firmicutes;Clostridia;Clostridiales;Lachnospiraceae;AB185775_g;AB185775_s	AB185775_s	2	0	0	0	0	0	0	0	0	0	0	0	0	0	0	0	0	1	0	0	0	0	0	2	0	0	0	0	1	0	0	0	0	1	0	0.0266	0	0	0	0	0	0	0	0	0	0	0	0
Bacteria;Firmicutes;Clostridia;Clostridiales;Ruminococcaceae;AB218327_g;AB218327_g_uc	AB218327_g_uc	0	0	0	0	0	0	0	0	0	0	0	0	0	0	0	0	0	0	0	0	0	0	0	0	0	0	0	0	0	0	0	0	2	0	0	0	0	0	0	0	0	0	0	0	0	0	0	0
Bacteria;Proteobacteria;Alphaproteobacteria;Rhodospirillales;Rhodospirillaceae;AB270041_g;AB270041_g_uc	AB270041_g_uc	0	0	0	0	0	0	0	0	0	0	0	0	0	0	0	0	0	0	0	0	0	0	0	0	0	0	0	0	0	0	0	0	0	0	0	0	0	0	0	0	0	0	0	0	0	0	0	0
Bacteria;Firmicutes;Clostridia;Clostridiales;Lachnospiraceae;AB494769_g;AB494769_g_uc	AB494769_g_uc	0	0	0	0	0	1	0	0	0	0	0	0	0	0	0	0	0	0	0	0	0	0	0	0	0	0	0	0	0	0	0	0	0	0	0	0	0	0	0	0	0.0133	0	0	0	0	0	0	0
Bacteria;Firmicutes;Clostridia;Clostridiales;Lachnospiraceae;AB494769_g;AB494769_s	AB494769_s	0	0	0	0	0	0	0	0	0	0	0	1	0	0	0	2	0	0	0	0	0	0	0	0	0	0	0	0	0	0	0	0	0	0	0	0	0	0	0	0	0	0	0	0	0	0	0.0133	0
Bacteria;Firmicutes;Clostridia;Clostridiales;Lachnospiraceae;FMWZ_g;AB494929_s	AB494929_s	0	0	0	0	0	0	0	0	0	0	0	0	1	0	0	0	0	0	0	0	0	0	0	0	0	0	0	0	0	0	0	0	0	0	0	0	0	0	0	0	0	0	0	0	0	0	0	0.0133
Bacteria;Firmicutes;Clostridia;Clostridiales;Lachnospiraceae;AB506319_g;AB506319_g_uc	AB506319_g_uc	0	0	0	0	0	0	0	1	0	0	0	0	0	1	0	0	0	0	0	0	0	0	0	9	0	0	0	0	0	0	0	0	0	0	0	0	0	0	0	0	0	0	0.0133	0	0	0	0	0
Bacteria;Firmicutes;Clostridia;Clostridiales;Lachnospiraceae;AB506319_g;AB506319_s	AB506319_s	0	0	0	1	0	0	0	0	0	0	0	0	0	0	0	0	0	0	0	0	0	0	0	0	0	0	0	0	0	0	0	0	0	0	0	0	0	0	0.0133	0	0	0	0	0	0	0	0	0
Bacteria;Firmicutes;Clostridia;Clostridiales;Lachnospiraceae;PAC001043_g;AB506430_s	AB506430_s	0	0	0	0	0	0	0	0	0	0	0	0	0	0	0	0	0	0	0	0	1	0	0	0	0	0	0	0	0	0	0	0	0	0	0	0	0	0	0	0	0	0	0	0	0	0	0	0
Bacteria;Bacteroidetes;Bacteroidia;Bacteroidales;Bacteroidaceae;Bacteroides;AB599946_s	AB599946_s	0	0	13	0	0	0	0	0	0	0	0	0	0	0	0	0	0	0	1	1	1	0	0	0	0	0	0	0	1	2	0	0	0	1	1	0	0	0.1728	0	0	0	0	0	0	0	0	0	0
Bacteria;Firmicutes;Clostridia;Clostridiales;Lachnospiraceae;PAC000664_g;AB606242_s	AB606242_s	0	0	0	0	0	0	0	0	0	0	0	0	0	0	0	0	0	0	0	0	0	0	0	0	0	0	0	0	0	0	0	0	0	0	0	0	0	0	0	0	0	0	0	0	0	0	0	0
Bacteria;Firmicutes;Clostridia;Clostridiales;Lachnospiraceae;PAC001457_g;AB606250_s	AB606250_s	0	0	0	0	0	0	0	0	0	0	0	0	0	0	0	1	0	0	0	0	0	0	0	0	0	0	0	0	0	0	0	0	0	0	0	0	0	0	0	0	0	0	0	0	0	0	0	0
Bacteria;Firmicutes;Clostridia;Clostridiales;Lachnospiraceae;Kineothrix;AB606257_s	AB606257_s	0	20	1	0	0	0	0	0	0	0	0	0	0	0	0	90	0	0	0	0	0	38	0	21	32	38	6	0	0	0	0	0	0	0	0	0	0.2658	0.0133	0	0	0	0	0	0	0	0	0	0
Bacteria;Firmicutes;Clostridia;Clostridiales;Lachnospiraceae;PAC001212_g;AB606267_s	AB606267_s	0	0	0	0	0	0	0	0	0	0	0	1	0	6	0	0	2	0	0	0	0	0	0	0	0	0	0	0	0	0	0	0	0	0	0	0	0	0	0	0	0	0	0	0	0	0	0.0133	0
Bacteria;Firmicutes;Clostridia;Clostridiales;Christensenellaceae;PAC001301_g;AB606280_s	AB606280_s	0	0	0	0	0	0	0	0	0	0	0	0	0	0	0	0	0	0	0	0	0	0	0	0	0	0	0	0	0	0	0	0	0	0	0	0	0	0	0	0	0	0	0	0	0	0	0	0
Bacteria;Firmicutes;Clostridia;Clostridiales;Lachnospiraceae;AB606281_g;AB606281_g_uc	AB606281_g_uc	0	4	0	0	1	0	0	0	0	0	0	0	0	1	0	1	0	33	0	1	0	3	4	0	1	1	0	0	0	1	0	0	0	0	22	0	0.0532	0	0	0.0133	0	0	0	0	0	0	0	0
Bacteria;Firmicutes;Clostridia;Clostridiales;Lachnospiraceae;AB606281_g;AB606281_s	AB606281_s	0	3	0	0	0	1	0	0	0	0	0	0	0	0	0	2	1	55	0	1	0	2	3	0	0	0	0	0	0	0	2	1	0	0	27	0	0.0399	0	0	0	0.0133	0	0	0	0	0	0	0
Bacteria;Firmicutes;Clostridia;Clostridiales;Lachnospiraceae;AB606290_g;AB606290_s	AB606290_s	0	0	0	0	0	0	0	0	0	0	0	0	4	0	0	0	0	0	0	0	0	0	0	0	0	0	0	0	0	1	0	0	0	0	0	0	0	0	0	0	0	0	0	0	0	0	0	0.0532
Bacteria;Firmicutes;Clostridia;Clostridiales;Lachnospiraceae;PAC000664_g;AB606295_s	AB606295_s	0	0	0	0	0	0	0	0	0	0	0	0	0	0	0	0	0	0	0	0	0	0	0	0	0	0	0	0	0	0	0	0	0	0	2	0	0	0	0	0	0	0	0	0	0	0	0	0
Bacteria;Tenericutes;Mollicutes;Acholeplasmatales;Acholeplasmataceae;Acholeplasma_g2;AB606300_s	AB606300_s	0	0	0	0	0	0	0	0	0	0	0	0	0	3	1	1	0	0	0	0	0	0	0	0	0	0	0	0	0	0	0	0	0	0	0	0	0	0	0	0	0	0	0	0	0	0	0	0
Bacteria;Firmicutes;Clostridia;Clostridiales;Lachnospiraceae;Roseburia;AB606301_s	AB606301_s	0	1	0	0	1	0	0	0	0	0	0	0	0	0	0	0	0	3	6	0	0	1	0	0	0	8	2	0	0	0	0	9	4	0	0	0	0.0133	0	0	0.0133	0	0	0	0	0	0	0	0
Bacteria;Firmicutes;Clostridia;Clostridiales;Ruminococcaceae;Agathobaculum;AB606336_s	AB606336_s	2	0	1	0	1	1	0	0	0	0	5	1	13	0	4	0	6	7	3	0	1	5	2	4	1	0	1	0	0	0	0	7	4	0	3	0.0266	0	0.0133	0	0.0133	0.0133	0	0	0	0	0.0664	0.0133	0.1728
Bacteria;Firmicutes;Clostridia;Clostridiales;Lachnospiraceae;PAC001308_g;AB606342_s	AB606342_s	0	1	0	0	0	0	0	0	0	0	0	0	0	0	0	0	0	0	0	0	0	0	0	0	0	0	0	0	0	0	0	0	0	0	0	0	0.0133	0	0	0	0	0	0	0	0	0	0	0
Bacteria;Firmicutes;Clostridia;Clostridiales;Lachnospiraceae;Acetatifactor;AB606349_s	AB606349_s	0	0	0	0	0	0	0	0	0	0	0	0	0	6	0	15	1	0	0	0	0	0	0	0	0	0	0	0	0	0	0	0	0	0	0	0	0	0	0	0	0	0	0	0	0	0	0	0
Bacteria;Firmicutes;Clostridia;Clostridiales;Lachnospiraceae;PAC001097_g;AB606350_s	AB606350_s	2	4	0	4	0	0	0	0	0	0	0	0	2	0	0	0	0	6	0	1	0	1	3	0	0	1	0	0	0	0	0	1	3	0	1	0.0266	0.0532	0	0.0532	0	0	0	0	0	0	0	0	0.0266
Bacteria;Firmicutes;Clostridia;Clostridiales;Ruminococcaceae;PAC000661_g;AB606366_s	AB606366_s	0	0	0	0	0	0	0	0	0	1	0	0	0	0	0	0	1	3	0	0	0	1	0	0	0	0	0	0	0	3	0	0	0	0	0	0	0	0	0	0	0	0	0	0	0.0133	0	0	0
Bacteria;Firmicutes;Clostridia;Clostridiales;Ruminococcaceae;PAC000661_g;AB606378_s	AB606378_s	0	0	0	0	0	0	0	0	0	0	0	1	0	0	0	0	0	0	0	0	0	0	0	0	0	0	0	0	0	0	0	0	0	0	0	0	0	0	0	0	0	0	0	0	0	0	0.0133	0
Bacteria;Firmicutes;Clostridia;Clostridiales;Lachnospiraceae;PAC002368_g;AB606403_s	AB606403_s	0	0	0	0	0	2	0	0	0	0	0	0	0	0	0	10	0	0	0	0	0	0	0	0	0	0	0	0	0	0	0	0	0	0	0	0	0	0	0	0	0.0266	0	0	0	0	0	0	0
Bacteria;Firmicutes;Clostridia;Clostridiales;Ruminococcaceae;Acutalibacter;AB622826_s	AB622826_s	0	0	0	2	0	0	0	0	0	0	0	0	0	0	0	0	0	0	1	0	0	0	2	4	1	4	1	0	0	0	1	2	0	0	0	0	0	0	0.0266	0	0	0	0	0	0	0	0	0
Bacteria;Firmicutes;Clostridia;Clostridiales;Ruminococcaceae;Pseudoflavonifractor;AB622833_s	AB622833_s	0	0	0	0	1	0	0	1	0	0	0	0	3	1	0	0	0	0	0	0	0	0	0	2	0	0	1	0	0	0	0	1	1	0	1	0	0	0	0	0.0133	0	0	0.0133	0	0	0	0	0.0399
Bacteria;Firmicutes;Clostridia;Clostridiales;Lachnospiraceae;PAC001296_g;AB626898_s	AB626898_s	0	0	0	0	0	0	0	0	0	0	0	0	1	0	0	0	0	0	0	0	0	0	0	0	0	0	0	0	0	0	0	0	0	0	0	0	0	0	0	0	0	0	0	0	0	0	0	0.0133
Bacteria;Firmicutes;Clostridia;Clostridiales;Ruminococcaceae;PAC000661_g;AB626903_s	AB626903_s	0	0	0	0	0	0	0	0	0	0	0	0	0	0	0	0	0	0	0	0	0	0	0	0	0	0	0	0	0	0	0	0	0	0	0	0	0	0	0	0	0	0	0	0	0	0	0	0
Bacteria;Firmicutes;Clostridia;Clostridiales;Lachnospiraceae;PAC001043_g;AB626918_s	AB626918_s	0	0	0	0	0	0	0	0	0	0	0	0	0	0	0	0	0	0	0	0	0	0	0	0	0	0	0	0	0	0	0	0	0	0	0	0	0	0	0	0	0	0	0	0	0	0	0	0
Bacteria;Firmicutes;Clostridia;Clostridiales;Lachnospiraceae;PAC001228_g;AB626924_s	AB626924_s	0	0	0	0	0	0	0	0	0	0	0	0	0	0	0	1	0	0	0	0	0	0	0	0	0	0	0	0	0	0	0	0	0	0	0	0	0	0	0	0	0	0	0	0	0	0	0	0
Bacteria;Firmicutes;Clostridia;Clostridiales;Lachnospiraceae;KE159628_g;AB626926_s	AB626926_s	0	0	0	0	0	0	0	0	0	1	0	0	0	0	0	0	0	0	0	0	0	0	0	2	0	0	0	0	0	0	0	0	0	0	0	0	0	0	0	0	0	0	0	0	0.0133	0	0	0
Bacteria;Firmicutes;Clostridia;Clostridiales;Lachnospiraceae;PAC001092_g;AB626932_s	AB626932_s	0	0	0	0	0	0	1	0	0	1	0	5	18	6	1	0	1	0	0	0	0	0	0	0	0	0	0	0	0	0	0	0	0	0	0	0	0	0	0	0	0	0.0133	0	0	0.0133	0	0.0664	0.2392
Bacteria;Firmicutes;Clostridia;Clostridiales;Lachnospiraceae;LLKB_g;AB626939_s	AB626939_s	0	0	0	0	0	0	0	0	0	0	0	0	0	0	0	0	1	0	0	0	1	1	0	0	0	0	0	0	0	0	0	0	0	0	0	0	0	0	0	0	0	0	0	0	0	0	0	0
Bacteria;Firmicutes;Clostridia;Clostridiales;Ruminococcaceae;Oscillibacter;AB626948_s	AB626948_s	0	0	0	0	0	0	1	0	1	3	0	5	3	1	0	0	0	7	1	0	3	3	5	0	2	0	0	0	0	2	1	1	1	0	2	0	0	0	0	0	0	0.0133	0	0.0133	0.0399	0	0.0664	0.0399
Bacteria;Firmicutes;Clostridia;Clostridiales;Lachnospiraceae;PAC001296_g;AB626952_s	AB626952_s	0	0	0	0	0	0	0	0	0	0	0	0	0	0	0	0	0	0	0	0	0	0	0	0	0	0	0	0	0	0	0	0	0	0	0	0	0	0	0	0	0	0	0	0	0	0	0	0
Bacteria;Firmicutes;Clostridia;Clostridiales;Lachnospiraceae;PAC000664_g;AB626958_s	AB626958_s	1	0	0	0	0	0	0	0	0	0	0	0	0	0	0	0	0	0	0	0	0	1	0	0	0	0	0	1	0	0	0	0	0	0	0	0.0133	0	0	0	0	0	0	0	0	0	0	0	0
Bacteria;Firmicutes;Clostridia;Clostridiales;Lachnospiraceae;PAC000664_g;AB702805_s	AB702805_s	0	0	0	0	0	0	0	0	0	0	0	0	0	0	0	0	0	0	0	1	0	0	0	0	1	0	0	0	0	0	0	0	0	0	0	0	0	0	0	0	0	0	0	0	0	0	0	0
Bacteria;Firmicutes;Clostridia;Clostridiales;Lachnospiraceae;KE159571_g;AB702810_s	AB702810_s	0	0	0	0	0	0	2	0	0	0	0	1	1	1	0	4	3	0	0	0	0	0	0	0	0	0	0	0	0	0	0	0	0	0	0	0	0	0	0	0	0	0.0266	0	0	0	0	0.0133	0.0133
Bacteria;Firmicutes;Clostridia;Clostridiales;Lachnospiraceae;AB730688_g;AB730688_g_uc	AB730688_g_uc	1	0	0	0	1	0	0	0	0	0	0	0	0	0	0	0	0	0	0	0	0	0	0	1	0	0	0	0	0	0	0	0	0	0	0	0.0133	0	0	0	0.0133	0	0	0	0	0	0	0	0
Bacteria;Firmicutes;Clostridia;Clostridiales;Ruminococcaceae;Pseudoflavonifractor;ADDX_s	ADDX_s	3	4	0	2	1	1	0	0	0	2	1	0	2	3	0	1	0	0	3	1	3	2	2	4	2	0	2	0	0	0	0	0	2	1	2	0.0399	0.0532	0	0.0266	0.0133	0.0133	0	0	0	0.0266	0.0133	0	0.0266
Bacteria;Firmicutes;Clostridia;Clostridiales;Lachnospiraceae;Anaerotignum;AF157052_s	AF157052_s	0	0	7	0	0	0	0	0	0	2	1	1	2	0	3	0	0	9	0	0	1	0	0	0	0	0	0	0	0	3	0	0	2	0	3	0	0	0.093	0	0	0	0	0	0	0.0266	0.0133	0.0133	0.0266
Bacteria;Firmicutes;Clostridia;Clostridiales;Lachnospiraceae;Clostridium_g24;AF371567_s	AF371567_s	2	1	0	0	0	0	0	0	0	0	0	0	0	1	0	0	0	0	0	3	0	4	0	0	0	0	0	0	0	0	0	0	0	5	0	0.0266	0.0133	0	0	0	0	0	0	0	0	0	0	0
Bacteria;Firmicutes;Clostridia;Clostridiales;Lachnospiraceae;PAC001212_g;AF371599_s	AF371599_s	0	0	0	0	0	0	0	0	0	0	0	0	0	0	0	1	0	0	0	0	0	0	0	0	0	0	0	0	0	0	0	0	0	0	0	0	0	0	0	0	0	0	0	0	0	0	0	0
Bacteria;Firmicutes;Clostridia;Clostridiales;Lachnospiraceae;GU324393_g;AF371666_s	AF371666_s	0	0	0	0	0	0	0	1	0	0	0	0	0	0	0	1	0	0	0	0	0	0	0	0	0	0	0	0	0	0	0	0	0	0	0	0	0	0	0	0	0	0	0.0133	0	0	0	0	0
Bacteria;Firmicutes;Clostridia;Clostridiales;Ruminococcaceae;PAC000661_g;AF371816_s	AF371816_s	0	0	0	1	0	1	1	0	0	0	0	0	0	0	0	0	0	0	0	0	0	0	0	0	0	0	0	0	0	0	0	0	0	0	0	0	0	0	0.0133	0	0.0133	0.0133	0	0	0	0	0	0
Bacteria;Firmicutes;Clostridia;Clostridiales;Ruminococcaceae;PAC000661_g;AF371820_s	AF371820_s	9	0	1	0	2	0	0	1	0	0	5	0	0	2	0	1	3	0	3	0	5	1	2	0	0	8	9	0	0	0	0	0	0	0	0	0.1196	0	0.0133	0	0.0266	0	0	0.0133	0	0	0.0664	0	0
Bacteria;Firmicutes;Clostridia;Clostridiales;Ruminococcaceae;PAC000683_g;AF371822_s	AF371822_s	0	3	25	1	0	0	0	0	0	0	0	0	0	0	0	0	0	1	0	0	0	0	0	0	0	0	0	0	0	12	7	1	0	0	0	0	0.0399	0.3322	0.0133	0	0	0	0	0	0	0	0	0
Bacteria;Firmicutes;Clostridia;Clostridiales;Lachnospiraceae;Ruminococcus_g4;AJ315979_s	AJ315979_s	0	0	0	0	1	0	0	0	0	0	0	0	0	0	0	0	0	0	0	0	0	0	0	0	0	0	0	0	0	0	0	0	0	0	0	0	0	0	0	0.0133	0	0	0	0	0	0	0	0
Bacteria;Firmicutes;Clostridia;Clostridiales;Lachnospiraceae;GU324393_g;AM275589_s	AM275589_s	0	0	0	0	0	0	0	0	0	0	0	0	0	0	0	0	0	5	0	0	0	1	0	1	0	0	0	0	0	0	0	0	0	0	6	0	0	0	0	0	0	0	0	0	0	0	0	0
Bacteria;Firmicutes;Clostridia;Clostridiales;Ruminococcaceae;PAC000661_g;AM277340_s	AM277340_s	0	0	0	0	0	0	0	0	0	0	0	0	0	0	0	0	0	0	0	0	0	0	2	0	0	0	0	0	0	0	0	0	0	0	0	0	0	0	0	0	0	0	0	0	0	0	0	0
Bacteria;Firmicutes;Clostridia;Clostridiales;Lachnospiraceae;AM405126_g;AM405126_g_uc	AM405126_g_uc	0	0	0	0	0	1	0	0	0	0	0	0	0	0	0	0	0	0	0	0	0	1	1	8	0	0	2	0	0	0	0	0	0	0	0	0	0	0	0	0	0.0133	0	0	0	0	0	0	0
Bacteria;Firmicutes;Clostridia;Clostridiales;Lachnospiraceae;AM932595_g;AM932595_g_uc	AM932595_g_uc	0	0	0	0	0	0	0	1	0	1	0	0	0	1	0	1	0	0	1	0	0	0	0	1	0	0	0	0	0	0	0	0	1	0	0	0	0	0	0	0	0	0	0.0133	0	0.0133	0	0	0
Bacteria;Firmicutes;Clostridia;Clostridiales;Lachnospiraceae;AM932595_g;AM932595_s	AM932595_s	0	0	0	0	0	0	0	0	0	0	0	0	1	2	0	2	2	0	0	0	0	0	0	0	0	0	0	0	0	0	0	0	0	0	0	0	0	0	0	0	0	0	0	0	0	0	0	0.0133
Bacteria;Firmicutes;Clostridia;Clostridiales;Clostridiaceae;Arthromitus;AP012202_s group	AP012202_s.group	1	2	7	0	1	0	0	2	0	0	1	0	0	1	0	0	0	1	3	1	3	3	0	2	3	9	14	0	2	3	1	0	3	0	1	0.0133	0.0266	0.093	0	0.0133	0	0	0.0266	0	0	0.0133	0	0
Bacteria;Firmicutes;Clostridia;Clostridiales;Lachnospiraceae;AY212756_g;AY212756_g_uc	AY212756_g_uc	0	0	0	0	0	0	0	0	0	0	0	0	0	0	0	0	0	0	0	0	0	0	0	0	0	0	0	0	0	0	0	0	0	1	0	0	0	0	0	0	0	0	0	0	0	0	0	0
Bacteria;Firmicutes;Clostridia;Clostridiales;Lachnospiraceae;AY212760_g;AY212760_g_uc	AY212760_g_uc	0	0	0	0	0	0	0	0	0	0	0	0	0	0	0	0	0	1	0	0	0	0	0	0	0	0	0	0	0	0	0	0	0	0	0	0	0	0	0	0	0	0	0	0	0	0	0	0
Bacteria;Bacteroidetes;Bacteroidia;Bacteroidales;Muribaculaceae;Muribaculum;AY239412_s	AY239412_s	0	0	0	0	0	0	0	0	0	0	0	0	0	0	0	0	0	0	0	0	0	0	0	0	0	0	0	0	0	0	0	0	0	0	0	0	0	0	0	0	0	0	0	0	0	0	0	0
Bacteria;Firmicutes;Clostridia;Clostridiales;Lachnospiraceae;PAC001097_g;AY239437_s	AY239437_s	0	0	0	0	0	0	0	0	0	0	0	0	0	0	0	0	0	0	0	0	1	0	0	0	0	0	0	0	0	0	0	0	0	0	0	0	0	0	0	0	0	0	0	0	0	0	0	0
Bacteria;Firmicutes;Clostridia;Clostridiales;Ruminococcaceae;Agathobaculum;AY239438_s	AY239438_s	0	0	0	1	0	0	0	0	0	0	0	0	0	0	0	0	0	0	0	0	0	0	0	0	0	0	0	0	0	0	0	0	0	0	0	0	0	0	0.0133	0	0	0	0	0	0	0	0	0
Bacteria;Firmicutes;Clostridia;Clostridiales;Ruminococcaceae;PAC000661_g;AY854369_s	AY854369_s	0	0	0	0	0	0	0	0	0	0	0	0	0	0	0	1	0	0	0	0	0	0	0	0	0	0	0	0	0	0	0	0	0	0	0	0	0	0	0	0	0	0	0	0	0	0	0	0
Bacteria;Firmicutes;Clostridia;Clostridiales;Ruminococcaceae;PAC000661_g;AY858424_s	AY858424_s	0	0	0	0	0	0	0	0	0	0	0	0	0	0	0	0	0	0	1	0	0	0	1	0	2	1	0	0	0	0	0	0	0	0	0	0	0	0	0	0	0	0	0	0	0	0	0	0
Bacteria;Firmicutes;Clostridia;Clostridiales;Ruminococcaceae;Agathobaculum;AY858529_s	AY858529_s	0	0	0	0	0	0	0	0	0	0	0	0	0	0	0	0	0	1	0	0	0	0	0	0	0	0	0	0	0	0	0	0	0	0	0	0	0	0	0	0	0	0	0	0	0	0	0	0
Bacteria;Firmicutes;Clostridia;Clostridiales;Ruminococcaceae;Pseudoflavonifractor;AY916184_s	AY916184_s	0	2	0	0	0	0	0	0	0	0	0	0	0	0	0	0	0	0	0	0	0	0	0	0	0	0	0	0	0	0	0	0	0	0	0	0	0.0266	0	0	0	0	0	0	0	0	0	0	0
Bacteria;Firmicutes;Clostridia;Clostridiales;Ruminococcaceae;PAC000661_g;AY916208_s	AY916208_s	0	0	0	0	2	0	0	0	0	0	0	0	0	0	0	0	0	0	0	0	0	0	0	0	0	0	0	0	0	0	0	0	0	0	0	0	0	0	0	0.0266	0	0	0	0	0	0	0	0
Bacteria;Firmicutes;Clostridia;Clostridiales;Ruminococcaceae;Ruminococcus;AY916385_s	AY916385_s	1	1	0	0	0	0	0	0	1	0	0	0	0	1	0	0	0	0	0	0	0	0	0	0	0	0	0	0	0	0	0	0	0	0	0	0.0133	0.0133	0	0	0	0	0	0	0.0133	0	0	0	0
Bacteria;Firmicutes;Clostridia;Clostridiales;Christensenellaceae;GQ448104_g;AY994043_s	AY994043_s	0	0	0	0	0	0	0	0	0	0	0	0	0	0	1	0	0	0	0	0	0	0	0	0	0	0	0	0	0	0	0	0	0	0	0	0	0	0	0	0	0	0	0	0	0	0	0	0
Bacteria;Firmicutes;Clostridia;Clostridiales;Lachnospiraceae;Acetatifactor;Acetatifactor muris	Acetatifactor.muris	2	2	0	7	3	0	5	1	0	5	0	5	8	0	2	7	1	7	3	4	2	3	3	2	2	5	4	6	0	5	0	2	4	1	1	0.0266	0.0266	0	0.093	0.0399	0	0.0664	0.0133	0	0.0664	0	0.0664	0.1063
Bacteria;Firmicutes;Clostridia;Clostridiales;Lachnospiraceae;Acetatifactor;Acetatifactor_uc	Acetatifactor_uc	0	0	0	0	2	0	5	4	0	2	0	14	2	3	0	2	4	8	1	0	1	3	3	16	0	8	3	0	1	1	1	3	9	2	4	0	0	0	0	0.0266	0	0.0664	0.0532	0	0.0266	0	0.186	0.0266
Bacteria;Firmicutes;Clostridia;Clostridiales;Lachnospiraceae;Acetitomaculum;Acetitomaculum_uc	Acetitomaculum_uc	0	0	0	0	0	0	0	0	0	0	0	0	0	0	0	0	0	1	0	0	0	0	0	0	0	0	0	0	0	0	0	0	0	0	3	0	0	0	0	0	0	0	0	0	0	0	0	0
Bacteria;Proteobacteria;Gammaproteobacteria;Pseudomonadales;Moraxellaceae;Acinetobacter;Acinetobacter_uc	Acinetobacter_uc	0	0	0	0	0	0	0	0	0	0	0	0	0	0	0	0	0	0	1	0	0	0	0	0	0	0	0	0	0	0	2	0	0	0	0	0	0	0	0	0	0	0	0	0	0	0	0	0
Bacteria;Firmicutes;Clostridia;Clostridiales;Ruminococcaceae;Acutalibacter;Acutalibacter muris	Acutalibacter.muris	1	0	0	1	0	0	0	0	0	2	0	1	0	1	8	2	0	0	0	1	5	0	0	6	20	11	1	7	2	11	2	0	3	1	12	0.0133	0	0	0.0133	0	0	0	0	0	0.0266	0	0.0133	0
Bacteria;Firmicutes;Clostridia;Clostridiales;Ruminococcaceae;Acutalibacter;Acutalibacter_uc	Acutalibacter_uc	0	0	0	0	0	0	0	0	0	0	0	0	0	0	0	0	0	0	0	0	0	0	0	0	0	0	0	0	0	0	0	0	0	0	0	0	0	0	0	0	0	0	0	0	0	0	0	0
Bacteria;Actinobacteria;Coriobacteriia;Coriobacteriales;Coriobacteriaceae;Adlercreutzia;Adlercreutzia equolifaciens group	Adlercreutzia.equolifaciens.group	0	0	0	0	0	0	0	0	0	1	0	0	0	0	0	0	0	0	0	0	0	0	0	0	0	0	0	0	0	0	0	0	0	0	0	0	0	0	0	0	0	0	0	0	0.0133	0	0	0
Bacteria;Firmicutes;Clostridia;Clostridiales;Lachnospiraceae;Agathobacter;Agathobacter rectalis	Agathobacter.rectalis	0	0	0	0	0	0	0	0	0	0	0	0	0	0	0	0	0	0	0	0	1	0	0	0	0	0	0	0	0	0	0	0	0	0	0	0	0	0	0	0	0	0	0	0	0	0	0	0
Bacteria;Firmicutes;Clostridia;Clostridiales;Ruminococcaceae;Agathobaculum;Agathobaculum_uc	Agathobaculum_uc	0	0	0	0	0	0	0	0	0	0	0	0	0	0	0	0	0	0	0	0	0	0	0	0	0	0	0	0	0	0	0	0	0	0	0	0	0	0	0	0	0	0	0	0	0	0	0	0
Bacteria;Verrucomicrobia;Verrucomicrobiae;Verrucomicrobiales;Akkermansiaceae;Akkermansia;Akkermansia muciniphila	Akkermansia.muciniphila	0	55	23	26	2	7	36	4	774	189	228	5	8	2	211	172	74	11	16	20	0	2	3	86	819	0	0	1	60	163	454	5	1006	79	9	0	0.7309	0.3056	0.3455	0.0266	0.093	0.4784	0.0532	10.2857	2.5116	3.0299	0.0664	0.1063
Bacteria;Verrucomicrobia;Verrucomicrobiae;Verrucomicrobiales;Akkermansiaceae;Akkermansia;Akkermansia_uc	Akkermansia_uc	0	25	9	0	0	0	0	0	3	1	1	0	0	0	0	1	0	0	0	0	0	0	0	0	0	0	0	0	0	0	0	3	3	0	10	0	0.3322	0.1196	0	0	0	0	0	0.0399	0.0133	0.0133	0	0
Bacteria;Bacteroidetes;Bacteroidia;Bacteroidales;Rikenellaceae;Alistipes;Alistipes finegoldii	Alistipes.finegoldii	3	1	1	1	0	0	0	0	0	0	0	0	0	0	0	0	0	1	1	0	3	2	0	0	1	1	1	2	1	2	0	0	2	1	0	0.0399	0.0133	0.0133	0.0133	0	0	0	0	0	0	0	0	0
Bacteria;Bacteroidetes;Bacteroidia;Bacteroidales;Rikenellaceae;Alistipes;Alistipes ihumii	Alistipes.ihumii	0	1	2	0	0	0	0	0	0	0	0	0	0	0	0	0	0	0	0	0	0	2	0	0	0	2	0	0	1	2	0	0	0	0	0	0	0.0133	0.0266	0	0	0	0	0	0	0	0	0	0
Bacteria;Bacteroidetes;Bacteroidia;Bacteroidales;Rikenellaceae;Alistipes;Alistipes indistinctus	Alistipes.indistinctus	0	2	3	0	0	0	0	0	0	0	0	0	0	0	0	0	0	1	0	0	0	1	0	0	0	0	0	0	0	0	0	0	2	0	0	0	0.0266	0.0399	0	0	0	0	0	0	0	0	0	0
Bacteria;Bacteroidetes;Bacteroidia;Bacteroidales;Rikenellaceae;Alistipes;Alistipes obesi	Alistipes.obesi	0	4	0	0	0	0	0	0	0	0	0	0	0	0	0	0	0	4	0	2	0	0	0	0	0	0	0	0	0	0	0	0	0	0	0	0	0.0532	0	0	0	0	0	0	0	0	0	0	0
Bacteria;Bacteroidetes;Bacteroidia;Bacteroidales;Rikenellaceae;Alistipes;Alistipes onderdonkii	Alistipes.onderdonkii	0	0	0	0	0	0	0	0	0	0	0	0	0	0	0	0	0	0	0	0	0	0	0	0	0	0	0	0	0	0	0	0	0	0	0	0	0	0	0	0	0	0	0	0	0	0	0	0
Bacteria;Bacteroidetes;Bacteroidia;Bacteroidales;Rikenellaceae;Alistipes;Alistipes putredinis	Alistipes.putredinis	2	0	0	3	12	1	0	0	0	0	0	0	0	0	0	0	0	7	3	6	10	5	8	0	2	2	4	0	1	0	0	1	1	1	1	0.0266	0	0	0.0399	0.1595	0.0133	0	0	0	0	0	0	0
Bacteria;Bacteroidetes;Bacteroidia;Bacteroidales;Rikenellaceae;Alistipes;Alistipes senegalensis	Alistipes.senegalensis	1	1	4	2	0	0	0	0	0	0	0	0	0	0	0	0	0	2	2	2	1	0	1	0	6	6	1	4	0	4	0	0	0	1	1	0.0133	0.0133	0.0532	0.0266	0	0	0	0	0	0	0	0	0
Bacteria;Bacteroidetes;Bacteroidia;Bacteroidales;Rikenellaceae;Alistipes;Alistipes shahii	Alistipes.shahii	3	11	3	0	0	0	0	0	0	0	0	0	0	0	0	0	0	5	4	5	2	3	0	0	4	2	0	2	0	0	0	0	0	0	0	0.0399	0.1462	0.0399	0	0	0	0	0	0	0	0	0	0
Bacteria;Bacteroidetes;Bacteroidia;Bacteroidales;Rikenellaceae;Alistipes;Alistipes timonensis	Alistipes.timonensis	0	2	0	2	0	0	0	0	0	0	0	0	0	0	0	0	0	12	1	2	2	3	1	0	6	2	2	3	0	1	0	0	0	2	0	0	0.0266	0	0.0266	0	0	0	0	0	0	0	0	0
Bacteria;Bacteroidetes;Bacteroidia;Bacteroidales;Rikenellaceae;Alistipes;Alistipes_uc	Alistipes_uc	38	11	13	23	92	5	0	0	0	0	0	2	0	4	0	4	2	49	40	58	71	66	53	6	15	42	27	38	18	16	22	32	11	38	11	0.505	0.1462	0.1728	0.3056	1.2226	0.0664	0	0	0	0	0	0.0266	0
Bacteria;Firmicutes;Clostridia;Clostridiales;Lachnospiraceae;Anaerosporobacter;Anaerosporobacter mobilis	Anaerosporobacter.mobilis	0	0	0	0	0	0	0	0	0	0	0	0	0	0	0	0	0	0	0	0	0	0	0	0	0	0	1	0	0	0	0	0	0	0	0	0	0	0	0	0	0	0	0	0	0	0	0	0
Bacteria;Firmicutes;Clostridia;Clostridiales;Lachnospiraceae;Anaerosporobacter;Anaerosporobacter_uc	Anaerosporobacter_uc	0	0	0	0	0	0	0	1	0	0	0	0	0	0	0	0	0	0	0	0	0	0	0	0	0	0	0	0	0	0	0	0	0	0	0	0	0	0	0	0	0	0	0.0133	0	0	0	0	0
Bacteria;Firmicutes;Clostridia;Clostridiales;Lachnospiraceae;Anaerostipes;Anaerostipes_uc	Anaerostipes_uc	0	0	0	0	0	0	0	0	0	0	0	0	0	0	0	0	0	1	0	0	0	0	0	0	0	0	0	0	0	0	0	0	0	0	0	0	0	0	0	0	0	0	0	0	0	0	0	0
Bacteria;Firmicutes;Clostridia;Clostridiales;Lachnospiraceae;Anaerotignum;Anaerotignum_uc	Anaerotignum_uc	0	0	0	0	0	0	0	0	0	0	0	0	0	0	0	0	0	0	0	0	0	1	0	0	0	0	1	0	0	2	0	0	0	0	0	0	0	0	0	0	0	0	0	0	0	0	0	0
Bacteria;Firmicutes;Clostridia;Clostridiales;Ruminococcaceae;Anaerotruncus;Anaerotruncus colihominis	Anaerotruncus.colihominis	0	0	0	0	0	0	0	0	0	0	0	0	0	0	0	0	0	1	0	0	0	0	0	0	1	0	0	0	0	0	0	0	0	0	0	0	0	0	0	0	0	0	0	0	0	0	0	0
Bacteria;Firmicutes;Clostridia;Clostridiales;Ruminococcaceae;Anaerotruncus;Anaerotruncus_uc	Anaerotruncus_uc	0	0	0	0	0	0	0	0	0	0	0	0	1	0	0	0	0	0	0	0	0	0	0	0	0	0	0	0	0	0	0	0	0	0	0	0	0	0	0	0	0	0	0	0	0	0	0	0.0133
Bacteria;Firmicutes;Clostridia;Clostridiales;Lachnospiraceae;Clostridium_g24;BBZN_s	BBZN_s	0	0	0	0	0	0	0	0	0	0	0	0	0	0	0	0	0	0	0	0	0	0	0	1	0	0	0	1	0	0	0	0	0	0	0	0	0	0	0	0	0	0	0	0	0	0	0	0
Bacteria;Firmicutes;Clostridia;Clostridiales;Lachnospiraceae;Clostridium_g24;BBZO_s	BBZO_s	0	0	0	0	0	0	0	0	0	0	0	0	0	0	0	0	0	0	0	0	0	0	0	0	0	1	0	1	0	0	0	2	0	0	0	0	0	0	0	0	0	0	0	0	0	0	0	0
Bacteria;Bacteroidetes;Bacteroidia;Bacteroidales;Bacteroidaceae;Bacteroides;Bacteroides acidifaciens	Bacteroides.acidifaciens	2	0	0	0	0	0	0	0	0	0	0	0	4	0	1	0	0	1	0	0	0	0	0	107	700	587	1140	340	55	0	23	178	0	1	1	0.0266	0	0	0	0	0	0	0	0	0	0	0	0.0532
Bacteria;Bacteroidetes;Bacteroidia;Bacteroidales;Bacteroidaceae;Bacteroides;Bacteroides caccae	Bacteroides.caccae	1	13	23	1	0	37	11	4	27	27	16	17	18	14	8	13	32	9	7	12	0	11	3	0	1	0	0	0	4	9	3	4	66	9	10	0.0133	0.1728	0.3056	0.0133	0	0.4917	0.1462	0.0532	0.3588	0.3588	0.2126	0.2259	0.2392
Bacteria;Bacteroidetes;Bacteroidia;Bacteroidales;Bacteroidaceae;Bacteroides;Bacteroides caecimuris	Bacteroides.caecimuris	0	0	0	0	0	0	0	0	0	0	0	0	0	0	0	0	0	0	0	0	0	0	0	0	2	3	3	2	0	0	0	1	0	0	0	0	0	0	0	0	0	0	0	0	0	0	0	0
Bacteria;Bacteroidetes;Bacteroidia;Bacteroidales;Bacteroidaceae;Bacteroides;Bacteroides coprocola	Bacteroides.coprocola	0	0	0	0	0	0	0	0	0	0	0	1	0	0	0	0	0	0	0	0	0	0	0	0	0	1	0	0	0	0	0	0	0	0	0	0	0	0	0	0	0	0	0	0	0	0	0.0133	0
Bacteria;Bacteroidetes;Bacteroidia;Bacteroidales;Bacteroidaceae;Bacteroides;Bacteroides dorei	Bacteroides.dorei	0	0	3	0	0	0	0	1	0	0	0	0	1	0	1	0	0	0	3	0	1	1	0	0	1	0	0	0	2	4	0	0	7	0	1	0	0	0.0399	0	0	0	0	0.0133	0	0	0	0	0.0133
Bacteria;Bacteroidetes;Bacteroidia;Bacteroidales;Bacteroidaceae;Bacteroides;Bacteroides eggerthii	Bacteroides.eggerthii	0	0	71	0	0	0	0	0	0	0	0	0	0	0	0	0	0	0	0	0	0	0	0	0	0	0	0	0	0	0	0	0	0	0	0	0	0	0.9435	0	0	0	0	0	0	0	0	0	0
Bacteria;Bacteroidetes;Bacteroidia;Bacteroidales;Bacteroidaceae;Bacteroides;Bacteroides faecichinchillae	Bacteroides.faecichinchillae	0	0	0	0	0	0	0	0	0	0	0	0	0	0	0	0	0	0	0	1	1	1	0	0	0	0	0	0	0	1	0	0	2	0	0	0	0	0	0	0	0	0	0	0	0	0	0	0
Bacteria;Bacteroidetes;Bacteroidia;Bacteroidales;Bacteroidaceae;Bacteroides;Bacteroides faecis	Bacteroides.faecis	2	0	6	0	0	0	0	0	0	0	0	0	0	0	0	0	0	0	1	0	1	0	0	0	2	1	0	1	3	0	3	2	4	0	0	0.0266	0	0.0797	0	0	0	0	0	0	0	0	0	0
Bacteria;Bacteroidetes;Bacteroidia;Bacteroidales;Bacteroidaceae;Bacteroides;Bacteroides finegoldii	Bacteroides.finegoldii	0	0	0	2	0	0	0	0	0	0	0	0	0	0	0	0	0	0	0	0	0	1	0	0	2	10	2	1	7	2	1	5	0	0	0	0	0	0	0.0266	0	0	0	0	0	0	0	0	0
Bacteria;Bacteroidetes;Bacteroidia;Bacteroidales;Bacteroidaceae;Bacteroides;Bacteroides fragilis	Bacteroides.fragilis	0	0	0	0	0	0	0	0	0	0	0	0	0	0	0	0	0	0	17	0	0	0	5	0	0	0	0	0	0	0	0	0	0	0	0	0	0	0	0	0	0	0	0	0	0	0	0	0
Bacteria;Bacteroidetes;Bacteroidia;Bacteroidales;Bacteroidaceae;Bacteroides;Bacteroides intestinalis	Bacteroides.intestinalis	1	4	0	0	0	0	0	0	0	0	0	0	0	0	0	0	0	0	0	2	0	0	0	1	3	4	4	1	1	4	0	1	2	0	1	0.0133	0.0532	0	0	0	0	0	0	0	0	0	0	0
Bacteria;Bacteroidetes;Bacteroidia;Bacteroidales;Bacteroidaceae;Bacteroides;Bacteroides massiliensis	Bacteroides.massiliensis	52	158	950	112	96	0	0	0	2	1	0	0	1	1	0	0	1	37	25	507	88	167	3	1	0	43	0	7	449	362	241	173	0	145	71	0.691	2.0997	12.6246	1.4884	1.2757	0	0	0	0.0266	0.0133	0	0	0.0133
Bacteria;Bacteroidetes;Bacteroidia;Bacteroidales;Bacteroidaceae;Bacteroides;Bacteroides nordii	Bacteroides.nordii	0	2	4	0	1	0	0	0	0	0	0	0	0	0	0	0	0	4	11	16	1	15	2	10	3	0	27	0	14	21	18	24	23	7	6	0	0.0266	0.0532	0	0.0133	0	0	0	0	0	0	0	0
Bacteria;Bacteroidetes;Bacteroidia;Bacteroidales;Bacteroidaceae;Bacteroides;Bacteroides oleiciplenus	Bacteroides.oleiciplenus	0	0	2	0	0	0	0	0	0	0	0	0	0	0	0	0	0	0	0	0	1	1	0	0	0	0	1	0	0	6	1	2	4	0	0	0	0	0.0266	0	0	0	0	0	0	0	0	0	0
Bacteria;Bacteroidetes;Bacteroidia;Bacteroidales;Bacteroidaceae;Bacteroides;Bacteroides ovatus group	Bacteroides.ovatus.group	0	0	9	0	0	0	0	0	0	0	0	0	0	0	0	0	0	0	0	0	0	0	0	0	0	0	0	0	0	9	1	0	0	1	0	0	0	0.1196	0	0	0	0	0	0	0	0	0	0
Bacteria;Bacteroidetes;Bacteroidia;Bacteroidales;Bacteroidaceae;Bacteroides;Bacteroides plebeius	Bacteroides.plebeius	0	0	0	0	0	0	0	0	0	1	0	0	0	0	0	0	0	0	0	0	0	0	0	0	0	0	0	0	0	0	0	1	0	0	0	0	0	0	0	0	0	0	0	0	0.0133	0	0	0
Bacteria;Bacteroidetes;Bacteroidia;Bacteroidales;Bacteroidaceae;Bacteroides;Bacteroides rodentium	Bacteroides.rodentium	0	0	1	1	0	0	0	0	0	0	0	0	0	0	0	0	0	0	0	0	0	0	0	0	0	0	1	0	1	0	0	0	0	1	0	0	0	0.0133	0.0133	0	0	0	0	0	0	0	0	0
Bacteria;Bacteroidetes;Bacteroidia;Bacteroidales;Bacteroidaceae;Bacteroides;Bacteroides sartorii	Bacteroides.sartorii	1	1	2	0	2	1	1	2	2	1	1	0	0	1	0	0	0	1	2	0	2	1	1	0	1	1	0	1	0	0	2	0	0	0	0	0.0133	0.0133	0.0266	0	0.0266	0.0133	0.0133	0.0266	0.0266	0.0133	0.0133	0	0
Bacteria;Bacteroidetes;Bacteroidia;Bacteroidales;Bacteroidaceae;Bacteroides;Bacteroides stercorirosoris	Bacteroides.stercorirosoris	11	3	25	1	1	0	0	0	0	0	0	0	0	2	0	0	0	9	4	6	5	7	2	4	11	11	8	13	40	35	5	17	15	13	11	0.1462	0.0399	0.3322	0.0133	0.0133	0	0	0	0	0	0	0	0
Bacteria;Bacteroidetes;Bacteroidia;Bacteroidales;Bacteroidaceae;Bacteroides;Bacteroides stercoris	Bacteroides.stercoris	0	0	0	0	2	0	0	0	0	0	0	0	0	0	0	0	0	0	0	1	0	0	0	0	0	0	0	0	0	0	0	0	0	0	0	0	0	0	0	0.0266	0	0	0	0	0	0	0	0
Bacteria;Bacteroidetes;Bacteroidia;Bacteroidales;Bacteroidaceae;Bacteroides;Bacteroides thetaiotaomicron	Bacteroides.thetaiotaomicron	13	15	18	1	6	0	0	0	0	0	0	0	0	0	0	0	0	4	10	9	6	11	9	4	3	7	4	2	11	15	6	7	42	7	2	0.1728	0.1993	0.2392	0.0133	0.0797	0	0	0	0	0	0	0	0
Bacteria;Bacteroidetes;Bacteroidia;Bacteroidales;Bacteroidaceae;Bacteroides;Bacteroides timonensis	Bacteroides.timonensis	0	0	0	0	0	0	0	0	0	0	0	0	0	0	0	0	0	0	0	0	0	0	0	0	0	0	0	0	1	0	0	0	1	0	0	0	0	0	0	0	0	0	0	0	0	0	0	0
Bacteria;Bacteroidetes;Bacteroidia;Bacteroidales;Bacteroidaceae;Bacteroides;Bacteroides uniformis	Bacteroides.uniformis	12	25	149	9	12	0	0	0	0	0	0	0	0	0	0	0	0	11	19	12	14	14	15	2	9	12	2	6	22	19	2	3	9	13	9	0.1595	0.3322	1.9801	0.1196	0.1595	0	0	0	0	0	0	0	0
Bacteria;Bacteroidetes;Bacteroidia;Bacteroidales;Bacteroidaceae;Bacteroides;Bacteroides vulgatus	Bacteroides.vulgatus	137	239	784	80	401	1420	2601	2144	1140	2505	1325	777	1289	563	1682	1866	1308	230	1095	528	397	369	810	153	164	291	292	296	1602	800	393	329	956	85	116	1.8206	3.1761	10.4186	1.0631	5.3289	18.8704	34.5648	28.4917	15.1495	33.289	17.608	10.3256	17.1296
Bacteria;Bacteroidetes;Bacteroidia;Bacteroidales;Bacteroidaceae;Bacteroides;Bacteroides xylanisolvens group	Bacteroides.xylanisolvens.group	2	2	5	3	6	0	0	0	0	0	0	0	0	0	0	0	0	4	2	5	8	4	0	15	6	8	8	9	21	27	8	2	0	6	0	0.0266	0.0266	0.0664	0.0399	0.0797	0	0	0	0	0	0	0	0
Bacteria;Bacteroidetes;Bacteroidia;Bacteroidales;Bacteroidaceae;Bacteroides;Bacteroides_uc	Bacteroides_uc	9	13	62	2	15	33	32	30	17	37	25	12	12	8	19	24	14	5	53	77	29	34	21	7	32	39	43	27	167	111	41	39	65	13	13	0.1196	0.1728	0.8239	0.0266	0.1993	0.4385	0.4252	0.3987	0.2259	0.4917	0.3322	0.1595	0.1595
Bacteria;Bacteroidetes;Bacteroidia;Bacteroidales;Barnesiellaceae;Barnesiella;Barnesiella intestinihominis	Barnesiella.intestinihominis	10	48	54	21	2	0	0	0	0	0	0	0	0	0	0	0	0	23	9	9	6	16	5	0	8	7	0	16	0	0	0	0	4	19	8	0.1329	0.6379	0.7176	0.2791	0.0266	0	0	0	0	0	0	0	0
Bacteria;Bacteroidetes;Bacteroidia;Bacteroidales;Barnesiellaceae;Barnesiella;Barnesiella_uc	Barnesiella_uc	0	0	0	1	0	0	0	0	0	0	0	0	0	0	0	0	0	0	0	0	0	0	0	0	0	0	0	0	0	0	0	0	0	0	0	0	0	0	0.0133	0	0	0	0	0	0	0	0	0
Bacteria;Actinobacteria;Actinobacteria_c;Bifidobacteriales;Bifidobacteriaceae;Bifidobacterium;Bifidobacterium pseudolongum group	Bifidobacterium.pseudolongum.group	0	0	0	0	0	0	0	0	1	0	0	0	0	0	0	0	0	0	0	0	0	0	0	0	0	0	0	0	0	0	0	2	0	0	0	0	0	0	0	0	0	0	0	0.0133	0	0	0	0
Bacteria;Proteobacteria;Deltaproteobacteria;Desulfovibrionales;Desulfovibrionaceae;Bilophila;Bilophila wadsworthia	Bilophila.wadsworthia	0	4	14	2	0	0	0	0	0	0	0	0	0	0	0	0	0	4	1	11	0	9	12	1	1	0	0	0	9	12	2	10	1	6	3	0	0.0532	0.186	0.0266	0	0	0	0	0	0	0	0	0
Bacteria;Proteobacteria;Deltaproteobacteria;Desulfovibrionales;Desulfovibrionaceae;Bilophila;Bilophila_uc	Bilophila_uc	0	2	0	0	0	0	0	0	0	0	0	0	0	0	0	0	0	0	0	0	0	0	0	0	0	0	0	0	0	2	0	0	0	1	0	0	0.0266	0	0	0	0	0	0	0	0	0	0	0
Bacteria;Firmicutes;Clostridia;Clostridiales;Lachnospiraceae;Blautia;Blautia hansenii group	Blautia.hansenii.group	0	0	0	0	0	0	0	0	0	0	0	0	0	0	0	0	0	0	0	0	0	0	0	0	0	0	0	0	0	0	0	0	0	0	0	0	0	0	0	0	0	0	0	0	0	0	0	0
Bacteria;Firmicutes;Clostridia;Clostridiales;Lachnospiraceae;Blautia;Blautia_uc	Blautia_uc	0	0	0	0	0	0	0	0	0	0	0	0	0	0	0	0	0	0	0	0	0	0	1	0	0	0	0	0	0	0	0	0	0	0	0	0	0	0	0	0	0	0	0	0	0	0	0	0
Bacteria;Proteobacteria;Alphaproteobacteria;Rhizobiales;Bosea_f;Bosea;Bosea minatitlanensis group	Bosea.minatitlanensis.group	0	0	0	0	0	0	0	0	0	0	0	0	0	0	0	0	0	0	0	0	0	0	0	0	0	0	0	0	0	0	0	0	0	0	0	0	0	0	0	0	0	0	0	0	0	0	0	0
Bacteria;Bacteroidetes;Bacteroidia;Bacteroidales;Odoribacteraceae;Butyricimonas;Butyricimonas faecihominis	Butyricimonas.faecihominis	0	0	0	0	0	0	0	0	0	0	0	0	0	0	0	0	0	2	1	0	1	0	0	0	0	0	0	0	0	0	0	0	0	0	0	0	0	0	0	0	0	0	0	0	0	0	0	0
Bacteria;Bacteroidetes;Bacteroidia;Bacteroidales;Odoribacteraceae;Butyricimonas;Butyricimonas virosa	Butyricimonas.virosa	10	9	12	4	3	0	0	0	0	0	0	0	0	0	0	0	0	4	5	5	4	8	6	0	0	0	1	0	2	4	1	1	2	1	1	0.1329	0.1196	0.1595	0.0532	0.0399	0	0	0	0	0	0	0	0
Bacteria;Bacteroidetes;Bacteroidia;Bacteroidales;Odoribacteraceae;Butyricimonas;Butyricimonas_uc	Butyricimonas_uc	0	0	1	0	0	0	0	0	0	0	0	0	0	0	0	0	0	0	0	0	0	0	0	0	0	0	0	0	0	0	0	0	0	0	0	0	0	0.0133	0	0	0	0	0	0	0	0	0	0
Bacteria;Firmicutes;Clostridia;Clostridiales;Lachnospiraceae;Butyrivibrio_g1;Butyrivibrio crossotus	Butyrivibrio.crossotus	0	0	0	0	0	0	0	0	0	0	0	0	0	0	0	0	0	0	0	0	0	0	0	0	0	0	0	0	0	0	0	0	0	0	0	0	0	0	0	0	0	0	0	0	0	0	0	0
Bacteria;Firmicutes;Clostridia;Clostridiales;Lachnospiraceae;Butyrivibrio_g1;Butyrivibrio_g1_uc	Butyrivibrio_g1_uc	0	0	0	0	0	0	0	0	0	0	0	0	0	0	0	0	0	4	0	0	0	0	9	0	0	0	0	0	0	0	0	0	0	0	0	0	0	0	0	0	0	0	0	0	0	0	0	0
Bacteria;Firmicutes;Clostridia;Clostridiales;Lachnospiraceae;Caecibacterium;Caecibacterium_uc	Caecibacterium_uc	0	0	0	0	0	0	0	1	0	0	0	0	0	0	0	0	0	0	0	0	0	0	0	0	0	0	1	4	0	0	0	0	0	0	0	0	0	0	0	0	0	0	0.0133	0	0	0	0	0
Bacteria;Firmicutes;Clostridia;Clostridiales;Ruminococcaceae;Caproiciproducens;Caproiciproducens_uc	Caproiciproducens_uc	0	0	0	0	0	0	0	0	0	0	0	0	0	0	0	0	0	0	0	0	0	0	0	0	0	0	0	0	0	0	0	0	0	0	0	0	0	0	0	0	0	0	0	0	0	0	0	0
Bacteria;Firmicutes;Clostridia;Clostridiales;Clostridiaceae;Clostridium;Clostridium celatum group	Clostridium.celatum.group	0	0	0	0	0	0	0	0	0	0	2	0	0	0	0	0	0	0	0	0	0	0	0	0	0	0	0	0	0	0	0	0	0	0	0	0	0	0	0	0	0	0	0	0	0	0.0266	0	0
Bacteria;Firmicutes;Erysipelotrichi;Erysipelotrichales;Erysipelotrichaceae;Clostridium_g6;Clostridium cocleatum	Clostridium.cocleatum	1	0	1	0	0	0	0	0	0	0	0	0	0	0	0	0	0	0	1	0	0	0	0	0	1	6	13	0	5	1	3	0	1	0	0	0.0133	0	0.0133	0	0	0	0	0	0	0	0	0	0
Bacteria;Firmicutes;Clostridia;Clostridiales;Lachnospiraceae;Clostridium_g34;Clostridium indolis group	Clostridium.indolis.group	0	2	0	0	1	0	0	0	0	0	0	1	0	1	0	3	0	0	1	0	0	0	1	0	0	1	0	0	0	0	0	0	0	0	0	0	0.0266	0	0	0.0133	0	0	0	0	0	0	0.0133	0
Bacteria;Firmicutes;Clostridia;Clostridiales;Lachnospiraceae;Clostridium_g19;Clostridium polysaccharolyticum	Clostridium.polysaccharolyticum	0	0	0	0	0	0	0	0	0	0	0	0	0	0	0	0	0	0	0	0	0	0	0	0	0	0	0	0	0	0	0	0	0	1	0	0	0	0	0	0	0	0	0	0	0	0	0	0
Bacteria;Firmicutes;Clostridia;Clostridiales;Lachnospiraceae;Clostridium_g21;Clostridium scindens	Clostridium.scindens	0	0	0	0	0	0	0	0	0	0	0	0	0	0	0	0	0	0	0	0	0	0	0	0	0	0	0	0	0	0	0	0	0	0	1	0	0	0	0	0	0	0	0	0	0	0	0	0
Bacteria;Firmicutes;Clostridia;Clostridiales;Lachnospiraceae;Clostridium_g19;Clostridium_g19_uc	Clostridium_g19_uc	0	0	0	0	0	0	0	0	0	0	0	0	0	0	0	0	0	0	0	0	0	1	0	0	0	0	0	0	0	0	0	0	0	0	0	0	0	0	0	0	0	0	0	0	0	0	0	0
Bacteria;Firmicutes;Clostridia;Clostridiales;Lachnospiraceae;Clostridium_g21;Clostridium_g21_uc	Clostridium_g21_uc	0	0	0	0	1	0	0	1	0	1	0	1	0	0	0	0	0	7	0	0	1	2	0	1	1	2	0	0	0	0	1	0	1	3	0	0	0	0	0	0.0133	0	0	0.0133	0	0.0133	0	0.0133	0
Bacteria;Firmicutes;Clostridia;Clostridiales;Lachnospiraceae;Clostridium_g24;Clostridium_g24_uc	Clostridium_g24_uc	2	0	0	0	0	0	2	2	1	0	0	4	1	0	0	1	3	1	3	1	1	2	1	1	3	2	1	1	0	0	0	1	2	1	0	0.0266	0	0	0	0	0	0.0266	0.0266	0.0133	0	0	0.0532	0.0133
Bacteria;Firmicutes;Clostridia;Clostridiales;Lachnospiraceae;Clostridium_g34;Clostridium_g34_uc	Clostridium_g34_uc	0	0	0	0	0	1	5	2	0	0	2	8	1	2	0	10	1	0	0	0	0	0	1	2	0	0	0	0	0	0	0	0	0	1	0	0	0	0	0	0	0.0133	0.0664	0.0266	0	0	0.0266	0.1063	0.0133
Bacteria;Firmicutes;Erysipelotrichi;Erysipelotrichales;Erysipelotrichaceae;Clostridium_g6;Clostridium_g6_uc	Clostridium_g6_uc	0	0	0	0	0	0	0	0	0	0	0	0	0	0	0	0	0	0	0	0	0	0	0	0	0	1	0	0	0	0	0	0	0	0	0	0	0	0	0	0	0	0	0	0	0	0	0	0
Bacteria;Firmicutes;Clostridia;Clostridiales;Lachnospiraceae;Clostridium_g8;Clostridium_g8_uc	Clostridium_g8_uc	0	0	0	0	0	0	0	0	0	0	0	0	0	0	0	0	0	0	0	0	0	0	0	0	0	0	0	0	0	0	0	0	0	0	15	0	0	0	0	0	0	0	0	0	0	0	0	0
Bacteria;Firmicutes;Clostridia;Clostridiales;Lachnospiraceae;Coprococcus_g2;Coprococcus_g2_uc	Coprococcus_g2_uc	0	0	0	0	0	0	0	0	0	0	0	0	0	0	0	0	0	0	0	0	0	3	0	0	0	0	0	0	0	0	0	0	0	0	0	0	0	0	0	0	0	0	0	0	0	0	0	0
Bacteria;Actinobacteria;Actinobacteria_c;Propionibacteriales;Propionibacteriaceae;Cutibacterium;Cutibacterium acnes group	Cutibacterium.acnes.group	0	0	0	0	1	0	0	0	0	0	7	0	0	0	0	0	0	0	0	0	0	0	0	0	0	0	0	0	0	0	0	0	2	0	0	0	0	0	0	0.0133	0	0	0	0	0	0.093	0	0
Bacteria;Firmicutes;Clostridia;Clostridiales;Lachnospiraceae;DQ015604_g;DQ015604_g_uc	DQ015604_g_uc	0	2	0	0	0	0	0	0	0	0	0	0	0	0	0	0	0	13	0	0	0	1	1	0	0	0	0	0	0	0	0	0	0	0	0	0	0.0266	0	0	0	0	0	0	0	0	0	0	0
Bacteria;Firmicutes;Clostridia;Clostridiales;Lachnospiraceae;DQ015604_g;DQ015604_s	DQ015604_s	0	4	0	0	0	0	0	0	0	0	0	0	0	0	0	0	0	26	0	0	0	6	0	0	0	0	0	0	0	0	0	0	0	0	0	0	0.0532	0	0	0	0	0	0	0	0	0	0	0
Bacteria;Firmicutes;Clostridia;Clostridiales;Lachnospiraceae;PAC001458_g;DQ115991_s	DQ115991_s	0	0	0	0	1	0	0	0	0	0	0	0	0	0	0	0	0	0	0	0	0	0	1	0	0	0	0	0	0	0	0	0	0	0	0	0	0	0	0	0.0133	0	0	0	0	0	0	0	0
Bacteria;Firmicutes;Clostridia;Clostridiales;Lachnospiraceae;Eubacterium_g4;DQ382351_s	DQ382351_s	0	0	0	0	0	0	0	0	0	0	0	0	1	0	0	0	0	0	0	0	0	0	0	0	0	0	0	0	0	0	0	0	0	0	0	0	0	0	0	0	0	0	0	0	0	0	0	0.0133
Bacteria;Firmicutes;Clostridia;Clostridiales;Ruminococcaceae;PAC000661_g;DQ394637_s	DQ394637_s	0	0	0	1	0	0	0	0	0	0	0	0	0	0	0	0	0	0	0	0	0	0	0	0	0	0	0	0	0	0	0	0	0	0	0	0	0	0	0.0133	0	0	0	0	0	0	0	0	0
Bacteria;Firmicutes;Clostridia;Clostridiales;Ruminococcaceae;PAC000661_g;DQ394662_s	DQ394662_s	1	4	0	0	0	0	0	0	0	0	0	0	0	0	0	0	0	0	0	0	0	1	1	0	1	0	0	0	0	0	0	0	0	0	0	0.0133	0.0532	0	0	0	0	0	0	0	0	0	0	0
Bacteria;Firmicutes;Clostridia;Clostridiales;Ruminococcaceae;PAC000661_g;DQ456215_s	DQ456215_s	1	0	0	1	1	0	0	0	0	0	1	0	0	0	0	1	0	5	0	0	1	1	0	0	3	4	1	1	1	0	0	2	1	0	0	0.0133	0	0	0.0133	0.0133	0	0	0	0	0	0.0133	0	0
Bacteria;Firmicutes;Clostridia;Clostridiales;Ruminococcaceae;PAC000661_g;DQ456337_s	DQ456337_s	0	0	0	0	0	0	0	0	0	0	1	0	0	0	0	0	0	0	0	0	0	0	0	0	0	0	0	0	0	0	0	0	0	0	0	0	0	0	0	0	0	0	0	0	0	0.0133	0	0
Bacteria;Firmicutes;Clostridia;Clostridiales;Ruminococcaceae;PAC000683_g;DQ456342_s	DQ456342_s	0	0	0	0	0	0	0	0	0	0	0	0	0	0	0	0	0	0	0	0	0	0	0	0	0	0	0	0	0	0	0	0	0	0	0	0	0	0	0	0	0	0	0	0	0	0	0	0
Bacteria;Firmicutes;Clostridia;Clostridiales;Ruminococcaceae;PAC000661_g;DQ673475_s	DQ673475_s	0	0	0	0	0	1	0	0	0	0	0	0	0	0	0	1	1	0	0	0	0	0	0	0	0	0	0	0	0	0	0	0	0	0	0	0	0	0	0	0	0.0133	0	0	0	0	0	0	0
Bacteria;Firmicutes;Clostridia;Clostridiales;Ruminococcaceae;PAC000661_g;DQ673509_s	DQ673509_s	0	0	0	0	0	0	0	0	0	0	1	0	0	0	0	0	0	0	0	0	0	0	0	0	0	0	0	0	0	0	0	0	0	0	0	0	0	0	0	0	0	0	0	0	0	0.0133	0	0
Bacteria;Firmicutes;Clostridia;Clostridiales;Lachnospiraceae;DQ673521_g;DQ673521_g_uc	DQ673521_g_uc	0	0	0	0	0	0	6	0	0	0	2	0	0	0	0	0	0	0	0	0	0	0	0	0	2	0	0	1	0	0	0	0	0	1	0	0	0	0	0	0	0	0.0797	0	0	0	0.0266	0	0
Bacteria;Firmicutes;Clostridia;Clostridiales;Lachnospiraceae;DQ673521_g;DQ673521_s	DQ673521_s	0	0	0	1	0	0	0	0	0	0	0	0	0	0	0	0	0	0	0	0	0	1	0	0	0	0	0	0	0	0	0	0	0	0	0	0	0	0	0.0133	0	0	0	0	0	0	0	0	0
Bacteria;Firmicutes;Clostridia;Clostridiales;Ruminococcaceae;Caproiciproducens;DQ777904_s	DQ777904_s	0	0	0	0	0	0	0	0	0	0	0	0	0	0	0	0	0	0	1	0	0	0	0	0	0	0	0	0	1	0	0	0	0	0	0	0	0	0	0	0	0	0	0	0	0	0	0	0
Bacteria;Bacteroidetes;Bacteroidia;Bacteroidales;Muribaculaceae;DQ777914_g;DQ777914_g_uc	DQ777914_g_uc	0	0	0	0	0	0	0	0	0	0	0	0	0	0	0	0	0	0	0	0	0	0	0	0	0	0	0	0	0	0	0	0	0	0	0	0	0	0	0	0	0	0	0	0	0	0	0	0
Bacteria;Firmicutes;Clostridia;Clostridiales;Ruminococcaceae;Caproiciproducens;DQ777923_s	DQ777923_s	0	0	0	0	0	0	0	0	0	0	1	1	0	1	0	0	0	0	0	1	0	0	0	5	0	0	0	0	5	0	0	0	0	0	0	0	0	0	0	0	0	0	0	0	0	0.0133	0.0133	0
Bacteria;Firmicutes;Clostridia;Clostridiales;Lachnospiraceae;PAC001199_g;DQ777929_s	DQ777929_s	0	0	0	0	0	0	0	0	0	0	0	0	0	0	0	0	0	0	0	0	0	0	0	0	0	0	0	0	0	0	0	0	0	0	0	0	0	0	0	0	0	0	0	0	0	0	0	0
Bacteria;Bacteroidetes;Bacteroidia;Bacteroidales;Bacteroidaceae;Bacteroides;DQ799557_s	DQ799557_s	0	2	1	0	0	10	5	5	12	14	13	2	3	3	6	4	14	0	25	9	3	4	7	1	26	21	28	14	19	9	6	12	43	1	1	0	0.0266	0.0133	0	0	0.1329	0.0664	0.0664	0.1595	0.186	0.1728	0.0266	0.0399
Bacteria;Firmicutes;Clostridia;Clostridiales;Ruminococcaceae;PAC000661_g;DQ800759_s	DQ800759_s	0	0	0	0	0	0	0	0	0	0	0	0	0	0	0	0	0	0	0	0	0	0	0	0	0	0	0	0	0	0	0	0	0	0	0	0	0	0	0	0	0	0	0	0	0	0	0	0
Bacteria;Firmicutes;Clostridia;Clostridiales;Ruminococcaceae;Oscillibacter;DQ805440_s	DQ805440_s	0	0	0	0	0	0	0	0	0	0	0	1	0	0	0	0	0	0	0	0	0	0	0	0	0	0	0	0	0	0	0	0	0	0	0	0	0	0	0	0	0	0	0	0	0	0	0.0133	0
Bacteria;Bacteroidetes;Bacteroidia;Bacteroidales;Bacteroidaceae;Bacteroides;DQ805799_s	DQ805799_s	0	2	4	0	3	21	14	1	12	11	11	6	10	7	8	11	16	1	24	8	4	4	7	6	37	30	55	29	34	17	12	23	17	1	0	0	0.0266	0.0532	0	0.0399	0.2791	0.186	0.0133	0.1595	0.1462	0.1462	0.0797	0.1329
Bacteria;Bacteroidetes;Bacteroidia;Bacteroidales;Porphyromonadaceae;Parabacteroides;DQ805826_s	DQ805826_s	1	0	3	0	1	0	0	0	0	0	0	0	0	0	0	0	0	0	0	0	0	0	0	0	0	0	1	0	0	0	1	0	0	0	0	0.0133	0	0.0399	0	0.0133	0	0	0	0	0	0	0	0
Bacteria;Bacteroidetes;Bacteroidia;Bacteroidales;Bacteroidaceae;Bacteroides;DQ808716_s	DQ808716_s	2	0	2	0	0	0	0	0	0	0	0	0	0	0	0	0	0	1	0	0	0	1	0	0	0	0	0	0	0	0	0	0	0	0	0	0.0266	0	0.0266	0	0	0	0	0	0	0	0	0	0
Bacteria;Bacteroidetes;Bacteroidia;Bacteroidales;Bacteroidaceae;Bacteroides;DQ809262_s	DQ809262_s	0	0	4	2	2	0	0	0	0	0	0	0	0	0	0	0	0	0	0	11	2	1	0	0	0	0	0	0	7	4	2	0	0	1	0	0	0	0.0532	0.0266	0.0266	0	0	0	0	0	0	0	0
Bacteria;Firmicutes;Clostridia;Clostridiales;Ruminococcaceae;Oscillibacter;DQ815552_s	DQ815552_s	0	0	0	0	0	0	0	0	1	0	0	2	0	0	0	0	0	0	0	0	0	0	0	0	0	0	0	0	0	0	0	0	0	0	0	0	0	0	0	0	0	0	0	0.0133	0	0	0.0266	0
Bacteria;Firmicutes;Clostridia;Clostridiales;Lachnospiraceae;PAC001308_g;DQ815557_s	DQ815557_s	0	0	0	0	10	0	1	0	0	1	0	1	0	0	0	0	0	0	4	2	3	2	1	4	0	4	3	2	2	1	0	1	2	0	0	0	0	0	0	0.1329	0	0.0133	0	0	0.0133	0	0.0133	0
Bacteria;Firmicutes;Clostridia;Clostridiales;Lachnospiraceae;KE159571_g;DQ815628_s	DQ815628_s	0	0	0	0	0	0	0	0	0	0	0	0	0	0	0	0	0	0	0	0	0	0	0	0	0	0	0	0	0	0	0	0	1	0	0	0	0	0	0	0	0	0	0	0	0	0	0	0
Bacteria;Firmicutes;Clostridia;Clostridiales;Lachnospiraceae;DQ815728_g;DQ815728_g_uc	DQ815728_g_uc	0	0	0	1	0	2	0	0	0	0	0	0	0	0	0	0	0	2	0	0	0	1	6	0	0	0	0	0	0	0	0	0	0	0	0	0	0	0	0.0133	0	0.0266	0	0	0	0	0	0	0
Bacteria;Firmicutes;Clostridia;Clostridiales;Lachnospiraceae;DQ815728_g;DQ815728_s	DQ815728_s	0	145	1	22	294	40	1	0	8	0	23	0	1	0	0	0	0	174	0	21	0	0	249	0	10	0	0	0	0	0	0	0	0	0	0	0	1.9269	0.0133	0.2924	3.907	0.5316	0.0133	0	0.1063	0	0.3056	0	0.0133
Bacteria;Firmicutes;Clostridia;Clostridiales;Lachnospiraceae;PAC001228_g;DQ815773_s	DQ815773_s	6	6	3	17	5	1	0	8	0	0	0	0	0	9	0	34	4	21	12	10	34	30	38	4	4	22	18	0	0	0	0	3	0	129	0	0.0797	0.0797	0.0399	0.2259	0.0664	0.0133	0	0.1063	0	0	0	0	0
Bacteria;Firmicutes;Clostridia;Clostridiales;Lachnospiraceae;KE159571_g;DQ815838_s	DQ815838_s	0	0	0	0	0	0	0	0	0	0	0	0	1	0	0	0	0	1	0	0	0	0	0	0	0	0	0	0	0	0	0	0	0	0	0	0	0	0	0	0	0	0	0	0	0	0	0	0.0133
Bacteria;Firmicutes;Clostridia;Clostridiales;Lachnospiraceae;Clostridium_g24;DQ904718_s	DQ904718_s	0	0	0	0	0	0	0	0	0	0	0	0	0	0	0	0	0	2	0	0	0	0	0	0	0	0	0	0	0	0	0	0	0	0	0	0	0	0	0	0	0	0	0	0	0	0	0	0
Bacteria;Firmicutes;Clostridia;Clostridiales;Ruminococcaceae;PAC000661_g;DQ905423_s	DQ905423_s	1	0	0	0	0	0	0	0	0	0	0	0	0	0	0	0	0	0	0	0	0	0	0	0	0	0	0	0	0	0	0	0	0	0	0	0.0133	0	0	0	0	0	0	0	0	0	0	0	0
Bacteria;Proteobacteria;Deltaproteobacteria;Desulfovibrionales;Desulfovibrionaceae;Desulfovibrio;Desulfovibrio piger	Desulfovibrio.piger	0	12	0	0	0	0	0	0	0	0	0	0	0	0	0	0	0	0	0	0	0	0	0	0	0	0	0	0	0	0	0	0	0	0	0	0	0.1595	0	0	0	0	0	0	0	0	0	0	0
Bacteria;Firmicutes;Negativicutes;Veillonellales;Veillonellaceae;Dialister;Dialister invisus	Dialister.invisus	0	0	0	0	0	0	0	0	0	0	0	0	0	0	0	0	0	0	0	0	0	0	0	0	0	0	0	0	0	0	0	0	0	0	0	0	0	0	0	0	0	0	0	0	0	0	0	0
Bacteria;Firmicutes;Negativicutes;Veillonellales;Veillonellaceae;Dialister;Dialister succinatiphilus	Dialister.succinatiphilus	0	0	0	0	0	0	0	0	0	0	0	0	0	0	1	0	0	0	0	0	0	0	0	0	0	0	0	0	0	0	0	0	0	0	0	0	0	0	0	0	0	0	0	0	0	0	0	0
Bacteria;Firmicutes;Clostridia;Clostridiales;Lachnospiraceae;Dorea;Dorea massiliensis	Dorea.massiliensis	0	0	0	0	1	0	0	0	0	0	0	0	0	0	0	0	0	0	0	1	0	0	0	0	0	0	0	0	0	0	0	0	0	0	0	0	0	0	0	0.0133	0	0	0	0	0	0	0	0
Bacteria;Bacteroidetes;Bacteroidia;Bacteroidales;Rikenellaceae;Alistipes;EF096138_s	EF096138_s	11	12	5	9	2	0	0	0	0	0	0	1	0	0	0	0	0	12	15	11	3	5	11	0	3	3	1	0	5	9	2	6	6	14	7	0.1462	0.1595	0.0664	0.1196	0.0266	0	0	0	0	0	0	0.0133	0
Bacteria;Firmicutes;Erysipelotrichi;Erysipelotrichales;Erysipelotrichaceae;PAC001762_g;EF096150_s	EF096150_s	0	0	0	0	0	2	0	0	0	0	0	0	1	1	0	0	0	0	0	0	0	0	0	0	2	7	13	1	0	2	6	2	0	0	0	0	0	0	0	0	0.0266	0	0	0	0	0	0	0.0133
Bacteria;Firmicutes;Clostridia;Clostridiales;Lachnospiraceae;PAC001043_g;EF096591_s	EF096591_s	0	0	0	0	0	0	1	0	0	0	0	0	0	0	0	0	0	0	0	0	0	0	0	2	0	0	0	0	0	0	0	0	0	0	0	0	0	0	0	0	0	0.0133	0	0	0	0	0	0
Bacteria;Firmicutes;Clostridia;Clostridiales;Lachnospiraceae;Anaerotignum;EF096613_s	EF096613_s	0	0	0	0	0	0	0	0	0	0	0	0	0	0	0	0	0	0	0	0	0	0	0	0	0	0	1	0	0	0	0	0	0	0	0	0	0	0	0	0	0	0	0	0	0	0	0	0
Bacteria;Bacteroidetes;Bacteroidia;Bacteroidales;Muribaculaceae;PAC002400_g;EF096814_s	EF096814_s	0	0	0	0	0	0	0	0	0	0	0	0	0	0	0	0	0	0	0	0	0	0	0	0	0	0	0	0	1	1	6	0	1	0	1	0	0	0	0	0	0	0	0	0	0	0	0	0
Bacteria;Bacteroidetes;Bacteroidia;Bacteroidales;Rikenellaceae;Alistipes;EF097057_s	EF097057_s	0	0	1	0	0	0	0	0	0	0	0	0	0	0	0	0	0	0	0	0	0	0	1	0	0	0	0	0	0	1	0	0	0	0	0	0	0	0.0133	0	0	0	0	0	0	0	0	0	0
Bacteria;Firmicutes;Clostridia;Clostridiales;Lachnospiraceae;KE159538_g;EF097676_s	EF097676_s	0	3	3	2	5	2	5	34	0	5	0	46	0	7	1	15	4	92	0	2	4	7	6	5	3	4	2	0	0	3	1	3	5	2	5	0	0.0399	0.0399	0.0266	0.0664	0.0266	0.0664	0.4518	0	0.0664	0	0.6113	0
Bacteria;Firmicutes;Clostridia;Clostridiales;Ruminococcaceae;Oscillibacter;EF098020_s	EF098020_s	0	0	0	0	0	1	3	12	0	0	0	1	0	1	3	1	0	0	0	0	0	0	0	0	0	0	0	0	0	0	0	0	0	0	0	0	0	0	0	0	0.0133	0.0399	0.1595	0	0	0	0.0133	0
Bacteria;Firmicutes;Clostridia;Clostridiales;Lachnospiraceae;KE159600_g;EF098562_s	EF098562_s	0	0	0	0	0	0	1	6	0	3	0	21	0	3	2	6	2	6	0	0	0	1	0	7	3	2	0	0	0	1	0	1	12	1	0	0	0	0	0	0	0	0.0133	0.0797	0	0.0399	0	0.2791	0
Bacteria;Firmicutes;Clostridia;Clostridiales;Ruminococcaceae;Pseudoflavonifractor;EF098922_s	EF098922_s	0	0	0	0	0	0	0	7	0	6	0	1	0	1	0	0	0	0	0	0	0	1	0	0	0	0	0	0	0	0	0	0	0	0	0	0	0	0	0	0	0	0	0.093	0	0.0797	0	0.0133	0
Bacteria;Bacteroidetes;Bacteroidia;Bacteroidales;Muribaculaceae;EF099060_g;EF099060_g_uc	EF099060_g_uc	0	0	0	0	0	0	0	0	0	0	0	0	0	0	0	0	0	0	0	0	0	0	0	0	0	0	0	0	0	0	0	0	0	0	0	0	0	0	0	0	0	0	0	0	0	0	0	0
Bacteria;Bacteroidetes;Bacteroidia;Bacteroidales;Muribaculaceae;PAC000186_g;EF406572_s	EF406572_s	0	0	0	0	0	0	0	0	0	0	0	0	0	0	0	0	0	0	0	0	0	0	0	0	0	0	0	0	1	0	0	0	0	0	0	0	0	0	0	0	0	0	0	0	0	0	0	0
Bacteria;Tenericutes;Mollicutes;PAC001057_o;PAC000197_f;PAC000197_g;EF406725_s	EF406725_s	2	0	0	0	1	0	0	0	0	0	0	0	0	0	0	0	0	1	0	0	0	0	0	0	0	0	0	0	0	0	0	0	0	0	0	0.0266	0	0	0	0.0133	0	0	0	0	0	0	0	0
Bacteria;Firmicutes;Clostridia;Clostridiales;Lachnospiraceae;Frisingicoccus;EF409953_s	EF409953_s	0	3	0	0	0	0	0	2	0	0	0	0	2	1	0	0	0	1	1	4	2	1	3	0	0	2	1	1	0	2	0	0	7	0	4	0	0.0399	0	0	0	0	0	0.0266	0	0	0	0	0.0266
Bacteria;Firmicutes;Clostridia;Clostridiales;Ruminococcaceae;OCTT_g;EF434337_s	EF434337_s	0	0	0	0	0	1	0	0	0	1	2	0	0	0	0	2	0	0	0	0	0	0	0	0	0	0	0	0	0	0	0	0	0	0	0	0	0	0	0	0	0.0133	0	0	0	0.0133	0.0266	0	0
Bacteria;Firmicutes;Clostridia;Clostridiales;Ruminococcaceae;PAC000661_g;EF434365_s	EF434365_s	0	7	0	1	0	0	0	1	0	2	2	1	0	0	0	1	0	0	1	0	0	0	0	3	1	5	0	4	0	0	0	2	0	0	1	0	0.093	0	0.0133	0	0	0	0.0133	0	0.0266	0.0266	0.0133	0
Bacteria;Firmicutes;Clostridia;Clostridiales;Ruminococcaceae;PAC000661_g;EF445180_s	EF445180_s	0	0	0	0	0	1	0	0	0	3	0	0	0	0	0	0	0	0	0	0	0	0	0	0	0	0	0	0	0	0	0	0	0	0	0	0	0	0	0	0	0.0133	0	0	0	0.0399	0	0	0
Bacteria;Firmicutes;Clostridia;Clostridiales;Ruminococcaceae;PAC000661_g;EF445202_s	EF445202_s	0	0	0	0	0	0	0	0	0	0	0	0	0	0	0	0	0	0	2	0	0	1	0	0	0	0	1	0	0	0	1	0	0	0	0	0	0	0	0	0	0	0	0	0	0	0	0	0
Bacteria;Firmicutes;Clostridia;Clostridiales;Lachnospiraceae;GU324393_g;EF445208_s	EF445208_s	0	0	0	0	0	0	0	0	0	0	0	0	0	0	0	0	0	0	0	0	0	0	0	0	0	0	0	0	0	0	0	0	0	0	1	0	0	0	0	0	0	0	0	0	0	0	0	0
Bacteria;Firmicutes;Clostridia;Clostridiales;Christensenellaceae;PAC001219_g;EF602804_s	EF602804_s	0	0	0	0	0	0	0	0	0	1	0	0	0	0	0	0	0	0	0	0	0	0	0	0	0	0	0	0	0	0	0	0	0	0	0	0	0	0	0	0	0	0	0	0	0.0133	0	0	0
Bacteria;Firmicutes;Clostridia;Clostridiales;Christensenellaceae;PAC001219_g;EF602805_s	EF602805_s	0	0	0	0	0	0	0	0	0	0	0	0	0	0	0	1	0	0	0	0	0	0	0	0	0	0	0	0	0	0	0	0	0	0	0	0	0	0	0	0	0	0	0	0	0	0	0	0
Bacteria;Firmicutes;Clostridia;Clostridiales;Ruminococcaceae;Ruminococcus;EF602869_s	EF602869_s	0	0	0	0	0	0	0	0	0	0	4	0	0	0	0	0	0	0	0	0	0	0	0	0	0	0	0	0	0	0	0	0	0	0	0	0	0	0	0	0	0	0	0	0	0	0.0532	0	0
Bacteria;Firmicutes;Clostridia;Clostridiales;Ruminococcaceae;Pseudoflavonifractor;EF602939_s	EF602939_s	0	0	0	0	0	0	2	0	0	0	0	7	0	0	0	0	0	0	0	0	0	0	0	0	0	0	0	0	0	0	0	0	0	0	0	0	0	0	0	0	0	0.0266	0	0	0	0	0.093	0
Bacteria;Firmicutes;Clostridia;Clostridiales;Ruminococcaceae;Caproiciproducens;EF603512_s	EF603512_s	0	0	0	2	2	0	0	0	0	0	0	2	1	0	0	1	0	0	0	0	0	0	0	3	0	2	0	0	0	0	0	0	1	0	0	0	0	0	0.0266	0.0266	0	0	0	0	0	0	0.0266	0.0133
Bacteria;Bacteroidetes;Bacteroidia;Bacteroidales;AC160630_f;PAC002482_g;EF603735_s	EF603735_s	0	0	0	0	0	0	0	0	0	0	0	0	0	0	0	0	0	0	0	0	0	0	0	0	0	0	0	0	0	0	0	1	0	1	1	0	0	0	0	0	0	0	0	0	0	0	0	0
Bacteria;Firmicutes;Clostridia;Clostridiales;Christensenellaceae;PAC001141_g;EF603776_s	EF603776_s	0	0	0	0	0	0	0	1	0	0	0	2	1	9	0	1	0	0	0	0	0	0	0	0	0	0	0	0	0	0	0	0	0	0	0	0	0	0	0	0	0	0	0.0133	0	0	0	0.0266	0.0133
Bacteria;Firmicutes;Clostridia;Clostridiales;Lachnospiraceae;PAC001165_g;EF603797_s	EF603797_s	0	17	0	0	0	0	1	0	0	1	0	1	0	1	0	0	0	4	1	0	0	1	0	2	1	0	0	1	0	0	0	0	0	3	0	0	0.2259	0	0	0	0	0.0133	0	0	0.0133	0	0.0133	0
Bacteria;Bacteroidetes;Bacteroidia;Bacteroidales;Bacteroidaceae;Bacteroides;EQ973383_s	EQ973383_s	0	0	0	0	0	0	0	0	0	0	0	0	0	0	0	0	0	0	0	0	0	0	0	0	0	0	0	0	0	0	0	0	0	0	0	0	0	0	0	0	0	0	0	0	0	0	0	0
Bacteria;Firmicutes;Clostridia;Clostridiales;Ruminococcaceae;Agathobaculum;EU009822_s	EU009822_s	0	1	0	0	0	0	0	0	0	0	0	0	0	0	0	0	0	0	0	0	0	0	0	0	0	0	0	0	0	0	0	0	1	0	0	0	0.0133	0	0	0	0	0	0	0	0	0	0	0
Bacteria;Firmicutes;Clostridia;Clostridiales;Ruminococcaceae;Pseudoflavonifractor;EU009861_s	EU009861_s	0	0	0	0	0	0	0	0	0	0	0	1	0	0	0	1	0	0	0	0	0	0	0	0	0	0	0	0	0	1	0	0	0	1	2	0	0	0	0	0	0	0	0	0	0	0	0.0133	0
Bacteria;Firmicutes;Clostridia;Clostridiales;Ruminococcaceae;Oscillibacter;EU137434_s	EU137434_s	1	3	0	1	0	2	5	0	0	3	1	4	0	1	0	3	0	3	0	1	0	1	2	0	0	2	0	2	3	2	2	0	9	1	15	0.0133	0.0399	0	0.0133	0	0.0266	0.0664	0	0	0.0399	0.0133	0.0532	0
Bacteria;Firmicutes;Clostridia;Clostridiales;Lachnospiraceae;EU137610_g;EU137610_g_uc	EU137610_g_uc	0	0	0	0	0	0	0	0	0	0	0	0	2	0	0	0	0	0	0	0	0	1	0	0	0	0	0	0	0	0	0	2	3	0	0	0	0	0	0	0	0	0	0	0	0	0	0	0.0266
Bacteria;Firmicutes;Clostridia;Clostridiales;Ruminococcaceae;PAC000661_g;EU259413_s	EU259413_s	0	0	0	0	0	0	0	0	0	0	0	0	0	0	0	0	0	0	0	0	0	0	0	0	0	0	0	0	0	0	0	0	0	0	0	0	0	0	0	0	0	0	0	0	0	0	0	0
Bacteria;Firmicutes;Clostridia;Clostridiales;Lachnospiraceae;Blautia;EU344721_s	EU344721_s	0	0	0	0	0	0	0	0	0	0	0	0	0	0	0	0	0	0	0	0	0	0	0	0	0	0	0	0	0	0	0	0	0	0	0	0	0	0	0	0	0	0	0	0	0	0	0	0
Bacteria;Firmicutes;Clostridia;Clostridiales;Ruminococcaceae;PAC000661_g;EU381725_s	EU381725_s	0	0	0	0	0	0	1	0	0	0	0	0	0	0	0	0	0	0	0	0	0	0	0	0	0	0	0	0	0	0	0	0	0	0	0	0	0	0	0	0	0	0.0133	0	0	0	0	0	0
Bacteria;Firmicutes;Clostridia;Clostridiales;Lachnospiraceae;EU451310_g;EU451310_g_uc	EU451310_g_uc	0	0	0	0	0	0	0	1	0	0	0	0	0	0	0	0	0	0	0	0	8	0	0	2	0	0	0	0	0	0	0	0	0	0	0	0	0	0	0	0	0	0	0.0133	0	0	0	0	0
Bacteria;Firmicutes;Clostridia;Clostridiales;Lachnospiraceae;EU451310_g;EU451310_s	EU451310_s	0	0	0	0	0	0	0	6	0	0	0	0	0	0	0	0	0	0	0	0	0	0	0	0	0	0	0	0	0	0	0	0	0	0	0	0	0	0	0	0	0	0	0.0797	0	0	0	0	0
Bacteria;Firmicutes;Clostridia;Clostridiales;Ruminococcaceae;Pseudoflavonifractor;EU454100_s	EU454100_s	3	1	0	0	3	0	0	2	0	1	0	0	0	1	0	0	0	3	0	2	1	4	0	1	1	4	1	0	1	1	1	2	21	5	2	0.0399	0.0133	0	0	0.0399	0	0	0.0266	0	0.0133	0	0	0
Bacteria;Firmicutes;Clostridia;Clostridiales;Ruminococcaceae;Oscillibacter;EU454374_s	EU454374_s	5	3	0	5	7	1	1	1	1	2	0	2	7	0	0	0	0	8	0	0	2	3	4	5	0	0	0	2	1	1	0	2	4	1	0	0.0664	0.0399	0	0.0664	0.093	0.0133	0.0133	0.0133	0.0133	0.0266	0	0.0266	0.093
Bacteria;Bacteroidetes;Bacteroidia;Bacteroidales;Muribaculaceae;PAC000198_g;EU455014_s	EU455014_s	0	0	0	0	0	2	0	0	0	1	1	2	0	6	2	0	0	0	0	0	0	0	0	0	0	0	0	0	0	0	0	0	0	0	0	0	0	0	0	0	0.0266	0	0	0	0.0133	0.0133	0.0266	0
Bacteria;Firmicutes;Clostridia;Clostridiales;Ruminococcaceae;Harryflintia;EU455092_s	EU455092_s	0	0	0	0	0	0	0	0	0	0	0	0	0	0	1	0	0	5	1	0	0	0	0	1	0	2	0	0	0	0	1	0	0	0	0	0	0	0	0	0	0	0	0	0	0	0	0	0
Bacteria;Firmicutes;Clostridia;Clostridiales;Lachnospiraceae;Clostridium_g21;EU455375_s	EU455375_s	0	0	0	0	0	0	0	0	0	0	0	0	0	0	0	1	0	0	0	0	0	0	0	0	0	0	0	0	0	0	0	0	0	0	0	0	0	0	0	0	0	0	0	0	0	0	0	0
Bacteria;Firmicutes;Clostridia;Clostridiales;Lachnospiraceae;PAC001516_g;EU456367_s	EU456367_s	0	0	0	0	0	0	0	0	0	0	0	0	0	0	0	0	0	0	0	0	0	0	0	0	0	6	4	1	0	0	0	0	0	0	0	0	0	0	0	0	0	0	0	0	0	0	0	0
Bacteria;Firmicutes;Clostridia;Clostridiales;Ruminococcaceae;Oscillibacter;EU456461_s	EU456461_s	0	0	0	1	1	1	0	1	0	0	0	0	3	0	0	0	1	11	0	1	3	3	10	8	3	0	2	1	1	4	3	1	0	2	1	0	0	0	0.0133	0.0133	0.0133	0	0.0133	0	0	0	0	0.0399
Bacteria;Actinobacteria;Coriobacteriia;Coriobacteriales;Coriobacteriaceae;EU456594_g;EU456594_s	EU456594_s	0	0	0	0	0	0	0	0	0	0	0	0	0	0	0	0	0	0	0	0	0	0	0	0	0	0	0	0	0	0	0	0	1	0	0	0	0	0	0	0	0	0	0	0	0	0	0	0
Bacteria;Firmicutes;Clostridia;Clostridiales;Ruminococcaceae;Phocea;EU457191_s	EU457191_s	0	0	0	0	0	0	0	2	0	0	0	0	0	0	0	0	0	3	0	0	0	0	0	0	0	5	4	0	0	1	1	1	8	5	0	0	0	0	0	0	0	0	0.0266	0	0	0	0	0
Bacteria;Firmicutes;Clostridia;Clostridiales;Ruminococcaceae;Oscillibacter;EU457459_s	EU457459_s	0	0	0	0	0	0	0	1	0	1	0	0	1	0	0	0	0	2	0	0	0	0	0	0	0	0	0	0	0	0	0	0	0	0	0	0	0	0	0	0	0	0	0.0133	0	0.0133	0	0	0.0133
Bacteria;Firmicutes;Clostridia;Clostridiales;Ruminococcaceae;PAC000661_g;EU458475_s	EU458475_s	0	0	0	0	0	0	0	0	0	0	0	0	0	0	0	0	0	0	0	0	0	0	0	0	0	0	0	0	0	0	0	0	0	0	0	0	0	0	0	0	0	0	0	0	0	0	0	0
Bacteria;Firmicutes;Clostridia;Clostridiales;Lachnospiraceae;LLKB_g;EU459675_s	EU459675_s	0	0	0	0	0	0	0	0	0	0	0	0	0	1	0	0	0	0	0	0	0	0	0	0	0	0	0	0	0	0	0	0	0	0	0	0	0	0	0	0	0	0	0	0	0	0	0	0
Bacteria;Firmicutes;Clostridia;Clostridiales;Lachnospiraceae;PAC001138_g;EU459714_s	EU459714_s	0	0	0	0	0	0	0	0	0	0	0	0	0	0	0	0	2	0	0	0	0	0	0	0	0	0	0	0	0	0	0	0	0	0	0	0	0	0	0	0	0	0	0	0	0	0	0	0
Bacteria;Firmicutes;Clostridia;Clostridiales;Ruminococcaceae;Ruminococcus;EU460118_s	EU460118_s	0	0	0	0	0	0	1	0	1	0	0	0	0	0	0	0	0	0	0	0	0	0	0	0	0	0	0	0	0	0	0	0	0	0	0	0	0	0	0	0	0	0.0133	0	0.0133	0	0	0	0
Bacteria;Firmicutes;Clostridia;Clostridiales;Ruminococcaceae;Pseudoflavonifractor;EU460161_s	EU460161_s	0	0	0	1	0	0	1	3	0	0	0	3	1	0	0	0	0	0	0	0	0	0	0	0	0	0	0	0	0	1	0	0	0	0	1	0	0	0	0.0133	0	0	0.0133	0.0399	0	0	0	0.0399	0.0133
Bacteria;Firmicutes;Clostridia;Clostridiales;Lachnospiraceae;Coprococcus_g2;EU460192_s	EU460192_s	0	0	0	0	0	0	0	0	0	0	0	0	0	0	0	0	0	0	0	0	0	0	1	0	0	0	1	0	0	0	0	0	0	0	0	0	0	0	0	0	0	0	0	0	0	0	0	0
Bacteria;Firmicutes;Clostridia;Clostridiales;Ruminococcaceae;PAC000661_g;EU461045_s	EU461045_s	0	0	0	0	0	0	0	0	0	0	3	0	0	0	0	0	0	0	1	0	0	0	0	0	0	0	0	0	0	0	0	0	0	0	0	0	0	0	0	0	0	0	0	0	0	0.0399	0	0
Bacteria;Firmicutes;Clostridia;Clostridiales;Lachnospiraceae;Blautia;EU463003_s	EU463003_s	0	0	0	0	0	0	0	0	0	0	0	0	0	0	0	0	0	0	0	0	0	0	0	0	0	0	0	0	0	0	0	0	0	0	0	0	0	0	0	0	0	0	0	0	0	0	0	0
Bacteria;Firmicutes;Clostridia;Clostridiales;Lachnospiraceae;GQ451258_g;EU465561_s	EU465561_s	0	1	0	0	2	0	0	0	0	0	0	0	0	0	0	0	0	0	0	0	0	0	1	0	0	0	0	0	0	0	0	0	0	0	0	0	0.0133	0	0	0.0266	0	0	0	0	0	0	0	0
Bacteria;Firmicutes;Clostridia;Clostridiales;Ruminococcaceae;PAC000661_g;EU470107_s	EU470107_s	0	0	0	0	0	0	0	0	0	0	0	0	0	0	0	0	0	0	1	0	0	0	0	0	2	0	0	0	0	0	0	0	0	0	0	0	0	0	0	0	0	0	0	0	0	0	0	0
Bacteria;Firmicutes;Clostridia;Clostridiales;Lachnospiraceae;EU471610_g;EU471610_s	EU471610_s	0	0	0	0	0	0	0	0	0	0	0	0	0	0	0	0	0	0	0	0	0	0	0	0	0	0	1	0	0	0	0	0	0	0	0	0	0	0	0	0	0	0	0	0	0	0	0	0
Bacteria;Firmicutes;Clostridia;Clostridiales;Ruminococcaceae;Pseudoflavonifractor;EU471638_s	EU471638_s	0	0	0	0	0	0	0	0	0	0	0	0	0	0	0	0	0	0	0	0	0	0	0	0	0	0	0	0	0	0	0	0	0	0	0	0	0	0	0	0	0	0	0	0	0	0	0	0
Bacteria;Firmicutes;Clostridia;Clostridiales;Lachnospiraceae;FMWZ_g;EU471770_s	EU471770_s	0	0	0	4	0	0	0	1	0	0	0	0	0	0	0	0	0	0	0	0	0	1	0	3	0	0	0	0	0	0	0	0	0	0	0	0	0	0	0.0532	0	0	0	0.0133	0	0	0	0	0
Bacteria;Firmicutes;Clostridia;Clostridiales;Lachnospiraceae;FJ680371_g;EU471977_s	EU471977_s	0	0	0	0	0	0	0	0	0	0	0	0	0	0	0	0	0	0	0	0	0	0	0	0	0	0	0	0	0	0	0	0	0	0	1	0	0	0	0	0	0	0	0	0	0	0	0	0
Bacteria;Firmicutes;Clostridia;Clostridiales;Lachnospiraceae;EU472017_g;EU472017_g_uc	EU472017_g_uc	0	0	0	0	0	0	0	0	0	0	0	0	0	0	0	0	0	0	0	0	0	0	1	0	0	0	0	0	0	0	0	0	0	0	0	0	0	0	0	0	0	0	0	0	0	0	0	0
Bacteria;Firmicutes;Clostridia;Clostridiales;Lachnospiraceae;EU472017_g;EU472017_s	EU472017_s	0	0	0	3	0	0	0	0	0	0	0	0	0	0	0	0	0	4	0	0	0	0	0	0	0	0	0	0	0	0	0	0	0	0	0	0	0	0	0.0399	0	0	0	0	0	0	0	0	0
Bacteria;Firmicutes;Clostridia;Clostridiales;Lachnospiraceae;EU472520_g;EU472520_s	EU472520_s	0	0	0	0	0	0	0	0	0	0	0	0	0	0	0	0	0	0	0	0	0	0	0	0	0	0	0	0	0	0	0	0	0	0	1	0	0	0	0	0	0	0	0	0	0	0	0	0
Bacteria;Actinobacteria;Coriobacteriia;Coriobacteriales;Coriobacteriaceae;PAC001266_g;EU474337_s	EU474337_s	0	0	0	0	0	1	0	0	0	0	0	0	0	0	0	0	0	0	0	0	0	0	0	0	0	0	0	0	0	0	0	0	0	0	0	0	0	0	0	0	0.0133	0	0	0	0	0	0	0
Bacteria;Firmicutes;Clostridia;Clostridiales;Lachnospiraceae;EU474900_g;EU474900_g_uc	EU474900_g_uc	0	2	0	0	2	1	0	0	0	0	0	0	0	0	0	0	0	0	0	0	0	0	2	0	0	0	0	0	0	0	0	0	0	0	0	0	0.0266	0	0	0.0266	0.0133	0	0	0	0	0	0	0
Bacteria;Firmicutes;Clostridia;Clostridiales;Lachnospiraceae;EU474900_g;EU474900_s	EU474900_s	0	0	0	0	0	0	0	0	0	0	0	0	0	0	0	0	0	1	0	0	0	0	1	0	0	0	0	0	0	0	0	0	0	0	0	0	0	0	0	0	0	0	0	0	0	0	0	0
Bacteria;Firmicutes;Clostridia;Clostridiales;Lachnospiraceae;EU475512_g;EU475512_g_uc	EU475512_g_uc	0	0	0	0	0	0	0	0	0	0	0	0	0	0	0	0	0	0	0	0	0	0	0	0	0	0	0	0	0	0	0	0	0	1	0	0	0	0	0	0	0	0	0	0	0	0	0	0
Bacteria;Firmicutes;Clostridia;Clostridiales;Lachnospiraceae;EU475512_g;EU475512_s	EU475512_s	0	0	0	0	0	0	0	0	0	0	0	0	0	0	0	0	0	1	0	0	0	0	0	0	0	0	0	0	0	0	0	0	0	0	0	0	0	0	0	0	0	0	0	0	0	0	0	0
Bacteria;Firmicutes;Clostridia;Clostridiales;Lachnospiraceae;FMWZ_g;EU475527_s	EU475527_s	0	0	0	0	0	0	0	0	0	0	0	0	0	0	0	0	0	0	0	0	0	0	0	1	0	0	0	0	0	0	0	0	0	0	0	0	0	0	0	0	0	0	0	0	0	0	0	0
Bacteria;Firmicutes;Clostridia;Clostridiales;Lachnospiraceae;PAC000671_g;EU475842_s	EU475842_s	0	0	0	0	0	0	0	0	0	0	0	0	0	0	0	1	0	0	0	0	0	0	0	0	0	0	0	0	0	0	0	0	0	0	0	0	0	0	0	0	0	0	0	0	0	0	0	0
Bacteria;Firmicutes;Clostridia;Clostridiales;Lachnospiraceae;FJ881160_g;EU504118_s	EU504118_s	6	1	0	0	0	5	0	14	0	0	0	11	0	4	0	8	1	0	0	1	0	31	40	7	0	2	14	0	1	0	0	0	0	0	0	0.0797	0.0133	0	0	0	0.0664	0	0.186	0	0	0	0.1462	0
Bacteria;Firmicutes;Clostridia;Clostridiales;Lachnospiraceae;PAC001225_g;EU504346_s	EU504346_s	0	0	1	1	0	0	2	1	0	0	0	2	0	0	0	1	0	0	1	0	0	0	0	1	0	1	1	0	1	0	0	0	0	2	4	0	0	0.0133	0.0133	0	0	0.0266	0.0133	0	0	0	0.0266	0
Bacteria;Firmicutes;Clostridia;Clostridiales;Lachnospiraceae;PAC000664_g;EU504374_s	EU504374_s	1	0	0	0	0	5	4	2	0	0	0	21	1	15	0	20	0	0	0	0	0	0	0	0	0	0	0	0	0	0	0	0	0	0	0	0.0133	0	0	0	0	0.0664	0.0532	0.0266	0	0	0	0.2791	0.0133
Bacteria;Firmicutes;Clostridia;Clostridiales;Lachnospiraceae;Clostridium_g24;EU504811_s	EU504811_s	0	0	0	0	1	0	0	0	0	0	0	0	0	0	0	0	0	0	0	2	2	0	0	1	2	0	0	0	0	1	0	1	0	0	1	0	0	0	0	0.0133	0	0	0	0	0	0	0	0
Bacteria;Firmicutes;Clostridia;Clostridiales;Lachnospiraceae;PAC000692_g;EU505164_s	EU505164_s	0	0	0	0	0	0	1	0	0	0	0	0	0	0	0	0	0	0	0	0	0	1	1	0	0	0	0	0	0	0	0	0	0	0	0	0	0	0	0	0	0	0.0133	0	0	0	0	0	0
Bacteria;Firmicutes;Clostridia;Clostridiales;Lachnospiraceae;Clostridium_g21;EU506235_s	EU506235_s	0	0	0	0	0	0	0	0	0	3	0	0	0	0	0	0	0	0	0	0	0	0	0	0	0	0	0	0	0	0	0	0	0	0	0	0	0	0	0	0	0	0	0	0	0.0399	0	0	0
Bacteria;Firmicutes;Clostridia;Clostridiales;Lachnospiraceae;KE159571_g;EU507472_s	EU507472_s	0	0	0	0	0	0	0	0	0	0	0	0	0	0	0	0	1	0	0	0	0	0	0	0	0	0	0	0	0	0	0	0	0	0	0	0	0	0	0	0	0	0	0	0	0	0	0	0
Bacteria;Firmicutes;Clostridia;Clostridiales;Lachnospiraceae;Acetatifactor;EU507515_s	EU507515_s	0	0	0	0	0	0	0	0	0	0	0	0	0	0	0	3	0	0	0	0	0	0	0	0	0	0	0	0	0	0	0	0	0	0	0	0	0	0	0	0	0	0	0	0	0	0	0	0
Bacteria;Firmicutes;Clostridia;Clostridiales;Lachnospiraceae;Acetatifactor;EU508108_s	EU508108_s	0	0	0	0	0	0	1	16	0	0	0	21	0	11	0	1	6	0	0	0	0	0	0	0	0	0	0	0	0	0	0	0	0	0	0	0	0	0	0	0	0	0.0133	0.2126	0	0	0	0.2791	0
Bacteria;Firmicutes;Clostridia;Clostridiales;Lachnospiraceae;PAC001092_g;EU508304_s	EU508304_s	2	0	0	0	2	0	0	0	0	0	0	0	0	0	0	0	0	2	0	0	1	0	1	9	4	2	1	1	1	4	0	0	0	2	1	0.0266	0	0	0	0.0266	0	0	0	0	0	0	0	0
Bacteria;Firmicutes;Clostridia;Clostridiales;Christensenellaceae;Christensenella;EU508399_s	EU508399_s	0	0	0	0	0	0	0	0	0	0	0	0	0	0	0	0	0	1	0	0	0	0	0	0	0	0	0	0	0	1	0	0	0	0	1	0	0	0	0	0	0	0	0	0	0	0	0	0
Bacteria;Firmicutes;Clostridia;Clostridiales;Ruminococcaceae;Oscillibacter;EU509241_s	EU509241_s	0	7	0	1	0	0	1	6	0	0	0	0	4	3	0	3	0	3	0	3	1	1	0	1	0	3	2	1	0	1	0	0	2	0	10	0	0.093	0	0.0133	0	0	0.0133	0.0797	0	0	0	0	0.0532
Bacteria;Firmicutes;Clostridia;Clostridiales;Ruminococcaceae;Eubacterium_g23;EU509480_s	EU509480_s	0	0	0	0	1	0	0	0	0	0	0	0	1	0	0	2	0	0	0	0	0	1	0	0	0	1	3	2	0	0	0	1	0	1	0	0	0	0	0	0.0133	0	0	0	0	0	0	0	0.0133
Bacteria;Firmicutes;Clostridia;Clostridiales;Christensenellaceae;PAC001219_g;EU509975_s	EU509975_s	3	0	0	4	0	0	0	0	0	0	0	0	0	0	0	0	0	2	1	0	0	0	0	0	0	0	0	0	0	0	0	0	0	0	0	0.0399	0	0	0.0532	0	0	0	0	0	0	0	0	0
Bacteria;Firmicutes;Clostridia;Clostridiales;Lachnospiraceae;Acetatifactor;EU509979_s	EU509979_s	0	0	0	0	0	0	0	0	0	0	0	0	0	0	0	0	0	0	0	0	0	1	0	0	0	0	0	0	0	0	0	0	0	0	0	0	0	0	0	0	0	0	0	0	0	0	0	0
Bacteria;Firmicutes;Clostridia;Clostridiales;Lachnospiraceae;LLKB_g;EU510160_s	EU510160_s	0	0	0	1	0	0	0	0	0	0	0	0	0	1	0	0	0	0	0	0	0	0	0	0	0	0	6	0	1	0	0	0	0	0	0	0	0	0	0.0133	0	0	0	0	0	0	0	0	0
Bacteria;Bacteroidetes;Bacteroidia;Bacteroidales;Muribaculaceae;PAC001063_g;EU510197_s	EU510197_s	2	2	9	11	13	2	0	0	1	3	0	1	1	0	0	0	1	2	14	9	27	6	6	1	5	7	3	17	10	1	3	13	2	22	10	0.0266	0.0266	0.1196	0.1462	0.1728	0.0266	0	0	0.0133	0.0399	0	0.0133	0.0133
Bacteria;Firmicutes;Clostridia;Clostridiales;Lachnospiraceae;PAC000664_g;EU510350_s	EU510350_s	0	17	0	8	0	1	1	0	0	2	1	0	18	1	0	1	0	6	0	1	0	0	11	6	0	0	0	2	0	0	0	2	1	0	12	0	0.2259	0	0.1063	0	0.0133	0.0133	0	0	0.0266	0.0133	0	0.2392
Bacteria;Firmicutes;Clostridia;Clostridiales;Lachnospiraceae;KE159600_g;EU510376_s	EU510376_s	0	0	0	0	0	0	0	0	0	0	0	0	0	0	0	1	0	0	0	0	0	0	0	0	0	0	0	0	0	0	0	0	0	0	0	0	0	0	0	0	0	0	0	0	0	0	0	0
Bacteria;Firmicutes;Clostridia;Clostridiales;Lachnospiraceae;PAC001372_g;EU510794_s	EU510794_s	0	0	0	0	0	0	0	19	0	0	0	1	0	0	0	0	0	0	0	0	0	0	0	0	0	0	0	0	0	0	0	0	0	0	0	0	0	0	0	0	0	0	0.2525	0	0	0	0.0133	0
Bacteria;Firmicutes;Clostridia;Clostridiales;Lachnospiraceae;KE159600_g;EU511112_s	EU511112_s	1	0	0	0	2	0	4	13	0	4	2	4	3	8	4	7	4	4	0	0	1	2	0	6	0	1	1	0	1	4	2	0	0	2	1	0.0133	0	0	0	0.0266	0	0.0532	0.1728	0	0.0532	0.0266	0.0532	0.0399
Bacteria;Firmicutes;Clostridia;Clostridiales;Lachnospiraceae;PAC001308_g;EU511827_s	EU511827_s	0	0	0	0	3	0	0	0	0	0	0	0	0	0	0	0	0	0	0	1	0	1	0	2	2	0	0	0	0	3	4	0	3	0	2	0	0	0	0	0.0399	0	0	0	0	0	0	0	0
Bacteria;Firmicutes;Clostridia;Clostridiales;Lachnospiraceae;PAC000664_g;EU622646_s	EU622646_s	0	0	0	0	0	0	0	0	0	0	0	2	0	0	0	0	0	0	0	0	0	0	0	0	0	0	1	0	0	0	2	1	1	0	0	0	0	0	0	0	0	0	0	0	0	0	0.0266	0
Bacteria;Firmicutes;Clostridia;Clostridiales;Ruminococcaceae;Caproiciproducens;EU622658_s	EU622658_s	0	0	1	2	0	0	1	1	0	0	0	1	0	0	0	0	0	0	0	0	0	2	0	0	0	1	0	0	1	0	0	0	3	2	0	0	0	0.0133	0.0266	0	0	0.0133	0.0133	0	0	0	0.0133	0
Bacteria;Firmicutes;Clostridia;Clostridiales;Lachnospiraceae;PAC001165_g;EU622677_s	EU622677_s	0	0	0	0	0	0	0	0	0	3	0	0	6	0	0	0	0	0	0	0	1	0	0	0	0	0	0	0	1	1	0	1	0	1	0	0	0	0	0	0	0	0	0	0	0.0399	0	0	0.0797
Bacteria;Cyanobacteria;Vampirovibrio_c;FR888536_o;FR888536_f;FR888536_g;EU622705_s	EU622705_s	0	0	2	2	0	0	0	0	0	0	0	0	0	0	0	0	0	0	4	0	1	0	0	0	2	0	0	0	0	0	0	2	0	1	1	0	0	0.0266	0.0266	0	0	0	0	0	0	0	0	0
Bacteria;Firmicutes;Clostridia;Clostridiales;Lachnospiraceae;PAC000664_g;EU622712_s	EU622712_s	0	0	0	0	0	0	0	0	0	0	0	0	0	0	0	0	0	0	0	0	0	0	0	0	0	0	0	0	0	0	0	0	0	0	1	0	0	0	0	0	0	0	0	0	0	0	0	0
Bacteria;Firmicutes;Clostridia;Clostridiales;Lachnospiraceae;PAC000664_g;EU622725_s	EU622725_s	0	0	0	0	1	0	0	0	0	0	0	0	0	0	0	0	0	0	0	0	0	0	0	1	1	0	0	0	0	0	0	0	1	0	0	0	0	0	0	0.0133	0	0	0	0	0	0	0	0
Bacteria;Firmicutes;Clostridia;Clostridiales;Lachnospiraceae;AB185775_g;EU622732_s	EU622732_s	0	0	0	1	1	0	0	0	0	1	1	2	0	0	0	0	0	2	0	0	1	3	0	11	0	4	1	0	0	3	0	3	1	2	0	0	0	0	0.0133	0.0133	0	0	0	0	0.0133	0.0133	0.0266	0
Bacteria;Firmicutes;Clostridia;Clostridiales;Ruminococcaceae;Pseudoflavonifractor;EU622764_s	EU622764_s	0	1	2	1	0	0	0	0	0	0	0	0	0	0	0	0	0	0	0	0	0	1	0	0	0	0	0	0	0	0	0	0	0	0	0	0	0.0133	0.0266	0.0133	0	0	0	0	0	0	0	0	0
Bacteria;Firmicutes;Clostridia;Clostridiales;Ruminococcaceae;Pseudoflavonifractor;EU622765_s	EU622765_s	0	0	0	0	0	0	0	0	0	0	0	0	1	0	0	0	0	0	0	0	0	0	0	0	0	0	0	0	0	1	0	0	0	0	0	0	0	0	0	0	0	0	0	0	0	0	0	0.0133
Bacteria;Firmicutes;Clostridia;Clostridiales;Lachnospiraceae;Eubacterium_g24;EU622773_s	EU622773_s	0	1	0	1	0	2	0	0	0	0	0	0	0	0	0	0	0	0	0	2	0	0	0	0	0	1	0	1	0	0	0	0	0	2	1	0	0.0133	0	0.0133	0	0.0266	0	0	0	0	0	0	0
Bacteria;Firmicutes;Clostridia;Clostridiales;Lachnospiraceae;PAC000664_g;EU622775_s	EU622775_s	0	0	0	1	0	0	0	0	0	9	0	1	0	3	0	2	0	0	0	0	0	0	0	0	0	0	0	0	0	0	0	0	0	0	0	0	0	0	0.0133	0	0	0	0	0	0.1196	0	0.0133	0
Bacteria;Firmicutes;Clostridia;Clostridiales;Lachnospiraceae;PAC001225_g;EU656008_s	EU656008_s	0	0	0	0	0	0	0	0	0	0	0	0	0	0	0	0	0	0	0	0	0	0	0	0	0	0	0	0	0	0	0	0	0	0	0	0	0	0	0	0	0	0	0	0	0	0	0	0
Bacteria;Firmicutes;Clostridia;Clostridiales;Ruminococcaceae;Oscillibacter;EU771312_s	EU771312_s	0	0	0	0	0	0	0	1	0	1	0	0	2	1	0	0	0	1	0	0	0	0	0	0	1	0	0	0	0	1	0	0	0	0	0	0	0	0	0	0	0	0	0.0133	0	0.0133	0	0	0.0266
Bacteria;Firmicutes;Clostridia;Clostridiales;Ruminococcaceae;Sporobacter;EU772049_s	EU772049_s	0	0	1	0	0	0	0	0	0	0	0	0	0	0	0	0	0	0	1	0	0	0	0	0	0	0	0	0	0	1	0	0	0	0	0	0	0	0.0133	0	0	0	0	0	0	0	0	0	0
Bacteria;Firmicutes;Clostridia;Clostridiales;Ruminococcaceae;Pseudoflavonifractor;EU773377_s	EU773377_s	0	0	0	0	0	0	0	0	0	0	0	0	0	0	0	0	0	0	0	0	0	0	0	0	0	0	0	0	0	0	0	0	1	0	0	0	0	0	0	0	0	0	0	0	0	0	0	0
Bacteria;Firmicutes;Clostridia;Clostridiales;Lachnospiraceae;Blautia;EU774281_s	EU774281_s	0	0	0	0	0	0	0	0	0	0	0	0	0	0	0	0	0	0	0	0	0	0	0	0	0	0	0	0	0	0	0	0	0	0	0	0	0	0	0	0	0	0	0	0	0	0	0	0
Bacteria;Firmicutes;Clostridia;Clostridiales;Ruminococcaceae;Pseudoflavonifractor;EU775346_s	EU775346_s	0	0	0	0	0	0	0	0	0	0	0	0	0	0	0	0	0	0	0	0	0	0	0	1	0	0	0	0	0	0	0	0	0	0	0	0	0	0	0	0	0	0	0	0	0	0	0	0
Bacteria;Firmicutes;Clostridia;Clostridiales;Lachnospiraceae;EU728771_g;EU775954_s	EU775954_s	0	1	0	0	0	0	0	0	0	0	0	0	0	0	0	0	0	0	0	0	0	0	0	0	0	0	0	0	0	0	0	0	0	0	0	0	0.0133	0	0	0	0	0	0	0	0	0	0	0
Bacteria;Firmicutes;Clostridia;Clostridiales;Lachnospiraceae;HM124264_g;EU776475_s	EU776475_s	0	0	0	0	0	0	0	0	0	0	0	0	0	0	0	0	0	0	0	0	0	0	0	0	0	0	0	0	0	0	0	0	0	0	0	0	0	0	0	0	0	0	0	0	0	0	0	0
Bacteria;Firmicutes;Clostridia;Clostridiales;Lachnospiraceae;EU777247_g;EU777247_g_uc	EU777247_g_uc	0	0	0	0	0	0	0	0	0	0	0	0	0	0	0	0	0	1	1	0	0	1	0	1	0	3	2	0	0	0	0	3	0	0	0	0	0	0	0	0	0	0	0	0	0	0	0	0
Bacteria;Firmicutes;Clostridia;Clostridiales;Lachnospiraceae;EU777247_g;EU777247_s	EU777247_s	0	0	0	0	1	0	0	0	0	0	0	0	0	0	0	0	0	0	0	0	0	0	0	0	0	0	0	0	0	0	1	0	0	1	0	0	0	0	0	0.0133	0	0	0	0	0	0	0	0
Bacteria;Firmicutes;Clostridia;Clostridiales;Christensenellaceae;PAC001360_g;EU778320_s	EU778320_s	0	0	0	0	2	0	0	0	0	0	0	0	0	0	1	0	0	0	1	0	0	0	2	0	0	0	0	0	0	0	0	0	0	0	0	0	0	0	0	0.0266	0	0	0	0	0	0	0	0
Bacteria;Firmicutes;Clostridia;Clostridiales;Ruminococcaceae;Sporobacter;EU778758_s	EU778758_s	0	0	0	0	0	1	0	0	0	0	0	0	0	0	0	0	0	0	0	0	0	0	0	0	0	0	0	0	0	0	0	0	0	0	0	0	0	0	0	0	0.0133	0	0	0	0	0	0	0
Bacteria;Firmicutes;Clostridia;Clostridiales;Lachnospiraceae;EU778925_g;EU778925_g_uc	EU778925_g_uc	0	0	0	0	0	0	0	0	0	0	0	0	0	0	0	0	0	0	0	0	0	0	0	0	0	0	0	0	0	0	0	0	0	1	0	0	0	0	0	0	0	0	0	0	0	0	0	0
Bacteria;Firmicutes;Clostridia;Clostridiales;Lachnospiraceae;EU778925_g;EU778925_s	EU778925_s	0	0	0	0	0	0	0	0	0	0	0	0	0	0	0	0	0	0	0	0	0	0	0	0	0	0	0	0	0	0	0	0	0	0	0	0	0	0	0	0	0	0	0	0	0	0	0	0
Bacteria;Firmicutes;Clostridia;Clostridiales;Ruminococcaceae;Sporobacter;EU779114_s	EU779114_s	0	0	0	0	0	0	0	0	0	0	0	0	0	0	0	0	0	0	0	0	0	0	0	0	0	0	0	1	0	0	0	0	0	0	0	0	0	0	0	0	0	0	0	0	0	0	0	0
Bacteria;Firmicutes;Clostridia;Clostridiales;Lachnospiraceae;AB730688_g;EU779379_s	EU779379_s	0	0	0	0	0	0	0	0	0	0	0	0	1	1	0	0	0	0	0	0	0	0	0	0	0	0	0	0	0	0	0	0	0	0	0	0	0	0	0	0	0	0	0	0	0	0	0	0.0133
Bacteria;Firmicutes;Clostridia;Clostridiales;Lachnospiraceae;EU137610_g;EU794239_s	EU794239_s	0	0	0	0	0	0	0	0	0	0	0	0	0	0	0	0	0	0	0	0	0	0	0	0	0	0	0	0	0	0	0	0	0	0	0	0	0	0	0	0	0	0	0	0	0	0	0	0
Bacteria;Firmicutes;Clostridia;Clostridiales;Ruminococcaceae;Pseudoflavonifractor;EU794285_s	EU794285_s	0	0	0	0	0	0	0	0	0	0	0	0	0	0	0	0	0	0	0	0	0	0	0	0	0	0	0	0	0	0	0	0	1	0	0	0	0	0	0	0	0	0	0	0	0	0	0	0
Bacteria;Firmicutes;Clostridia;Clostridiales;Ruminococcaceae;Sporobacter;EU842293_s	EU842293_s	0	5	0	0	0	0	0	0	0	0	0	0	0	0	0	0	0	0	0	1	0	3	1	0	0	0	0	0	0	0	0	0	0	0	0	0	0.0664	0	0	0	0	0	0	0	0	0	0	0
Bacteria;Firmicutes;Clostridia;Clostridiales;Ruminococcaceae;PAC000661_g;EU842956_s	EU842956_s	0	5	5	5	1	0	4	2	3	0	1	0	1	0	0	0	0	2	7	1	3	3	0	1	2	2	4	3	6	5	3	1	3	0	2	0	0.0664	0.0664	0.0664	0.0133	0	0.0532	0.0266	0.0399	0	0.0133	0	0.0133
Bacteria;Firmicutes;Clostridia;Clostridiales;Ruminococcaceae;PAC000748_g;EU843111_s	EU843111_s	0	0	0	0	0	0	0	0	0	0	0	0	0	0	0	0	0	0	0	0	0	0	0	0	0	0	0	0	0	0	0	0	0	0	0	0	0	0	0	0	0	0	0	0	0	0	0	0
Bacteria;Firmicutes;Clostridia;Clostridiales;Ruminococcaceae;PAC000661_g;EU844147_s	EU844147_s	0	0	0	0	1	2	0	0	0	0	0	0	0	0	0	0	2	0	0	0	0	0	0	0	0	0	0	0	0	0	0	0	0	0	0	0	0	0	0	0.0133	0.0266	0	0	0	0	0	0	0
Bacteria;Firmicutes;Clostridia;Clostridiales;Ruminococcaceae;PAC000661_g;EU844249_s	EU844249_s	0	0	0	0	0	0	0	0	0	0	0	0	0	0	0	0	0	0	0	0	0	0	0	0	0	0	0	0	0	0	0	0	0	0	0	0	0	0	0	0	0	0	0	0	0	0	0	0
Bacteria;Firmicutes;Clostridia;Clostridiales;Lachnospiraceae;AB730688_g;EU844704_s	EU844704_s	0	0	0	0	0	0	0	0	0	1	0	0	0	0	0	0	0	0	0	0	0	0	1	0	0	0	0	0	0	0	0	0	0	0	0	0	0	0	0	0	0	0	0	0	0.0133	0	0	0
Bacteria;Firmicutes;Clostridia;Clostridiales;Lachnospiraceae;AB730688_g;EU845632_s	EU845632_s	0	1	1	0	1	1	0	0	0	0	0	0	0	0	0	0	0	2	0	0	0	0	0	0	0	0	0	0	0	0	0	0	0	0	0	0	0.0133	0.0133	0	0.0133	0.0133	0	0	0	0	0	0	0
Bacteria;Cyanobacteria;Vampirovibrio_c;FR888536_o;FR888536_f;FR888536_g;EU871391_s	EU871391_s	0	0	0	0	0	0	0	0	0	0	0	0	0	0	0	0	0	0	0	0	0	0	0	0	0	0	0	0	0	0	0	0	0	0	0	0	0	0	0	0	0	0	0	0	0	0	0	0
Bacteria;Firmicutes;Clostridia;Clostridiales;Ruminococcaceae;PAC000661_g;EU939413_s	EU939413_s	0	0	0	0	0	0	0	0	0	0	0	0	0	0	0	0	0	0	1	1	0	0	0	0	0	0	0	0	0	0	0	0	0	0	0	0	0	0	0	0	0	0	0	0	0	0	0	0
Bacteria;Firmicutes;Clostridia;Clostridiales;Lachnospiraceae;Eisenbergiella;Eisenbergiella_uc	Eisenbergiella_uc	0	0	0	0	0	0	0	0	0	0	0	0	0	0	0	0	0	1	0	0	0	0	0	0	2	0	0	0	0	0	0	0	0	0	0	0	0	0	0	0	0	0	0	0	0	0	0	0
Bacteria;Actinobacteria;Coriobacteriia;Coriobacteriales;Coriobacteriaceae;Enterorhabdus;Enterorhabdus caecimuris	Enterorhabdus.caecimuris	0	0	0	0	0	0	0	0	0	0	0	0	0	0	0	0	0	0	0	0	0	0	0	0	0	0	0	1	0	0	0	0	1	0	0	0	0	0	0	0	0	0	0	0	0	0	0	0
Bacteria;Actinobacteria;Coriobacteriia;Coriobacteriales;Coriobacteriaceae;Enterorhabdus;Enterorhabdus mucosicola	Enterorhabdus.mucosicola	0	0	0	0	0	0	0	0	0	0	0	0	0	0	0	0	0	0	0	0	0	0	0	0	0	1	2	1	0	0	0	0	0	0	0	0	0	0	0	0	0	0	0	0	0	0	0	0
Bacteria;Actinobacteria;Coriobacteriia;Coriobacteriales;Coriobacteriaceae;Enterorhabdus;Enterorhabdus muris	Enterorhabdus.muris	0	1	0	0	0	0	0	0	0	0	0	0	0	0	0	0	0	0	0	0	0	0	0	1	0	0	1	0	0	0	0	0	0	0	0	0	0.0133	0	0	0	0	0	0	0	0	0	0	0
Bacteria;Proteobacteria;Gammaproteobacteria;Enterobacterales;Enterobacteriaceae;Escherichia;Escherichia coli group	Escherichia.coli.group	0	0	0	0	0	0	0	0	0	0	0	0	0	1	0	1	0	0	1	0	0	0	0	0	1	2	4	0	0	0	0	0	0	0	0	0	0	0	0	0	0	0	0	0	0	0	0	0
Bacteria;Firmicutes;Clostridia;Clostridiales;Lachnospiraceae;Eubacterium_g6;Eubacterium plexicaudatum	Eubacterium.plexicaudatum	0	0	0	0	0	0	0	0	0	0	1	0	1	0	0	2	0	0	0	0	0	0	0	0	0	0	1	0	0	0	0	0	0	0	0	0	0	0	0	0	0	0	0	0	0	0.0133	0	0.0133
Bacteria;Firmicutes;Clostridia;Clostridiales;Lachnospiraceae;Eubacterium_g17;Eubacterium_g17_uc	Eubacterium_g17_uc	0	0	0	0	1	0	0	0	1	0	0	0	0	0	0	0	0	4	1	0	0	2	0	2	0	1	0	0	1	0	0	1	0	3	0	0	0	0	0	0.0133	0	0	0	0.0133	0	0	0	0
Bacteria;Firmicutes;Clostridia;Clostridiales;Lachnospiraceae;Eubacterium_g20;Eubacterium_g20_uc	Eubacterium_g20_uc	0	0	0	1	0	0	0	0	0	0	0	0	0	0	0	0	0	0	0	0	0	0	1	2	0	0	0	0	0	0	0	0	0	0	0	0	0	0	0.0133	0	0	0	0	0	0	0	0	0
Bacteria;Firmicutes;Clostridia;Clostridiales;Ruminococcaceae;Eubacterium_g23;Eubacterium_g23_uc	Eubacterium_g23_uc	0	0	0	0	0	1	1	0	0	1	0	0	0	0	0	0	0	0	0	0	0	0	0	0	0	0	0	0	0	0	0	0	0	0	0	0	0	0	0	0	0.0133	0.0133	0	0	0.0133	0	0	0
Bacteria;Firmicutes;Clostridia;Clostridiales;Lachnospiraceae;Eubacterium_g6;Eubacterium_g6_uc	Eubacterium_g6_uc	0	0	0	0	0	0	0	0	0	1	0	0	0	0	0	0	0	0	0	0	0	0	0	1	0	0	2	0	0	0	0	0	0	0	0	0	0	0	0	0	0	0	0	0	0.0133	0	0	0
Bacteria;Firmicutes;Clostridia;Clostridiales;Ruminococcaceae;Eubacterium_g8;Eubacterium_g8_uc	Eubacterium_g8_uc	0	0	0	0	0	0	0	0	0	0	0	0	0	0	0	0	0	1	0	0	0	0	0	0	1	0	0	0	0	0	0	0	0	0	0	0	0	0	0	0	0	0	0	0	0	0	0	0
Bacteria;Firmicutes;Clostridia;Clostridiales;Lachnospiraceae;Clostridium_g24;FCEY_s	FCEY_s	0	0	0	0	0	0	0	0	0	0	0	0	0	0	0	0	0	0	0	0	0	1	0	0	0	0	0	0	0	0	0	0	0	0	0	0	0	0	0	0	0	0	0	0	0	0	0	0
Bacteria;Firmicutes;Clostridia;Clostridiales;Lachnospiraceae;FJ172888_g;FJ172888_g_uc	FJ172888_g_uc	0	0	0	0	0	0	0	0	0	0	0	0	0	0	0	0	0	0	3	3	0	2	1	1	0	0	2	0	0	0	0	0	0	0	0	0	0	0	0	0	0	0	0	0	0	0	0	0
Bacteria;Firmicutes;Clostridia;Clostridiales;Lachnospiraceae;Clostridium_g24;FJ364032_s	FJ364032_s	0	0	0	0	0	0	0	0	0	0	0	0	1	0	0	0	0	0	0	0	0	0	0	0	0	0	0	0	0	0	0	0	0	0	0	0	0	0	0	0	0	0	0	0	0	0	0	0.0133
Bacteria;Firmicutes;Clostridia;Clostridiales;Christensenellaceae;PAC001360_g;FJ367045_s	FJ367045_s	0	0	0	0	0	0	0	0	0	0	0	0	0	0	0	0	0	0	0	0	0	0	0	0	0	0	0	0	0	0	0	0	0	0	0	0	0	0	0	0	0	0	0	0	0	0	0	0
Bacteria;Bacteroidetes;Bacteroidia;Bacteroidales;Bacteroidaceae;Bacteroides;FJ371693_s	FJ371693_s	0	0	0	0	0	0	0	0	0	0	0	0	0	0	0	0	0	0	0	0	0	0	0	0	0	0	0	0	1	0	0	0	0	0	0	0	0	0	0	0	0	0	0	0	0	0	0	0
Bacteria;Firmicutes;Clostridia;Clostridiales;Lachnospiraceae;FJ534957_g;FJ534957_g_uc	FJ534957_g_uc	0	0	0	0	0	0	0	0	0	0	0	0	0	0	0	0	0	1	0	0	0	0	0	0	0	0	0	0	0	0	0	0	0	0	0	0	0	0	0	0	0	0	0	0	0	0	0	0
Bacteria;Firmicutes;Clostridia;Clostridiales;Lachnospiraceae;FJ534957_g;FJ534957_s	FJ534957_s	0	0	0	0	0	0	0	0	0	1	0	0	0	0	0	0	0	0	0	0	0	0	0	0	0	0	0	0	0	0	0	0	0	0	0	0	0	0	0	0	0	0	0	0	0.0133	0	0	0
Bacteria;Firmicutes;Clostridia;Clostridiales;Ruminococcaceae;PAC000661_g;FJ671863_s	FJ671863_s	2	0	0	0	0	0	0	0	0	0	0	0	0	0	0	0	0	0	0	0	0	0	0	0	0	0	0	0	0	0	0	0	0	0	0	0.0266	0	0	0	0	0	0	0	0	0	0	0	0
Bacteria;Firmicutes;Clostridia;Clostridiales;Ruminococcaceae;Oscillibacter;FJ678358_s	FJ678358_s	0	0	0	0	0	0	0	0	0	0	0	0	0	0	0	0	0	0	0	0	1	0	0	0	0	0	0	0	0	0	0	1	0	0	1	0	0	0	0	0	0	0	0	0	0	0	0	0
Bacteria;Firmicutes;Clostridia;Clostridiales;Lachnospiraceae;FJ680371_g;FJ680371_g_uc	FJ680371_g_uc	0	0	0	0	0	0	0	0	0	0	0	0	0	0	0	0	0	0	0	0	0	0	0	0	0	0	0	0	0	0	0	0	0	0	0	0	0	0	0	0	0	0	0	0	0	0	0	0
Bacteria;Firmicutes;Clostridia;Clostridiales;Lachnospiraceae;EU137610_g;FJ680374_s	FJ680374_s	0	0	0	0	0	0	0	0	0	0	0	0	0	0	0	0	0	0	0	0	0	1	0	0	1	0	0	0	0	0	1	0	0	0	0	0	0	0	0	0	0	0	0	0	0	0	0	0
Bacteria;Bacteroidetes;Bacteroidia;Bacteroidales;Rikenellaceae;Alistipes;FJ680668_s	FJ680668_s	0	0	0	0	0	0	0	0	0	0	0	0	0	0	0	0	0	0	0	0	0	0	0	0	0	0	0	0	0	0	0	0	0	0	0	0	0	0	0	0	0	0	0	0	0	0	0	0
Bacteria;Firmicutes;Clostridia;Clostridiales;Lachnospiraceae;FJ681385_g;FJ681385_s	FJ681385_s	0	0	0	0	0	0	0	0	0	0	0	0	0	0	0	0	0	0	0	0	0	0	0	0	0	1	0	0	0	0	0	0	0	0	0	0	0	0	0	0	0	0	0	0	0	0	0	0
Bacteria;Firmicutes;Clostridia;Clostridiales;Lachnospiraceae;FJ681456_g;FJ681456_g_uc	FJ681456_g_uc	0	0	0	0	0	0	0	0	0	0	0	0	0	0	0	0	0	0	0	0	0	0	0	0	0	0	0	1	0	1	0	0	0	0	0	0	0	0	0	0	0	0	0	0	0	0	0	0
Bacteria;Firmicutes;Clostridia;Clostridiales;Ruminococcaceae;PAC000661_g;FJ681732_s	FJ681732_s	0	0	0	0	0	0	0	0	0	0	0	0	0	0	0	0	0	0	8	0	0	3	1	0	0	0	0	0	0	0	0	0	0	0	0	0	0	0	0	0	0	0	0	0	0	0	0	0
Bacteria;Bacteroidetes;Bacteroidia;Bacteroidales;Muribaculaceae;FJ684908_g;FJ684908_g_uc	FJ684908_g_uc	0	0	0	0	0	0	0	0	0	0	0	0	0	0	0	0	0	0	0	0	0	0	0	0	0	0	0	0	0	0	0	0	0	0	0	0	0	0	0	0	0	0	0	0	0	0	0	0
Bacteria;Firmicutes;Clostridia;Clostridiales;Ruminococcaceae;Oscillibacter;FJ823863_s	FJ823863_s	0	0	0	0	0	0	0	0	0	0	0	0	0	0	0	0	0	0	0	0	0	0	0	0	0	0	0	0	0	0	0	0	1	0	0	0	0	0	0	0	0	0	0	0	0	0	0	0
Bacteria;Firmicutes;Clostridia;Clostridiales;Lachnospiraceae;FJ825526_g;FJ825526_g_uc	FJ825526_g_uc	0	0	0	0	0	0	0	0	0	0	0	1	0	0	0	0	0	0	0	0	0	1	1	0	0	0	0	0	0	0	0	0	0	1	0	0	0	0	0	0	0	0	0	0	0	0	0.0133	0
Bacteria;Firmicutes;Clostridia;Clostridiales;Ruminococcaceae;Pseudoflavonifractor;FJ879507_s	FJ879507_s	0	0	0	0	0	0	0	0	0	0	0	1	0	0	0	0	1	1	0	0	0	0	0	1	0	0	0	0	0	2	0	0	1	0	1	0	0	0	0	0	0	0	0	0	0	0	0.0133	0
Bacteria;Firmicutes;Clostridia;Clostridiales;Ruminococcaceae;Pseudoflavonifractor;FJ879530_s	FJ879530_s	0	1	0	0	1	0	0	0	0	0	1	1	0	0	0	0	3	1	1	0	0	0	1	0	1	0	1	0	0	0	0	1	1	0	0	0	0.0133	0	0	0.0133	0	0	0	0	0	0.0133	0.0133	0
Bacteria;Firmicutes;Clostridia;Clostridiales;Lachnospiraceae;PAC000664_g;FJ879557_s	FJ879557_s	0	0	0	0	0	0	0	0	0	1	0	0	1	0	0	0	0	0	0	0	0	0	1	0	0	0	0	0	0	0	0	0	0	0	2	0	0	0	0	0	0	0	0	0	0.0133	0	0	0.0133
Bacteria;Firmicutes;Clostridia;Clostridiales;Lachnospiraceae;Acetatifactor;FJ879577_s	FJ879577_s	0	0	0	0	0	0	4	5	0	0	0	1	3	0	0	0	0	0	0	0	0	0	0	0	0	0	0	0	0	0	0	0	0	0	0	0	0	0	0	0	0	0.0532	0.0664	0	0	0	0.0133	0.0399
Bacteria;Firmicutes;Clostridia;Clostridiales;Ruminococcaceae;Pseudoflavonifractor;FJ879818_s	FJ879818_s	0	0	0	0	0	0	0	0	0	0	0	0	0	0	0	0	0	0	0	0	0	0	0	0	0	0	0	0	0	0	0	0	0	0	0	0	0	0	0	0	0	0	0	0	0	0	0	0
Bacteria;Bacteroidetes;Bacteroidia;Bacteroidales;Muribaculaceae;PAC001512_g;FJ879830_s	FJ879830_s	0	0	0	0	0	0	0	0	0	0	0	0	0	0	0	0	0	0	0	1	0	0	0	0	0	0	0	0	0	0	0	0	0	0	0	0	0	0	0	0	0	0	0	0	0	0	0	0
Bacteria;Firmicutes;Clostridia;Clostridiales;Lachnospiraceae;PAC001679_g;FJ879875_s	FJ879875_s	0	0	0	0	0	0	0	0	0	0	0	0	0	0	0	0	0	0	0	0	0	0	0	0	0	0	0	0	0	0	0	1	0	0	0	0	0	0	0	0	0	0	0	0	0	0	0	0
Bacteria;Firmicutes;Clostridia;Clostridiales;Ruminococcaceae;Sporobacter;FJ879886_s	FJ879886_s	2	0	0	0	0	0	0	1	0	0	0	0	0	0	1	0	0	0	0	0	1	0	0	0	0	0	0	0	0	0	0	1	0	0	0	0.0266	0	0	0	0	0	0	0.0133	0	0	0	0	0
Bacteria;Firmicutes;Clostridia;Clostridiales;Ruminococcaceae;Pseudoflavonifractor;FJ879979_s	FJ879979_s	2	1	7	5	5	1	2	4	1	0	7	7	10	4	4	2	11	3	2	0	5	11	1	3	2	3	2	0	1	3	1	2	4	0	5	0.0266	0.0133	0.093	0.0664	0.0664	0.0133	0.0266	0.0532	0.0133	0	0.093	0.093	0.1329
Bacteria;Firmicutes;Clostridia;Clostridiales;Lachnospiraceae;PAC001097_g;FJ880077_s	FJ880077_s	0	286	0	192	4	0	0	0	1	1	0	1	0	0	0	0	1	312	0	83	0	6	396	8	10	0	0	0	1	0	0	40	64	0	27	0	3.8007	0	2.5515	0.0532	0	0	0	0.0133	0.0133	0	0.0133	0
Bacteria;Firmicutes;Clostridia;Clostridiales;Lachnospiraceae;PAC001165_g;FJ880105_s	FJ880105_s	0	0	0	0	0	0	0	0	0	0	0	0	0	0	0	0	0	0	0	0	0	1	0	0	0	0	0	0	0	1	0	0	0	0	0	0	0	0	0	0	0	0	0	0	0	0	0	0
Bacteria;Firmicutes;Clostridia;Clostridiales;Lachnospiraceae;FJ880297_g;FJ880297_s	FJ880297_s	0	0	0	0	0	0	0	0	1	0	1	0	0	0	0	0	0	0	0	0	0	0	0	1	0	0	0	0	0	0	0	0	0	0	0	0	0	0	0	0	0	0	0	0.0133	0	0.0133	0	0
Bacteria;Firmicutes;Clostridia;Clostridiales;Lachnospiraceae;PAC000664_g;FJ880330_s	FJ880330_s	0	0	0	0	0	0	1	0	0	0	0	0	0	0	0	0	0	0	0	0	0	0	0	0	0	0	0	0	0	0	0	0	0	0	0	0	0	0	0	0	0	0.0133	0	0	0	0	0	0
Bacteria;Firmicutes;Clostridia;Clostridiales;Lachnospiraceae;PAC000664_g;FJ880454_s	FJ880454_s	0	169	0	1	0	0	0	0	1	0	0	3	0	0	0	0	0	8	0	0	0	0	0	1	0	0	0	0	0	0	0	73	0	0	808	0	2.2458	0	0.0133	0	0	0	0	0.0133	0	0	0.0399	0
Bacteria;Firmicutes;Clostridia;Clostridiales;Lachnospiraceae;PAC000664_g;FJ880752_s	FJ880752_s	0	0	0	1	0	0	0	0	0	0	0	0	0	0	0	0	0	3	0	0	0	0	0	0	0	0	0	0	0	0	0	0	0	0	1	0	0	0	0.0133	0	0	0	0	0	0	0	0	0
Bacteria;Firmicutes;Clostridia;Clostridiales;Mogibacterium_f;PAC001612_g;FJ880767_s	FJ880767_s	0	3	0	0	0	0	0	0	0	0	0	0	0	0	0	0	0	0	0	0	0	1	0	0	0	0	0	0	0	0	0	0	0	0	0	0	0.0399	0	0	0	0	0	0	0	0	0	0	0
Bacteria;Firmicutes;Clostridia;Clostridiales;Ruminococcaceae;Oscillibacter;FJ880774_s	FJ880774_s	0	1	0	0	0	0	0	0	0	0	0	0	0	0	0	0	0	0	0	0	0	0	0	0	0	0	0	0	0	0	0	0	0	0	0	0	0.0133	0	0	0	0	0	0	0	0	0	0	0
Bacteria;Firmicutes;Clostridia;Clostridiales;Ruminococcaceae;FJ880790_g;FJ880790_s	FJ880790_s	1	0	0	0	0	0	0	0	0	0	0	0	0	0	0	0	0	0	0	0	0	0	1	0	0	0	0	0	0	0	0	0	2	0	1	0.0133	0	0	0	0	0	0	0	0	0	0	0	0
Bacteria;Firmicutes;Clostridia;Clostridiales;Ruminococcaceae;Pseudoflavonifractor;FJ880805_s	FJ880805_s	0	0	0	0	0	1	0	0	0	0	1	0	0	1	0	0	1	0	0	0	1	0	0	0	0	0	0	1	0	0	1	0	0	0	1	0	0	0	0	0	0.0133	0	0	0	0	0.0133	0	0
Bacteria;Firmicutes;Clostridia;Clostridiales;Lachnospiraceae;PAC000664_g;FJ880975_s	FJ880975_s	0	0	0	0	0	0	0	0	0	0	1	0	0	0	0	1	0	0	0	0	0	0	0	0	0	0	0	0	0	0	0	0	0	0	0	0	0	0	0	0	0	0	0	0	0	0.0133	0	0
Bacteria;Firmicutes;Clostridia;Clostridiales;Ruminococcaceae;Pseudoflavonifractor;FJ880997_s	FJ880997_s	0	0	0	0	0	0	0	0	0	0	2	1	0	0	0	0	0	0	0	0	0	0	0	0	0	0	0	0	0	0	0	0	0	0	0	0	0	0	0	0	0	0	0	0	0	0.0266	0.0133	0
Bacteria;Firmicutes;Clostridia;Clostridiales;Ruminococcaceae;Pseudoflavonifractor;FJ881068_s	FJ881068_s	0	0	0	0	0	1	0	0	0	0	2	0	0	0	0	0	1	0	0	1	0	0	0	0	0	0	0	0	0	0	0	0	0	0	2	0	0	0	0	0	0.0133	0	0	0	0	0.0266	0	0
Bacteria;Firmicutes;Clostridia;Clostridiales;Lachnospiraceae;Acetatifactor;FJ881083_s	FJ881083_s	1	1	0	0	0	0	0	1	0	0	0	0	0	0	0	0	0	0	0	0	1	1	1	0	0	0	0	0	0	0	0	0	0	0	3	0.0133	0.0133	0	0	0	0	0	0.0133	0	0	0	0	0
Bacteria;Firmicutes;Clostridia;Clostridiales;Lachnospiraceae;FJ881160_g;FJ881160_g_uc	FJ881160_g_uc	0	0	0	0	0	0	0	3	0	0	0	1	0	0	0	0	0	0	0	0	0	6	2	1	0	0	1	0	0	0	0	0	0	0	0	0	0	0	0	0	0	0	0.0399	0	0	0	0.0133	0
Bacteria;Firmicutes;Clostridia;Clostridiales;Lachnospiraceae;Clostridium_g24;FJ881164_s	FJ881164_s	0	0	0	0	0	0	0	0	0	0	0	0	1	0	0	0	0	0	0	0	0	0	0	0	0	0	0	0	0	0	0	0	0	0	0	0	0	0	0	0	0	0	0	0	0	0	0	0.0133
Bacteria;Firmicutes;Clostridia;Clostridiales;Lachnospiraceae;KE159538_g;FJ881185_s	FJ881185_s	0	3	0	0	0	0	1	0	0	0	1	0	0	1	0	1	0	0	0	0	1	0	0	3	2	0	0	0	0	0	0	1	0	0	1	0	0.0399	0	0	0	0	0.0133	0	0	0	0.0133	0	0
Bacteria;Firmicutes;Clostridia;Clostridiales;Lachnospiraceae;Acetatifactor;FJ881208_s	FJ881208_s	0	0	0	0	0	0	0	0	0	0	1	0	0	0	0	0	0	0	0	0	1	0	1	0	1	4	5	0	1	0	3	1	0	0	0	0	0	0	0	0	0	0	0	0	0	0.0133	0	0
Bacteria;Firmicutes;Clostridia;Clostridiales;Christensenellaceae;PAC001360_g;FJ881210_s	FJ881210_s	0	0	0	0	0	0	1	1	0	1	0	0	0	2	0	0	2	0	0	1	0	0	0	0	0	0	0	0	0	0	0	0	1	0	0	0	0	0	0	0	0	0.0133	0.0133	0	0.0133	0	0	0
Bacteria;Firmicutes;Clostridia;Clostridiales;Ruminococcaceae;Oscillibacter;FJ881219_s	FJ881219_s	1	1	0	1	0	0	2	2	0	0	0	3	4	1	1	1	0	1	1	0	2	1	1	1	0	0	0	1	1	2	0	0	3	1	2	0.0133	0.0133	0	0.0133	0	0	0.0266	0.0266	0	0	0	0.0399	0.0532
Bacteria;Firmicutes;Clostridia;Clostridiales;Lachnospiraceae;Acetatifactor;FJ881246_s	FJ881246_s	0	0	0	0	0	0	0	0	0	0	0	0	0	0	0	0	0	0	0	0	0	0	0	0	0	0	0	0	0	0	0	2	0	0	5	0	0	0	0	0	0	0	0	0	0	0	0	0
Bacteria;Firmicutes;Clostridia;Clostridiales;Lachnospiraceae;KE159600_g;FJ881308_s	FJ881308_s	0	0	0	0	0	0	0	0	0	0	0	0	0	0	0	0	0	0	0	0	0	0	0	0	0	0	0	0	0	0	0	0	1	0	0	0	0	0	0	0	0	0	0	0	0	0	0	0
Bacteria;Firmicutes;Clostridia;Clostridiales;Lachnospiraceae;FMWZ_g;FMWZ_g_uc	FMWZ_g_uc	0	0	0	0	2	0	0	2	0	0	0	1	0	0	0	1	0	0	0	0	0	0	1	0	0	0	0	0	0	1	0	0	0	0	0	0	0	0	0	0.0266	0	0	0.0266	0	0	0	0.0133	0
Bacteria;Firmicutes;Clostridia;Clostridiales;Lachnospiraceae;FMWZ_g;FMWZ_s	FMWZ_s	0	0	0	0	0	0	0	0	0	0	0	0	0	0	0	0	0	0	0	0	0	0	0	0	0	0	0	0	0	0	0	0	0	0	0	0	0	0	0	0	0	0	0	0	0	0	0	0
Bacteria;Firmicutes;Clostridia;Clostridiales;Lachnospiraceae;FN436095_g;FN436095_g_uc	FN436095_g_uc	0	0	0	0	0	0	0	0	0	0	0	0	0	0	0	0	0	0	0	0	0	0	0	0	0	0	0	0	0	0	0	0	0	0	0	0	0	0	0	0	0	0	0	0	0	0	0	0
Bacteria;Bacteroidetes;Bacteroidia;Bacteroidales;Bacteroidaceae;Bacteroides;FQXY_s	FQXY_s	16	10	20	2	1	0	0	0	0	0	0	0	0	0	0	0	0	3	12	2	6	7	0	0	0	0	0	0	5	6	5	1	11	13	0	0.2126	0.1329	0.2658	0.0266	0.0133	0	0	0	0	0	0	0	0
Bacteria;Cyanobacteria;Vampirovibrio_c;FR888536_o;FR888536_f;FR888536_g;FR888536_g_uc	FR888536_g_uc	0	5	1	1	0	0	0	0	0	0	0	0	0	0	0	0	0	1	3	4	2	1	4	0	0	1	1	0	0	0	0	1	0	0	3	0	0.0664	0.0133	0.0133	0	0	0	0	0	0	0	0	0
Bacteria;Firmicutes;Clostridia;Clostridiales;Ruminococcaceae;Paludicola;FYDD_s	FYDD_s	4	0	0	1	0	0	0	0	0	0	0	0	0	0	0	0	0	1	0	0	0	0	0	2	2	2	1	1	1	0	0	1	0	0	0	0.0532	0	0	0.0133	0	0	0	0	0	0	0	0	0
Bacteria;Firmicutes;Clostridia;Clostridiales;Ruminococcaceae;Faecalibacterium;Faecalibacterium prausnitzii group	Faecalibacterium.prausnitzii.group	1	0	0	0	0	0	0	0	0	0	0	0	0	0	0	0	0	0	0	0	0	0	0	0	0	0	0	0	0	0	0	0	0	0	0	0.0133	0	0	0	0	0	0	0	0	0	0	0	0
Bacteria;Firmicutes;Erysipelotrichi;Erysipelotrichales;Erysipelotrichaceae;Faecalibaculum;Faecalibaculum rodentium	Faecalibaculum.rodentium	0	0	0	0	0	0	0	0	0	0	0	0	0	0	0	0	0	0	0	0	0	0	0	0	0	0	0	0	0	0	0	0	0	0	0	0	0	0	0	0	0	0	0	0	0	0	0	0
Bacteria;Firmicutes;Clostridia;Clostridiales;Lachnospiraceae;Faecalicatena;Faecalicatena contorta group	Faecalicatena.contorta.group	0	0	0	0	0	0	0	0	0	0	0	0	0	0	0	0	0	0	0	0	0	0	0	0	0	0	0	0	0	0	0	0	0	0	1	0	0	0	0	0	0	0	0	0	0	0	0	0
Bacteria;Firmicutes;Clostridia;Clostridiales;Lachnospiraceae;Faecalicatena;Faecalicatena_uc	Faecalicatena_uc	0	0	0	0	0	0	0	0	0	0	0	0	0	2	0	0	0	0	0	0	0	0	0	0	0	3	0	0	0	0	0	0	0	0	0	0	0	0	0	0	0	0	0	0	0	0	0	0
Bacteria;Firmicutes;Clostridia;Clostridiales;Ruminococcaceae;Pseudoflavonifractor;Flintibacter butyricus group	Flintibacter.butyricus.group	6	6	2	13	11	1	8	12	1	4	4	12	28	8	11	11	4	25	13	14	7	11	18	19	6	8	7	5	5	3	9	8	45	9	23	0.0797	0.0797	0.0266	0.1728	0.1462	0.0133	0.1063	0.1595	0.0133	0.0532	0.0532	0.1595	0.3721
Bacteria;Firmicutes;Clostridia;Clostridiales;Lachnospiraceae;Frisingicoccus;Frisingicoccus_uc	Frisingicoccus_uc	1	0	0	1	2	1	2	0	1	0	0	0	1	0	0	0	5	1	1	0	4	0	1	2	3	0	2	0	0	0	6	1	1	0	2	0.0133	0	0	0.0133	0.0266	0.0133	0.0266	0	0.0133	0	0	0	0.0133
Bacteria;Firmicutes;Clostridia;Clostridiales;Ruminococcaceae;Oscillibacter;GQ138766_s	GQ138766_s	0	0	0	0	0	0	0	0	0	0	0	0	0	0	0	0	0	0	0	0	0	0	0	0	0	0	0	0	0	0	0	0	1	0	0	0	0	0	0	0	0	0	0	0	0	0	0	0
Bacteria;Firmicutes;Clostridia;Clostridiales;Christensenellaceae;PAC001360_g;GQ157859_s	GQ157859_s	0	0	0	0	0	1	21	18	1	0	2	45	3	22	1	11	2	0	3	1	3	9	3	0	0	1	0	0	0	0	0	0	3	0	0	0	0	0	0	0	0.0133	0.2791	0.2392	0.0133	0	0.0266	0.598	0.0399
Bacteria;Firmicutes;Clostridia;Clostridiales;Ruminococcaceae;PAC000661_g;GQ358437_s	GQ358437_s	5	1	2	11	1	7	1	2	1	0	5	0	0	0	0	0	1	0	0	8	1	1	0	0	0	0	0	0	3	1	4	0	1	0	2	0.0664	0.0133	0.0266	0.1462	0.0133	0.093	0.0133	0.0266	0.0133	0	0.0664	0	0
Bacteria;Firmicutes;Clostridia;Clostridiales;Christensenellaceae;GQ448104_g;GQ448104_g_uc	GQ448104_g_uc	0	0	0	1	0	0	0	0	0	0	0	0	3	4	1	1	0	0	0	6	1	3	0	2	0	1	0	0	0	0	0	0	0	0	0	0	0	0	0.0133	0	0	0	0	0	0	0	0	0.0399
Bacteria;Firmicutes;Clostridia;Clostridiales;Christensenellaceae;GQ448104_g;GQ448104_s	GQ448104_s	0	1	4	3	1	0	0	0	0	0	0	0	0	0	0	0	0	0	0	9	0	9	0	1	0	0	0	0	0	0	0	0	0	0	0	0	0.0133	0.0532	0.0399	0.0133	0	0	0	0	0	0	0	0
Bacteria;Firmicutes;Clostridia;Clostridiales;Lachnospiraceae;Frisingicoccus;GQ448793_s	GQ448793_s	0	0	0	0	0	1	0	0	0	0	0	0	0	0	0	0	0	0	0	0	0	0	1	0	0	0	0	0	0	0	0	0	1	0	0	0	0	0	0	0	0.0133	0	0	0	0	0	0	0
Bacteria;Firmicutes;Clostridia;Clostridiales;Lachnospiraceae;GQ451258_g;GQ451237_s	GQ451237_s	0	0	0	0	0	0	0	0	0	0	0	0	0	0	0	0	0	0	0	0	0	0	0	0	0	0	1	0	0	0	0	0	0	0	0	0	0	0	0	0	0	0	0	0	0	0	0	0
Bacteria;Firmicutes;Clostridia;Clostridiales;Lachnospiraceae;GQ451258_g;GQ451258_g_uc	GQ451258_g_uc	0	0	0	0	0	0	0	0	0	0	0	0	0	0	0	0	0	0	0	0	0	0	0	1	1	0	0	0	0	0	0	0	0	0	0	0	0	0	0	0	0	0	0	0	0	0	0	0
Bacteria;Bacteroidetes;Bacteroidia;Bacteroidales;Muribaculaceae;GQ451278_g;GQ451278_g_uc	GQ451278_g_uc	0	0	0	0	0	0	0	0	0	0	0	0	0	0	0	0	0	0	0	0	0	0	0	0	0	0	0	0	0	0	0	0	0	0	0	0	0	0	0	0	0	0	0	0	0	0	0	0
Bacteria;Firmicutes;Clostridia;Clostridiales;Lachnospiraceae;PAC001166_g;GQ451310_s	GQ451310_s	0	0	0	1	1	0	1	0	0	0	0	0	3	0	0	0	0	6	0	1	1	2	3	3	2	3	7	0	0	1	1	1	2	3	0	0	0	0	0.0133	0.0133	0	0.0133	0	0	0	0	0	0.0399
Bacteria;Firmicutes;Clostridia;Clostridiales;Lachnospiraceae;GQ502571_g;GQ502571_g_uc	GQ502571_g_uc	0	0	0	0	0	0	0	0	0	0	0	1	0	0	0	0	0	0	0	0	0	0	0	0	0	0	0	0	0	0	0	0	0	0	1	0	0	0	0	0	0	0	0	0	0	0	0.0133	0
Bacteria;Firmicutes;Clostridia;Clostridiales;Ruminococcaceae;Sporobacter;GQ897604_s	GQ897604_s	0	3	0	0	0	0	0	0	1	0	0	0	0	0	0	0	1	3	1	2	0	0	0	2	1	2	0	0	0	2	1	0	2	3	2	0	0.0399	0	0	0	0	0	0	0.0133	0	0	0	0
Bacteria;Firmicutes;Clostridia;Clostridiales;Ruminococcaceae;Oscillibacter;GU302582_s	GU302582_s	0	0	1	1	0	2	0	3	0	3	0	2	2	2	1	1	0	6	0	3	1	0	2	8	2	2	2	1	0	0	1	3	1	1	4	0	0	0.0133	0.0133	0	0.0266	0	0.0399	0	0.0399	0	0.0266	0.0266
Bacteria;Firmicutes;Clostridia;Clostridiales;Lachnospiraceae;GU324393_g;GU324393_g_uc	GU324393_g_uc	0	0	0	0	0	0	3	0	0	0	0	6	2	5	0	1	0	54	0	0	0	2	3	0	0	0	0	0	0	1	0	0	0	0	49	0	0	0	0	0	0	0.0399	0	0	0	0	0.0797	0.0266
Bacteria;Firmicutes;Clostridia;Clostridiales;Lachnospiraceae;GU324393_g;GU324393_s	GU324393_s	0	0	0	0	0	3	0	0	0	0	0	2	0	0	0	0	0	6	0	0	0	0	0	0	0	0	0	0	0	0	0	0	0	0	0	0	0	0	0	0	0.0399	0	0	0	0	0	0.0266	0
Bacteria;Firmicutes;Clostridia;Clostridiales;Ruminococcaceae;Sporobacter;GU324404_s	GU324404_s	0	0	0	0	0	0	0	0	0	0	0	0	0	0	0	0	0	0	0	0	0	0	0	0	0	0	0	0	0	0	0	0	0	1	0	0	0	0	0	0	0	0	0	0	0	0	0	0
Bacteria;Firmicutes;Clostridia;Clostridiales;Ruminococcaceae;Subdoligranulum;Gemmiger formicilis group	Gemmiger.formicilis.group	0	0	0	0	0	0	0	0	0	0	0	0	0	0	0	0	0	0	0	0	0	0	0	0	0	0	0	0	0	0	0	0	0	0	0	0	0	0	0	0	0	0	0	0	0	0	0	0
Bacteria;Firmicutes;Bacilli;Lactobacillales;Aerococcaceae;Granulicatella;Granulicatella adiacens group	Granulicatella.adiacens.group	0	0	0	0	0	0	0	0	0	0	0	0	0	0	0	0	0	0	0	0	0	0	0	0	0	0	0	0	0	0	0	0	0	0	0	0	0	0	0	0	0	0	0	0	0	0	0	0
Bacteria;Firmicutes;Clostridia;Clostridiales;Ruminococcaceae;PAC000672_g;HM123911_s	HM123911_s	0	5	0	0	0	0	0	0	0	0	0	0	0	0	0	0	0	1	0	0	0	1	0	0	0	0	0	0	0	0	0	0	0	0	0	0	0.0664	0	0	0	0	0	0	0	0	0	0	0
Bacteria;Firmicutes;Clostridia;Clostridiales;Ruminococcaceae;Pseudoflavonifractor;HM123968_s	HM123968_s	0	0	0	0	0	0	0	0	0	0	0	0	0	0	0	0	0	0	0	0	0	0	0	0	0	1	0	0	0	0	0	0	0	0	0	0	0	0	0	0	0	0	0	0	0	0	0	0
Bacteria;Firmicutes;Clostridia;Clostridiales;Lachnospiraceae;PAC000664_g;HM124003_s	HM124003_s	0	0	0	0	0	0	0	0	0	0	0	0	0	0	0	0	0	1	0	0	0	0	0	0	0	0	0	0	0	0	0	0	0	0	0	0	0	0	0	0	0	0	0	0	0	0	0	0
Bacteria;Firmicutes;Clostridia;Clostridiales;Ruminococcaceae;Sporobacter;HM124019_s	HM124019_s	0	0	0	0	1	0	1	0	0	0	1	1	0	0	0	0	0	0	1	0	1	1	0	1	0	0	0	0	0	1	0	0	0	2	1	0	0	0	0	0.0133	0	0.0133	0	0	0	0.0133	0.0133	0
Bacteria;Firmicutes;Clostridia;Clostridiales;Ruminococcaceae;Oscillibacter;HM124063_s	HM124063_s	0	2	0	1	0	0	0	1	1	0	1	2	2	4	0	1	0	23	0	1	0	0	0	0	1	0	1	0	0	0	0	0	7	0	6	0	0.0266	0	0.0133	0	0	0	0.0133	0.0133	0	0.0133	0.0266	0.0266
Bacteria;Firmicutes;Clostridia;Clostridiales;Ruminococcaceae;Ruminococcus;HM124121_s	HM124121_s	0	0	0	0	0	0	0	0	0	0	1	0	0	0	0	0	0	0	0	0	0	0	0	0	0	0	0	0	0	0	0	0	0	0	0	0	0	0	0	0	0	0	0	0	0	0.0133	0	0
Bacteria;Firmicutes;Clostridia;Clostridiales;Lachnospiraceae;PAC001118_g;HM124124_s	HM124124_s	0	0	0	1	0	0	0	0	0	0	0	0	1	1	0	0	0	0	0	0	0	0	0	1	0	0	0	0	0	0	0	0	0	0	0	0	0	0	0.0133	0	0	0	0	0	0	0	0	0.0133
Bacteria;Firmicutes;Clostridia;Clostridiales;Christensenellaceae;PAC001219_g;HM124151_s	HM124151_s	0	0	3	0	0	0	0	0	0	0	0	0	0	0	0	0	0	1	1	0	0	0	0	0	0	0	0	0	0	0	0	0	0	1	0	0	0	0.0399	0	0	0	0	0	0	0	0	0	0
Bacteria;Firmicutes;Clostridia;Clostridiales;Ruminococcaceae;LT629951_g;HM124168_s	HM124168_s	0	0	0	0	0	0	0	0	0	0	0	0	0	0	0	0	0	0	0	0	0	0	0	0	0	0	0	0	0	0	0	0	0	0	0	0	0	0	0	0	0	0	0	0	0	0	0	0
Bacteria;Firmicutes;Clostridia;Clostridiales;Ruminococcaceae;Pseudoflavonifractor;HM124177_s	HM124177_s	0	0	0	0	0	0	0	0	0	0	0	0	0	0	0	0	1	0	0	0	0	0	0	0	0	0	0	0	0	0	0	0	1	0	0	0	0	0	0	0	0	0	0	0	0	0	0	0
Bacteria;Firmicutes;Clostridia;Clostridiales;Lachnospiraceae;PAC000692_g;HM124219_s	HM124219_s	1	1	0	0	1	0	0	1	0	0	0	0	1	0	0	1	4	5	0	0	2	2	6	9	2	6	1	0	1	1	0	3	0	0	0	0.0133	0.0133	0	0	0.0133	0	0	0.0133	0	0	0	0	0.0133
Bacteria;Firmicutes;Clostridia;Clostridiales;Lachnospiraceae;PAC001091_g;HM124223_s	HM124223_s	0	0	0	3	0	1	0	0	0	0	0	1	1	0	0	0	0	0	0	0	0	0	0	0	0	0	0	0	0	0	0	0	0	0	0	0	0	0	0.0399	0	0.0133	0	0	0	0	0	0.0133	0.0133
Bacteria;Firmicutes;Clostridia;Clostridiales;Lachnospiraceae;Acetatifactor;HM124226_s	HM124226_s	0	0	0	0	0	0	0	0	0	0	0	0	0	0	0	0	0	0	0	0	0	0	0	0	0	0	0	0	0	0	0	0	0	0	0	0	0	0	0	0	0	0	0	0	0	0	0	0
Bacteria;Firmicutes;Clostridia;Clostridiales;Lachnospiraceae;PAC001165_g;HM124236_s	HM124236_s	0	0	0	0	0	0	1	0	0	0	0	0	0	0	0	0	0	0	0	0	0	1	1	2	0	0	1	0	0	0	1	0	0	2	0	0	0	0	0	0	0	0.0133	0	0	0	0	0	0
Bacteria;Firmicutes;Clostridia;Clostridiales;Lachnospiraceae;PAC000664_g;HM124248_s	HM124248_s	0	0	0	0	0	0	0	0	0	0	0	0	0	0	0	0	0	0	0	0	0	0	0	0	0	0	0	0	0	0	0	0	0	1	0	0	0	0	0	0	0	0	0	0	0	0	0	0
Bacteria;Firmicutes;Clostridia;Clostridiales;Christensenellaceae;PAC001360_g;HM124260_s	HM124260_s	0	1	0	1	2	0	0	0	0	1	0	0	0	0	0	1	2	0	0	0	3	1	0	0	0	0	0	0	0	0	0	0	0	0	1	0	0.0133	0	0.0133	0.0266	0	0	0	0	0.0133	0	0	0
Bacteria;Firmicutes;Clostridia;Clostridiales;Lachnospiraceae;Acetatifactor;HM124297_s	HM124297_s	0	0	0	0	0	0	1	2	0	0	0	0	0	4	0	0	5	0	0	0	0	0	0	1	0	0	0	0	0	0	0	0	0	0	0	0	0	0	0	0	0	0.0133	0.0266	0	0	0	0	0
Bacteria;Firmicutes;Clostridia;Clostridiales;Lachnospiraceae;PAC001092_g;HM124316_s	HM124316_s	0	0	0	0	0	0	0	0	0	0	0	0	0	0	0	0	0	0	0	0	0	0	0	0	0	0	0	0	0	0	0	0	0	0	1	0	0	0	0	0	0	0	0	0	0	0	0	0
Bacteria;Firmicutes;Clostridia;Clostridiales;Lachnospiraceae;HM124342_g;HM124342_g_uc	HM124342_g_uc	0	0	0	0	0	0	0	0	0	0	0	0	0	0	0	0	0	0	0	0	0	0	0	0	0	0	0	0	0	0	0	0	0	1	0	0	0	0	0	0	0	0	0	0	0	0	0	0
Bacteria;Firmicutes;Clostridia;Clostridiales;Lachnospiraceae;HM124342_g;HM124342_s	HM124342_s	0	0	0	0	0	0	0	0	0	0	0	0	0	0	0	0	0	0	0	0	0	0	0	0	0	0	0	0	0	0	0	0	0	1	0	0	0	0	0	0	0	0	0	0	0	0	0	0
Bacteria;Firmicutes;Clostridia;Clostridiales;Mogibacterium_f;PAC001609_g;HM124343_s	HM124343_s	0	2	0	0	0	2	1	0	0	1	0	1	0	0	1	2	2	1	0	0	0	0	0	0	0	0	0	0	0	0	1	0	0	1	0	0	0.0266	0	0	0	0.0266	0.0133	0	0	0.0133	0	0.0133	0
Bacteria;Firmicutes;Clostridia;Clostridiales;Ruminococcaceae;PAC000661_g;HM630249_s	HM630249_s	0	0	0	0	0	0	0	0	0	0	0	0	0	0	0	0	0	0	1	0	1	0	0	0	0	3	2	0	0	0	0	0	0	0	0	0	0	0	0	0	0	0	0	0	0	0	0	0
Bacteria;Firmicutes;Clostridia;Clostridiales;Christensenellaceae;PAC001360_g;HM844308_s	HM844308_s	0	0	0	0	0	0	0	0	0	0	0	2	1	0	0	0	0	2	0	0	0	18	0	0	0	0	0	0	0	0	0	0	0	0	0	0	0	0	0	0	0	0	0	0	0	0	0.0266	0.0133
Bacteria;Firmicutes;Clostridia;Clostridiales;Lachnospiraceae;PAC001588_g;HM845735_s	HM845735_s	0	0	0	0	0	0	0	0	0	0	0	0	0	0	0	0	0	0	0	0	0	0	0	1	0	0	0	1	0	0	0	0	0	0	0	0	0	0	0	0	0	0	0	0	0	0	0	0
Bacteria;Firmicutes;Clostridia;Clostridiales;Lachnospiraceae;PAC001681_g;HM848915_s	HM848915_s	0	0	0	0	0	0	0	0	0	0	0	0	1	0	0	0	0	0	0	0	0	0	0	0	0	0	0	0	0	0	0	0	0	0	0	0	0	0	0	0	0	0	0	0	0	0	0	0.0133
Bacteria;Firmicutes;Clostridia;Clostridiales;Lachnospiraceae;HQ399867_g;HQ399867_g_uc	HQ399867_g_uc	0	0	0	0	0	0	0	0	0	0	0	0	0	0	0	0	0	0	0	0	0	0	0	0	1	0	0	0	0	0	0	0	0	0	0	0	0	0	0	0	0	0	0	0	0	0	0	0
Bacteria;Firmicutes;Clostridia;Clostridiales;Ruminococcaceae;Pseudoflavonifractor;HQ716472_s	HQ716472_s	0	0	0	0	0	0	0	0	0	0	1	1	0	0	0	0	0	0	0	0	0	0	0	0	0	0	0	0	0	0	0	0	3	0	1	0	0	0	0	0	0	0	0	0	0	0.0133	0.0133	0
Bacteria;Firmicutes;Clostridia;Clostridiales;Lachnospiraceae;Eubacterium_g17;HQ716480_s	HQ716480_s	0	0	1	1	0	0	0	0	0	0	0	0	0	0	0	0	0	0	0	0	0	0	0	0	2	1	0	0	0	0	0	2	1	2	9	0	0	0.0133	0.0133	0	0	0	0	0	0	0	0	0
Bacteria;Firmicutes;Clostridia;Clostridiales;Lachnospiraceae;AY212760_g;HQ716484_s	HQ716484_s	0	0	0	0	0	1	0	0	0	0	0	0	0	0	0	0	0	0	0	0	0	0	0	0	0	0	0	0	0	0	0	0	0	0	0	0	0	0	0	0	0.0133	0	0	0	0	0	0	0
Bacteria;Firmicutes;Clostridia;Clostridiales;Lachnospiraceae;HQ748727_g;HQ748727_g_uc	HQ748727_g_uc	0	0	0	0	0	0	0	1	0	0	0	1	0	0	0	0	0	0	0	0	0	0	0	0	0	0	0	0	0	0	0	0	0	0	0	0	0	0	0	0	0	0	0.0133	0	0	0	0.0133	0
Bacteria;Bacteroidetes;Bacteroidia;Bacteroidales;Bacteroidaceae;Bacteroides;HQ757121_s	HQ757121_s	0	0	0	0	0	0	0	0	0	0	0	0	0	0	0	0	0	0	0	0	0	0	0	0	0	0	0	0	0	0	0	0	0	0	0	0	0	0	0	0	0	0	0	0	0	0	0	0
Bacteria;Firmicutes;Clostridia;Clostridiales;Lachnospiraceae;PAC000671_g;HQ759368_s	HQ759368_s	0	0	0	0	0	0	0	0	0	0	0	0	0	0	0	0	0	0	0	0	0	0	0	0	0	0	0	0	0	0	0	0	0	0	0	0	0	0	0	0	0	0	0	0	0	0	0	0
Bacteria;Firmicutes;Clostridia;Clostridiales;Lachnospiraceae;HQ765927_g;HQ765927_s	HQ765927_s	0	0	0	1	0	0	0	0	0	0	0	0	0	0	0	0	0	0	0	0	0	0	0	0	0	0	0	0	0	0	0	0	0	0	0	0	0	0	0.0133	0	0	0	0	0	0	0	0	0
Bacteria;Bacteroidetes;Bacteroidia;Bacteroidales;Bacteroidaceae;Bacteroides;HQ793361_s	HQ793361_s	0	0	0	0	0	0	0	0	0	0	0	0	0	0	0	0	0	0	0	0	0	0	0	0	0	0	0	0	0	0	0	0	0	0	0	0	0	0	0	0	0	0	0	0	0	0	0	0
Bacteria;Firmicutes;Clostridia;Clostridiales;Lachnospiraceae;Clostridium_g24;HQ798646_s	HQ798646_s	0	0	0	0	0	0	0	0	0	0	0	0	0	0	0	0	0	0	0	0	0	0	0	0	0	0	0	0	0	0	0	0	0	0	0	0	0	0	0	0	0	0	0	0	0	0	0	0
Bacteria;Proteobacteria;Gammaproteobacteria;Pasteurellales;Pasteurellaceae;Haemophilus;Haemophilus parainfluenzae group	Haemophilus.parainfluenzae.group	0	0	0	0	0	0	0	0	0	0	0	0	0	0	0	0	0	0	0	0	0	0	0	0	0	0	0	0	0	0	0	0	0	0	0	0	0	0	0	0	0	0	0	0	0	0	0	0
Bacteria;Firmicutes;Clostridia;Clostridiales;Lachnospiraceae;Hungatella;Hungatella_uc	Hungatella_uc	0	0	0	0	0	0	0	0	0	0	0	0	0	0	0	1	0	0	0	0	0	0	0	0	0	0	0	0	0	0	0	0	0	0	0	0	0	0	0	0	0	0	0	0	0	0	0	0
Bacteria;Firmicutes;Clostridia;Clostridiales;Ruminococcaceae;Ruminococcus;JAGT_s group	JAGT_s.group	1	2	0	1	0	0	0	0	0	1	1	0	0	1	1	0	0	0	0	1	0	0	0	0	1	0	0	0	1	0	0	0	0	0	0	0.0133	0.0266	0	0.0133	0	0	0	0	0	0.0133	0.0133	0	0
Bacteria;Bacteroidetes;Bacteroidia;Bacteroidales;Bacteroidaceae;Bacteroides;JH815484_s	JH815484_s	0	0	0	0	0	0	0	0	0	0	0	0	0	0	0	0	0	0	1	0	0	0	0	0	0	1	0	0	0	0	0	0	0	0	0	0	0	0	0	0	0	0	0	0	0	0	0	0
Bacteria;Proteobacteria;Betaproteobacteria;Burkholderiales;Sutterellaceae;Sutterella;JH815513_s	JH815513_s	0	0	64	0	0	0	0	0	0	0	0	0	0	0	0	0	0	0	0	0	0	0	0	0	0	0	0	0	0	0	0	0	0	0	0	0	0	0.8505	0	0	0	0	0	0	0	0	0	0
Bacteria;Bacteroidetes;Bacteroidia;Bacteroidales;Bacteroidaceae;Bacteroides;JN559522_s	JN559522_s	0	0	0	0	0	0	0	0	0	0	0	0	2	0	0	0	0	0	1	3	0	0	0	0	0	0	0	0	1	1	0	0	1	0	0	0	0	0	0	0	0	0	0	0	0	0	0	0.0266
Bacteria;Bacteroidetes;Bacteroidia;Bacteroidales;Bacteroidaceae;Bacteroides;JN559675_s	JN559675_s	2	1	3	0	2	1	0	0	0	0	0	0	0	0	0	0	0	4	10	1	2	2	8	0	1	2	0	1	5	6	2	0	0	0	1	0.0266	0.0133	0.0399	0	0.0266	0.0133	0	0	0	0	0	0	0
Bacteria;Firmicutes;Clostridia;Clostridiales;Lachnospiraceae;Anaerocolumna;JNLE_s	JNLE_s	0	0	0	0	0	0	0	0	0	0	0	0	0	0	0	0	0	0	0	0	0	0	0	0	1	0	0	0	0	0	0	0	0	0	0	0	0	0	0	0	0	0	0	0	0	0	0	0
Bacteria;Firmicutes;Clostridia;Clostridiales;Lachnospiraceae;Eubacterium_g6;JQ083736_s	JQ083736_s	0	0	0	0	0	0	0	0	0	0	0	0	0	1	0	0	0	0	0	0	0	0	1	4	1	2	2	0	0	0	0	0	2	0	3	0	0	0	0	0	0	0	0	0	0	0	0	0
Bacteria;Firmicutes;Clostridia;Clostridiales;Ruminococcaceae;PAC000661_g;JQ084169_s	JQ084169_s	3	4	0	19	0	0	0	1	0	0	0	1	0	0	0	0	0	1	0	0	0	8	0	4	19	4	9	0	1	0	0	0	4	0	2	0.0399	0.0532	0	0.2525	0	0	0	0.0133	0	0	0	0.0133	0
Bacteria;Firmicutes;Clostridia;Clostridiales;Ruminococcaceae;Pseudoflavonifractor;JQ084175_s	JQ084175_s	0	0	0	0	0	0	0	0	0	0	0	0	0	0	0	0	0	0	0	0	0	1	0	0	0	0	0	0	0	0	0	0	0	0	0	0	0	0	0	0	0	0	0	0	0	0	0	0
Bacteria;Firmicutes;Clostridia;Clostridiales;Christensenellaceae;PAC001360_g;JQ084300_s	JQ084300_s	4	0	0	5	0	0	0	0	0	0	0	0	0	0	0	0	0	0	1	1	0	5	5	0	1	0	0	0	0	0	1	0	0	0	0	0.0532	0	0	0.0664	0	0	0	0	0	0	0	0	0
Bacteria;Firmicutes;Clostridia;Clostridiales;Christensenellaceae;PAC001440_g;JQ084889_s	JQ084889_s	0	30	1	4	2	0	0	0	0	0	0	0	0	0	0	0	0	65	1	3	16	3	6	1	0	0	0	1	0	0	0	0	0	6	0	0	0.3987	0.0133	0.0532	0.0266	0	0	0	0	0	0	0	0
Bacteria;Firmicutes;Clostridia;Clostridiales;Lachnospiraceae;KE159571_g;JQ085054_s	JQ085054_s	0	2	0	0	0	0	0	0	0	0	0	0	0	1	0	0	0	0	0	0	5	0	0	0	1	0	1	1	1	0	0	0	0	0	0	0	0.0266	0	0	0	0	0	0	0	0	0	0	0
Bacteria;Firmicutes;Clostridia;Clostridiales;Ruminococcaceae;PAC000661_g;JX095038_s	JX095038_s	0	0	0	0	0	0	0	0	0	0	0	0	0	0	0	0	0	0	1	0	0	0	0	0	0	0	0	0	0	0	0	0	0	0	0	0	0	0	0	0	0	0	0	0	0	0	0	0
Bacteria;Firmicutes;Clostridia;Clostridiales;Lachnospiraceae;JX095860_g;JX095860_g_uc	JX095860_g_uc	0	0	0	0	0	0	0	0	0	0	0	0	0	0	0	0	0	0	0	0	0	0	0	0	0	0	0	0	0	0	0	0	0	0	0	0	0	0	0	0	0	0	0	0	0	0	0	0
Bacteria;Firmicutes;Clostridia;Clostridiales;Lachnospiraceae;Blautia;JX198565_s	JX198565_s	0	0	0	0	0	0	0	0	0	0	0	0	0	2	0	0	0	0	0	0	0	0	0	0	0	0	0	0	0	0	0	0	0	0	0	0	0	0	0	0	0	0	0	0	0	0	0	0
Bacteria;Firmicutes;Clostridia;Clostridiales;Lachnospiraceae;JX575834_g;JX575834_s	JX575834_s	0	0	0	0	0	0	0	0	0	0	0	0	0	0	0	0	0	0	0	0	0	0	0	0	0	0	0	0	0	0	0	0	0	0	1	0	0	0	0	0	0	0	0	0	0	0	0	0
Bacteria;Firmicutes;Clostridia;Clostridiales;Lachnospiraceae;KE159605_g;KB822463_s	KB822463_s	1	0	0	1	0	0	0	0	0	0	0	0	1	1	0	0	0	0	0	0	0	0	1	2	0	2	2	0	0	0	0	0	1	0	0	0.0133	0	0	0.0133	0	0	0	0	0	0	0	0	0.0133
Bacteria;Firmicutes;Clostridia;Clostridiales;Lachnospiraceae;KC163045_g;KC163045_g_uc	KC163045_g_uc	0	0	2	0	0	0	0	0	0	0	0	0	0	0	0	0	0	0	0	0	0	0	0	0	0	1	0	0	1	0	0	0	0	1	0	0	0	0.0266	0	0	0	0	0	0	0	0	0	0
Bacteria;Firmicutes;Clostridia;Clostridiales;Lachnospiraceae;KE159538_g;KE159538_g_uc	KE159538_g_uc	1	5	4	18	3	4	11	17	1	7	1	49	24	14	2	24	7	36	3	9	36	58	49	209	13	41	56	32	7	36	18	25	49	71	3	0.0133	0.0664	0.0532	0.2392	0.0399	0.0532	0.1462	0.2259	0.0133	0.093	0.0133	0.6512	0.3189
Bacteria;Firmicutes;Clostridia;Clostridiales;Lachnospiraceae;KE159538_g;KE159538_s	KE159538_s	3	0	9	0	8	1	4	1	4	5	0	0	10	2	0	0	0	11	1	10	44	46	53	480	19	65	97	54	11	9	38	54	82	26	2	0.0399	0	0.1196	0	0.1063	0.0133	0.0532	0.0133	0.0532	0.0664	0	0	0.1329
Bacteria;Firmicutes;Clostridia;Clostridiales;Lachnospiraceae;KE159571_g;KE159567_s	KE159567_s	0	0	0	0	0	0	0	0	0	0	0	0	0	0	0	0	1	4	0	0	0	0	1	0	0	11	19	7	0	0	0	0	0	0	0	0	0	0	0	0	0	0	0	0	0	0	0	0
Bacteria;Firmicutes;Clostridia;Clostridiales;Lachnospiraceae;KE159571_g;KE159571_g_uc	KE159571_g_uc	0	0	0	0	0	0	0	0	0	0	0	0	0	2	0	1	0	0	0	0	0	1	0	2	0	0	4	0	0	0	0	0	0	1	0	0	0	0	0	0	0	0	0	0	0	0	0	0
Bacteria;Firmicutes;Clostridia;Clostridiales;Lachnospiraceae;KE159571_g;KE159571_s	KE159571_s	0	0	0	0	0	0	0	0	0	0	1	0	0	0	0	0	0	0	0	0	0	0	2	1	0	0	0	0	0	0	0	0	2	0	0	0	0	0	0	0	0	0	0	0	0	0.0133	0	0
Bacteria;Firmicutes;Clostridia;Clostridiales;Lachnospiraceae;KE159600_g;KE159600_g_uc	KE159600_g_uc	0	0	0	2	0	1	0	0	0	1	0	52	0	3	2	6	0	0	1	0	2	3	1	32	22	6	3	4	0	0	0	1	8	3	12	0	0	0	0.0266	0	0.0133	0	0	0	0.0133	0	0.691	0
Bacteria;Firmicutes;Clostridia;Clostridiales;Lachnospiraceae;KE159600_g;KE159600_s	KE159600_s	0	36	0	1	1	1	0	3	0	0	0	1	4	1	0	5	1	0	3	0	0	0	0	1	22	1	2	0	0	2	0	1	173	4	1	0	0.4784	0	0.0133	0.0133	0.0133	0	0.0399	0	0	0	0.0133	0.0532
Bacteria;Firmicutes;Clostridia;Clostridiales;Lachnospiraceae;KE159605_g;KE159605_g_uc	KE159605_g_uc	0	0	0	0	0	0	0	0	0	0	0	0	0	0	0	0	0	0	0	0	0	0	0	0	0	0	0	0	0	0	0	0	0	0	0	0	0	0	0	0	0	0	0	0	0	0	0	0
Bacteria;Firmicutes;Clostridia;Clostridiales;Lachnospiraceae;KE159605_g;KE159605_s	KE159605_s	0	0	0	0	15	0	1	0	0	0	0	0	0	1	1	2	0	3	1	0	1	3	1	1	0	1	2	0	0	0	2	0	0	0	0	0	0	0	0	0.1993	0	0.0133	0	0	0	0	0	0
Bacteria;Firmicutes;Clostridia;Clostridiales;Lachnospiraceae;KE159628_g;KE159628_g_uc	KE159628_g_uc	0	0	0	3	11	0	1	9	0	2	0	1	5	0	0	5	0	7	0	0	1	1	11	13	4	4	13	2	3	3	3	7	2	3	9	0	0	0	0.0399	0.1462	0	0.0133	0.1196	0	0.0266	0	0.0133	0.0664
Bacteria;Firmicutes;Clostridia;Clostridiales;Lachnospiraceae;KE159628_g;KE159628_s	KE159628_s	52	108	6	165	354	1	24	27	0	32	2	6	107	10	11	37	0	105	25	8	10	51	152	307	102	156	190	79	123	97	65	267	81	45	343	0.691	1.4352	0.0797	2.1927	4.7043	0.0133	0.3189	0.3588	0	0.4252	0.0266	0.0797	1.4219
Bacteria;Firmicutes;Clostridia;Clostridiales;Lachnospiraceae;KE159571_g;KE159641_s	KE159641_s	2	0	0	0	0	1	5	4	0	0	3	0	0	0	0	0	0	0	0	0	0	0	1	0	0	4	0	1	5	1	1	0	0	0	1	0.0266	0	0	0	0	0.0133	0.0664	0.0532	0	0	0.0399	0	0
Bacteria;Firmicutes;Clostridia;Clostridiales;Ruminococcaceae;Anaerotruncus;KE159677_s	KE159677_s	2	5	4	0	6	1	1	22	3	5	1	17	28	3	5	3	1	24	6	5	15	2	11	35	23	13	15	12	9	20	13	6	8	16	7	0.0266	0.0664	0.0532	0	0.0797	0.0133	0.0133	0.2924	0.0399	0.0664	0.0133	0.2259	0.3721
Bacteria;Firmicutes;Clostridia;Clostridiales;Ruminococcaceae;Oscillibacter;KE159714_s group	KE159714_s.group	3	15	8	11	10	3	3	2	5	1	0	5	6	10	0	0	5	9	8	12	3	4	2	6	4	10	5	5	1	8	3	7	18	7	1	0.0399	0.1993	0.1063	0.1462	0.1329	0.0399	0.0399	0.0266	0.0664	0.0133	0	0.0664	0.0797
Bacteria;Firmicutes;Clostridia;Clostridiales;Lachnospiraceae;Clostridium_g21;KE159781_s	KE159781_s	2	1	0	1	3	0	2	2	0	3	0	2	6	5	3	2	0	1	1	2	1	5	4	3	2	9	9	4	4	4	0	1	9	4	0	0.0266	0.0133	0	0.0133	0.0399	0	0.0266	0.0266	0	0.0399	0	0.0266	0.0797
Bacteria;Firmicutes;Clostridia;Clostridiales;Lachnospiraceae;KE159797_g;KE159797_g_uc	KE159797_g_uc	0	0	0	0	0	0	0	0	0	0	0	0	0	0	0	0	1	1	0	0	0	0	0	0	0	0	0	0	0	0	0	0	0	0	0	0	0	0	0	0	0	0	0	0	0	0	0	0
Bacteria;Firmicutes;Clostridia;Clostridiales;Lachnospiraceae;KE159797_g;KE159797_s	KE159797_s	1	4	0	2	2	0	0	0	0	0	0	0	1	1	0	0	0	0	0	0	0	1	1	1	1	10	2	2	0	2	0	6	1	0	0	0.0133	0.0532	0	0.0266	0.0266	0	0	0	0	0	0	0	0.0133
Bacteria;Firmicutes;Clostridia;Clostridiales;Lachnospiraceae;KE159810_g;KE159810_g_uc	KE159810_g_uc	1	0	0	3	0	0	0	1	4	1	1	0	3	5	0	0	1	0	0	0	0	3	0	8	0	0	1	1	0	0	0	1	0	0	5	0.0133	0	0	0.0399	0	0	0	0.0133	0.0532	0.0133	0.0133	0	0.0399
Bacteria;Firmicutes;Clostridia;Clostridiales;Lachnospiraceae;KE159810_g;KE159810_s	KE159810_s	39	2	2	28	5	0	0	1	118	1	21	1	5	273	1	2	61	2	1	1	0	9	3	8	2	0	2	4	0	0	0	3	0	2	4	0.5183	0.0266	0.0266	0.3721	0.0664	0	0	0.0133	1.5681	0.0133	0.2791	0.0133	0.0664
Bacteria;Firmicutes;Clostridia;Clostridiales;Ruminococcaceae;KE993550_g;KE993550_s	KE993550_s	0	0	0	0	0	0	0	0	0	0	0	0	0	0	0	0	0	0	0	0	0	0	0	0	0	0	0	0	0	1	0	0	0	0	0	0	0	0	0	0	0	0	0	0	0	0	0	0
Bacteria;Proteobacteria;Betaproteobacteria;Burkholderiales;Oxalobacteraceae;Oxalobacter;KI392030_s	KI392030_s	0	0	0	0	0	0	0	0	0	0	0	0	0	0	0	0	0	1	0	0	0	0	0	0	0	0	0	0	0	0	0	0	0	0	0	0	0	0	0	0	0	0	0	0	0	0	0	0
Bacteria;Firmicutes;Clostridia;Clostridiales;Ruminococcaceae;Pseudoflavonifractor;KI535319_s	KI535319_s	17	13	3	11	7	3	10	18	2	16	3	23	16	11	7	8	5	11	7	2	16	15	13	38	18	17	13	8	4	30	6	12	26	13	32	0.2259	0.1728	0.0399	0.1462	0.093	0.0399	0.1329	0.2392	0.0266	0.2126	0.0399	0.3056	0.2126
Bacteria;Verrucomicrobia;Verrucomicrobiae;Verrucomicrobiales;Akkermansiaceae;Akkermansia;KQ968618_s group	KQ968618_s.group	0	533	386	0	0	0	1	1	0	0	0	0	0	0	1	0	0	0	1	0	0	0	0	0	0	0	0	0	0	0	0	49	0	0	95	0	7.0831	5.1296	0	0	0	0.0133	0.0133	0	0	0	0	0
Bacteria;Firmicutes;Clostridia;Clostridiales;Lachnospiraceae;Kineothrix;Kineothrix alysoides	Kineothrix.alysoides	0	1	0	2	1	0	0	6	0	0	0	1	1	2	0	1	1	9	0	1	0	2	2	10	1	1	7	0	1	0	0	0	1	1	4	0	0.0133	0	0.0266	0.0133	0	0	0.0797	0	0	0	0.0133	0.0133
Bacteria;Firmicutes;Clostridia;Clostridiales;Lachnospiraceae;Kineothrix;Kineothrix_uc	Kineothrix_uc	2	0	0	2	1	1	0	5	0	0	0	1	2	0	2	31	3	12	0	0	0	1	5	5	0	1	4	0	2	3	1	2	1	4	4	0.0266	0	0	0.0266	0.0133	0.0133	0	0.0664	0	0	0	0.0133	0.0266
Bacteria;Proteobacteria;Alphaproteobacteria;Rhodospirillales;Rhodospirillaceae;LARJ_g;LARJ_g_uc	LARJ_g_uc	0	0	1	0	0	0	0	0	0	0	0	0	0	0	0	0	0	0	0	0	0	0	0	0	0	0	0	0	0	0	0	0	0	0	0	0	0	0.0133	0	0	0	0	0	0	0	0	0	0
Bacteria;Proteobacteria;Alphaproteobacteria;Rhodospirillales;Rhodospirillaceae;LARJ_g;LARJ_s	LARJ_s	0	0	0	0	0	6	0	0	0	9	6	0	6	5	0	1	4	0	0	0	0	0	0	0	0	0	0	0	0	0	0	0	0	0	0	0	0	0	0	0	0.0797	0	0	0	0.1196	0.0797	0	0.0797
Bacteria;Bacteroidetes;Bacteroidia;Bacteroidales;Porphyromonadaceae;Parabacteroides;LARM_s	LARM_s	0	0	0	0	0	0	0	0	0	0	0	0	0	0	0	0	0	0	0	0	0	0	0	0	0	0	0	0	1	0	0	0	0	0	0	0	0	0	0	0	0	0	0	0	0	0	0	0
Bacteria;Firmicutes;Clostridia;Clostridiales;Lachnospiraceae;LLKB_g;LLKB_g_uc	LLKB_g_uc	0	0	0	3	0	2	0	1	0	0	0	1	1	2	0	0	1	0	0	0	1	0	0	1	0	1	0	0	1	0	2	1	0	0	9	0	0	0	0.0399	0	0.0266	0	0.0133	0	0	0	0.0133	0.0133
Bacteria;Firmicutes;Clostridia;Clostridiales;Ruminococcaceae;Pseudoflavonifractor;LN866274_s	LN866274_s	0	0	0	0	0	0	0	0	0	0	0	2	1	0	0	0	0	0	0	1	0	0	0	0	0	0	0	0	0	0	0	0	1	0	1	0	0	0	0	0	0	0	0	0	0	0	0.0266	0.0133
Bacteria;Firmicutes;Clostridia;Clostridiales;Clostridiaceae;Clostridium;LN879468_s	LN879468_s	0	0	0	0	0	0	0	1	0	0	0	0	0	8	0	0	0	0	0	0	0	0	0	0	0	0	0	0	0	0	0	0	0	0	0	0	0	0	0	0	0	0	0.0133	0	0	0	0	0
Bacteria;Bacteroidetes;Bacteroidia;Bacteroidales;Rikenellaceae;Alistipes;LT559262_s	LT559262_s	0	0	0	0	0	0	0	0	0	0	0	0	0	0	0	0	0	0	0	1	0	0	0	0	0	0	0	0	0	0	0	0	0	0	0	0	0	0	0	0	0	0	0	0	0	0	0	0
Bacteria;Bacteroidetes;Bacteroidia;Bacteroidales;Bacteroidaceae;Bacteroides;LT707007_s	LT707007_s	0	0	0	0	0	0	0	0	0	0	0	0	0	0	0	0	0	0	0	0	0	0	0	0	0	0	0	0	0	0	0	0	0	0	0	0	0	0	0	0	0	0	0	0	0	0	0	0
Bacteria;Firmicutes;Clostridia;Clostridiales;Lachnospiraceae;Lachnospira;Lachnospira_uc	Lachnospira_uc	0	0	0	0	0	0	0	2	0	0	0	0	0	0	0	0	0	0	0	0	0	0	0	0	1	2	0	0	0	0	0	0	0	3	0	0	0	0	0	0	0	0	0.0266	0	0	0	0	0
Bacteria;Firmicutes;Clostridia;Clostridiales;Lachnospiraceae;Lachnotalea;Lachnotalea_uc	Lachnotalea_uc	0	0	0	0	0	0	0	0	0	0	0	0	0	0	0	0	0	0	0	0	0	0	0	0	0	0	0	0	0	0	0	0	0	0	1	0	0	0	0	0	0	0	0	0	0	0	0	0
Bacteria;Firmicutes;Bacilli;Lactobacillales;Lactobacillaceae;Lactobacillus;Lactobacillus gasseri group	Lactobacillus.gasseri.group	0	10	0	8	0	0	0	0	0	1	0	0	1	0	0	0	0	0	0	3	2	1	0	0	12	9	4	8	0	6	5	4	1	13	21	0	0.1329	0	0.1063	0	0	0	0	0	0.0133	0	0	0.0133
Bacteria;Firmicutes;Bacilli;Lactobacillales;Lactobacillaceae;Lactobacillus;Lactobacillus intestinalis	Lactobacillus.intestinalis	0	0	0	0	0	0	0	0	0	3	0	0	1	0	0	0	2	0	0	1	0	1	0	0	0	1	0	1	0	1	0	1	0	0	0	0	0	0	0	0	0	0	0	0	0.0399	0	0	0.0133
Bacteria;Firmicutes;Bacilli;Lactobacillales;Lactobacillaceae;Lactobacillus;Lactobacillus murinus group	Lactobacillus.murinus.group	3	19	2	33	1	1	1	0	0	2	0	4	1	0	1	1	4	6	2	13	5	5	1	1	47	69	25	420	6	6	14	3	2	48	24	0.0399	0.2525	0.0266	0.4385	0.0133	0.0133	0.0133	0	0	0.0266	0	0.0532	0.0133
Bacteria;Firmicutes;Bacilli;Lactobacillales;Lactobacillaceae;Lactobacillus;Lactobacillus reuteri group	Lactobacillus.reuteri.group	1	2	0	2	1	0	0	0	0	0	0	0	0	3	0	0	0	4	0	1	2	1	2	1	4	8	15	1	1	3	3	5	2	4	5	0.0133	0.0266	0	0.0266	0.0133	0	0	0	0	0	0	0	0
Bacteria;Firmicutes;Clostridia;Clostridiales;Lachnospiraceae;Lachnospira;Lactobacillus rogosae group	Lactobacillus.rogosae.group	1	0	0	0	0	0	0	0	0	0	0	0	0	0	0	0	0	0	0	0	0	0	0	0	0	0	0	0	0	0	0	0	0	0	0	0.0133	0	0	0	0	0	0	0	0	0	0	0	0
Bacteria;Firmicutes;Bacilli;Lactobacillales;Lactobacillaceae;Lactobacillus;Lactobacillus_uc	Lactobacillus_uc	0	0	0	0	0	0	0	0	0	0	0	0	0	0	0	0	0	1	0	1	0	0	0	0	0	0	0	0	0	0	0	0	0	0	0	0	0	0	0	0	0	0	0	0	0	0	0	0
Bacteria;Firmicutes;Bacilli;Lactobacillales;Streptococcaceae;Lactococcus;Lactococcus garvieae group	Lactococcus.garvieae.group	0	0	0	0	0	1	1	0	0	0	0	0	0	0	0	0	0	0	0	0	0	0	0	0	0	0	0	0	0	0	0	0	0	0	0	0	0	0	0	0	0.0133	0.0133	0	0	0	0	0	0
Bacteria;Firmicutes;Bacilli;Lactobacillales;Streptococcaceae;Lactococcus;Lactococcus_uc	Lactococcus_uc	0	0	0	0	0	0	0	0	0	1	0	0	0	0	0	0	0	0	0	0	0	0	0	0	0	0	0	0	0	0	0	0	0	0	0	0	0	0	0	0	0	0	0	0	0.0133	0	0	0
Bacteria;Firmicutes;Erysipelotrichi;Erysipelotrichales;Erysipelotrichaceae;Longicatena;Longicatena caecimuris	Longicatena.caecimuris	0	1	0	0	0	0	0	0	0	0	0	0	0	0	0	0	0	0	0	0	0	0	0	0	0	0	0	0	0	0	0	0	0	0	0	0	0.0133	0	0	0	0	0	0	0	0	0	0	0
Bacteria;Firmicutes;Clostridia;Clostridiales;Lachnospiraceae;Marvinbryantia;Marvinbryantia_uc	Marvinbryantia_uc	0	0	0	0	0	0	0	0	0	0	0	0	0	0	0	8	0	2	0	0	0	0	0	0	2	0	0	0	0	1	0	0	0	4	0	0	0	0	0	0	0	0	0	0	0	0	0	0
Bacteria;Firmicutes;Negativicutes;Selenomonadales;Selenomonadaceae;Megamonas;Megamonas rupellensis group	Megamonas.rupellensis.group	0	0	2	0	0	0	0	0	0	0	0	0	0	0	0	0	0	0	0	0	0	0	0	0	0	0	0	0	0	0	0	0	1	0	0	0	0	0.0266	0	0	0	0	0	0	0	0	0	0
Bacteria;Firmicutes;Negativicutes;Veillonellales;Veillonellaceae;Megasphaera;Megasphaera indica	Megasphaera.indica	0	0	0	0	0	0	0	0	0	0	0	0	0	0	1	0	0	0	0	0	0	0	0	0	0	0	0	0	0	0	0	0	0	0	0	0	0	0	0	0	0	0	0	0	0	0	0	0
Bacteria;Firmicutes;Negativicutes;Veillonellales;Veillonellaceae;Megasphaera;Megasphaera massiliensis	Megasphaera.massiliensis	0	1	0	0	0	0	0	0	0	0	0	0	0	0	0	0	0	0	0	0	0	0	0	0	0	0	0	0	0	1	0	0	0	0	0	0	0.0133	0	0	0	0	0	0	0	0	0	0	0
Bacteria;Firmicutes;Clostridia;Clostridiales;Ruminococcaceae;Monoglobus;Monoglobus pectinilyticus	Monoglobus.pectinilyticus	0	0	0	0	0	0	0	0	0	0	0	0	0	0	0	0	0	0	0	0	0	0	0	0	0	0	0	0	0	0	0	0	0	0	0	0	0	0	0	0	0	0	0	0	0	0	0	0
Bacteria;Deferribacteres;Deferribacteres_c;Deferribacterales;Deferribacteraceae;Mucispirillum;Mucispirillum schaedleri	Mucispirillum.schaedleri	1	5	11	2	3	2	0	4	0	1	0	8	4	15	1	0	0	25	6	0	6	72	14	36	1	15	1	2	0	56	4	2	5	0	0	0.0133	0.0664	0.1462	0.0266	0.0399	0.0266	0	0.0532	0	0.0133	0	0.1063	0.0532
Bacteria;Bacteroidetes;Bacteroidia;Bacteroidales;Muribaculaceae;Muribaculum;Muribaculum_uc	Muribaculum_uc	75	13	25	35	61	0	0	0	0	0	0	0	0	1	0	0	1	6	22	59	65	21	19	29	55	44	20	106	240	112	312	56	52	72	33	0.9967	0.1728	0.3322	0.4651	0.8106	0	0	0	0	0	0	0	0
Bacteria;Firmicutes;Clostridia;Clostridiales;Lachnospiraceae;Faecalicatena;Muricomes intestini group	Muricomes.intestini.group	0	0	0	0	0	0	0	0	0	0	0	0	0	0	0	0	0	0	0	0	0	0	0	0	0	0	0	0	0	0	0	0	1	0	0	0	0	0	0	0	0	0	0	0	0	0	0	0
Bacteria;Firmicutes;Clostridia;Clostridiales;Lachnospiraceae;Murimonas;Murimonas_uc	Murimonas_uc	0	0	0	0	0	0	0	0	0	0	0	0	0	0	0	0	0	0	0	0	0	0	0	0	0	0	1	0	0	0	0	0	0	0	0	0	0	0	0	0	0	0	0	0	0	0	0	0
Bacteria;Tenericutes;Mollicutes;Mycoplasmatales;Mycoplasmataceae;Mycoplasma_g8;Mycoplasma hyorhinis	Mycoplasma.hyorhinis	0	0	0	0	0	0	0	0	0	0	0	0	0	0	0	0	0	0	0	0	0	0	0	0	0	0	0	0	0	0	0	0	0	0	0	0	0	0	0	0	0	0	0	0	0	0	0	0
Bacteria;Tenericutes;Mollicutes;Mycoplasmatales;Mycoplasmataceae_f3;Mycoplasma_g14;Mycoplasma wenyonii	Mycoplasma.wenyonii	0	0	0	0	0	0	0	0	0	0	0	0	0	0	0	0	0	0	0	0	0	0	0	0	0	0	0	0	0	0	0	1	0	0	0	0	0	0	0	0	0	0	0	0	0	0	0	0
Bacteria;Bacteroidetes;Bacteroidia;Bacteroidales;Rikenellaceae;Alistipes;NFHT_s	NFHT_s	0	0	0	0	0	0	0	0	0	0	0	0	0	0	0	0	0	0	0	0	0	0	0	0	0	0	0	0	0	0	0	0	0	0	0	0	0	0	0	0	0	0	0	0	0	0	0	0
Bacteria;Firmicutes;Clostridia;Clostridiales;Ruminococcaceae;Pseudoflavonifractor;NFKI_s	NFKI_s	0	0	0	0	0	0	0	1	0	1	0	1	0	1	0	0	0	0	0	0	0	0	1	0	0	0	0	0	0	0	0	0	0	0	0	0	0	0	0	0	0	0	0.0133	0	0.0133	0	0.0133	0
Bacteria;Firmicutes;Clostridia;Clostridiales;Lachnospiraceae;Frisingicoccus;NFLI_s group	NFLI_s.group	0	0	0	0	0	1	0	0	0	0	0	0	0	0	0	0	0	0	0	0	0	0	0	0	0	0	0	0	0	0	0	0	0	0	0	0	0	0	0	0	0.0133	0	0	0	0	0	0	0
Bacteria;Firmicutes;Clostridia;Clostridiales;Ruminococcaceae;Pseudoflavonifractor;NFMA_s	NFMA_s	1	0	1	2	2	0	0	0	0	0	3	0	1	0	0	0	0	2	0	0	0	0	2	0	0	0	1	1	0	1	0	0	2	0	0	0.0133	0	0.0133	0.0266	0.0266	0	0	0	0	0	0.0399	0	0.0133
Bacteria;Firmicutes;Clostridia;Clostridiales;Ruminococcaceae;Neglecta;Neglecta timonensis	Neglecta.timonensis	16	25	0	18	0	1	0	0	0	1	0	1	0	0	0	0	0	26	0	0	0	0	0	0	0	0	0	0	0	0	0	0	40	0	4	0.2126	0.3322	0	0.2392	0	0.0133	0	0	0	0.0133	0	0.0133	0
Bacteria;Firmicutes;Clostridia;Clostridiales;Ruminococcaceae;Neglecta;Neglecta_uc	Neglecta_uc	0	6	0	0	0	0	0	0	0	0	0	0	0	0	0	0	0	2	0	0	0	0	0	0	0	0	0	0	0	0	0	0	2	0	0	0	0.0797	0	0	0	0	0	0	0	0	0	0	0
Bacteria;Bacteroidetes;Bacteroidia;Bacteroidales;Odoribacteraceae;Odoribacter;Odoribacter splanchnicus	Odoribacter.splanchnicus	0	1	0	0	0	0	0	0	0	0	0	0	0	0	0	0	0	0	0	0	0	0	0	0	0	0	0	0	0	0	0	0	0	0	0	0	0.0133	0	0	0	0	0	0	0	0	0	0	0
Bacteria;Firmicutes;Clostridia;Clostridiales;Ruminococcaceae;Oscillibacter;Oscillibacter_uc	Oscillibacter_uc	3	3	1	5	2	0	6	4	2	0	1	11	34	1	2	5	2	18	5	2	4	6	10	1	1	2	1	4	1	0	0	0	6	2	12	0.0399	0.0399	0.0133	0.0664	0.0266	0	0.0797	0.0532	0.0266	0	0.0133	0.1462	0.4518
Bacteria;Firmicutes;Clostridia;Clostridiales;Lachnospiraceae;Clostridium_g24;PAC000183_s	PAC000183_s	0	1	0	0	4	0	0	0	0	0	0	0	0	0	0	0	0	0	0	0	0	1	10	0	2	4	6	1	0	1	0	4	0	7	2	0	0.0133	0	0	0.0532	0	0	0	0	0	0	0	0
Bacteria;Firmicutes;Clostridia;Clostridiales;Lachnospiraceae;Clostridium_g24;PAC000184_s	PAC000184_s	0	1	0	1	0	0	1	0	0	1	1	1	4	0	0	0	0	2	0	0	0	0	0	1	0	0	0	0	0	1	1	0	0	0	5	0	0.0133	0	0.0133	0	0	0.0133	0	0	0.0133	0.0133	0.0133	0.0532
Bacteria;Bacteroidetes;Bacteroidia;Bacteroidales;Muribaculaceae;PAC000186_g;PAC000186_g_uc	PAC000186_g_uc	23	24	35	122	14	553	297	287	497	382	707	282	219	307	414	251	998	8	39	74	63	54	3	5	60	36	25	79	124	135	100	39	25	32	54	0.3056	0.3189	0.4651	1.6213	0.186	7.3488	3.9468	3.814	6.6047	5.0764	9.3953	3.7475	2.9103
Bacteria;Bacteroidetes;Bacteroidia;Bacteroidales;Muribaculaceae;PAC000186_g;PAC000186_s	PAC000186_s	0	0	0	0	0	0	0	0	0	0	0	0	0	0	0	0	0	0	0	0	0	0	0	0	0	0	0	0	0	0	0	0	0	0	0	0	0	0	0	0	0	0	0	0	0	0	0	0
Bacteria;Firmicutes;Clostridia;Clostridiales;Lachnospiraceae;PAC000196_g;PAC000196_g_uc	PAC000196_g_uc	0	0	0	0	0	0	2	0	1	0	0	0	0	0	0	0	0	0	0	0	0	1	0	0	0	0	0	0	0	2	0	0	0	0	0	0	0	0	0	0	0	0.0266	0	0.0133	0	0	0	0
Bacteria;Tenericutes;Mollicutes;PAC001057_o;PAC000197_f;PAC000197_g;PAC000197_g_uc	PAC000197_g_uc	0	0	0	0	0	0	0	0	0	0	0	0	0	0	0	0	0	0	1	0	0	0	0	0	0	0	0	0	0	0	0	0	0	0	0	0	0	0	0	0	0	0	0	0	0	0	0	0
Bacteria;Bacteroidetes;Bacteroidia;Bacteroidales;Muribaculaceae;PAC000198_g;PAC000198_g_uc	PAC000198_g_uc	1	11	10	31	4	106	1	3	7	30	17	135	10	102	48	48	48	3	6	14	4	3	0	0	11	2	0	15	23	13	34	12	9	7	13	0.0133	0.1462	0.1329	0.412	0.0532	1.4086	0.0133	0.0399	0.093	0.3987	0.2259	1.794	0.1329
Bacteria;Bacteroidetes;Bacteroidia;Bacteroidales;Muribaculaceae;PAC000198_g;PAC000198_s	PAC000198_s	0	0	0	5	1	0	0	0	0	0	0	0	0	0	0	0	0	0	0	0	0	0	0	0	0	0	0	2	2	1	2	1	2	2	0	0	0	0	0.0664	0.0133	0	0	0	0	0	0	0	0
Bacteria;Firmicutes;Clostridia;Clostridiales;Lachnospiraceae;PAC000656_g;PAC000656_g_uc	PAC000656_g_uc	0	0	0	0	0	0	0	0	0	0	0	1	1	0	0	1	0	0	0	0	0	0	0	0	0	0	0	0	0	0	0	0	0	0	0	0	0	0	0	0	0	0	0	0	0	0	0.0133	0.0133
Bacteria;Firmicutes;Clostridia;Clostridiales;Lachnospiraceae;PAC000656_g;PAC000656_s	PAC000656_s	0	0	0	0	0	1	22	3	1	0	17	4	27	12	0	4	6	0	0	0	0	0	0	0	0	0	0	0	0	0	0	0	0	0	0	0	0	0	0	0	0.0133	0.2924	0.0399	0.0133	0	0.2259	0.0532	0.3588
Bacteria;Firmicutes;Clostridia;Clostridiales;Ruminococcaceae;PAC000661_g;PAC000661_g_uc	PAC000661_g_uc	34	12	15	24	15	24	7	5	7	8	10	4	2	7	1	13	25	6	51	12	9	12	18	14	7	52	29	24	5	8	2	18	9	2	13	0.4518	0.1595	0.1993	0.3189	0.1993	0.3189	0.093	0.0664	0.093	0.1063	0.1329	0.0532	0.0266
Bacteria;Firmicutes;Clostridia;Clostridiales;Ruminococcaceae;PAC000661_g;PAC000661_s	PAC000661_s	0	0	0	0	0	0	1	0	0	0	1	0	0	0	0	0	1	0	0	0	0	0	0	0	0	0	0	0	0	0	0	0	0	0	0	0	0	0	0	0	0	0.0133	0	0	0	0.0133	0	0
Bacteria;Firmicutes;Clostridia;Clostridiales;Lachnospiraceae;PAC000664_g;PAC000664_g_uc	PAC000664_g_uc	7	9	0	36	1	0	5	5	2	1	0	8	12	11	3	10	1	12	1	1	6	12	5	14	6	3	4	2	2	0	2	9	13	15	49	0.093	0.1196	0	0.4784	0.0133	0	0.0664	0.0664	0.0266	0.0133	0	0.1063	0.1595
Bacteria;Firmicutes;Clostridia;Clostridiales;Lachnospiraceae;PAC000671_g;PAC000671_g_uc	PAC000671_g_uc	0	0	0	0	0	0	0	2	0	3	0	0	0	0	0	2	1	4	0	0	1	0	0	0	0	0	0	1	0	0	0	0	0	1	1	0	0	0	0	0	0	0	0.0266	0	0.0399	0	0	0
Bacteria;Firmicutes;Clostridia;Clostridiales;Lachnospiraceae;PAC000671_g;PAC000671_s	PAC000671_s	0	0	0	0	0	0	0	0	0	0	0	0	0	0	0	2	0	0	0	0	0	1	0	0	0	0	0	0	0	0	2	0	0	0	0	0	0	0	0	0	0	0	0	0	0	0	0	0
Bacteria;Firmicutes;Clostridia;Clostridiales;Lachnospiraceae;PAC000673_g;PAC000673_g_uc	PAC000673_g_uc	0	0	0	0	0	0	0	0	0	0	0	0	0	1	0	0	0	0	0	0	0	0	0	0	1	0	0	0	0	0	0	0	0	0	0	0	0	0	0	0	0	0	0	0	0	0	0	0
Bacteria;Firmicutes;Clostridia;Clostridiales;Lachnospiraceae;PAC000673_g;PAC000673_s	PAC000673_s	0	0	0	0	0	0	0	0	0	0	0	0	0	2	0	0	0	0	0	0	0	0	0	0	0	0	0	0	0	0	0	0	0	0	0	0	0	0	0	0	0	0	0	0	0	0	0	0
Bacteria;Firmicutes;Clostridia;Clostridiales;Lachnospiraceae;PAC000678_g;PAC000678_g_uc	PAC000678_g_uc	0	0	0	0	0	0	0	0	0	0	0	0	1	0	0	0	0	0	0	0	0	0	0	0	0	0	0	0	0	0	0	0	0	0	0	0	0	0	0	0	0	0	0	0	0	0	0	0.0133
Bacteria;Firmicutes;Clostridia;Clostridiales;Lachnospiraceae;PAC000678_g;PAC000678_s	PAC000678_s	3	0	0	0	0	0	13	0	0	1	0	2	6	0	0	8	0	0	0	1	2	4	0	2	3	4	7	2	0	0	0	0	0	2	0	0.0399	0	0	0	0	0	0.1728	0	0	0.0133	0	0.0266	0.0797
Bacteria;Bacteroidetes;Bacteroidia;Bacteroidales;Muribaculaceae;PAC000679_g;PAC000679_g_uc	PAC000679_g_uc	2	0	0	2	0	88	43	20	71	52	200	60	31	25	129	27	64	0	3	7	0	0	2	0	0	0	0	2	4	3	5	1	0	2	1	0.0266	0	0	0.0266	0	1.1694	0.5714	0.2658	0.9435	0.691	2.6578	0.7973	0.412
Bacteria;Bacteroidetes;Bacteroidia;Bacteroidales;Muribaculaceae;PAC000679_g;PAC000679_s	PAC000679_s	0	0	0	0	0	0	0	0	0	0	0	0	0	0	0	0	0	0	0	0	0	0	0	0	0	0	0	0	0	0	0	0	0	0	0	0	0	0	0	0	0	0	0	0	0	0	0	0
Bacteria;Firmicutes;Clostridia;Clostridiales;Ruminococcaceae;PAC000683_g;PAC000683_g_uc	PAC000683_g_uc	1	0	0	3	1	4	5	0	0	0	3	1	0	4	0	1	0	0	0	1	2	0	1	1	0	6	6	15	5	1	5	1	6	7	0	0.0133	0	0	0.0399	0.0133	0.0532	0.0664	0	0	0	0.0399	0.0133	0
Bacteria;Firmicutes;Clostridia;Clostridiales;Ruminococcaceae;PAC000683_g;PAC000683_s	PAC000683_s	0	0	0	0	0	0	0	0	0	0	0	0	0	0	0	0	0	0	0	0	0	0	0	0	0	0	0	0	0	0	0	0	0	0	0	0	0	0	0	0	0	0	0	0	0	0	0	0
Bacteria;Firmicutes;Clostridia;Clostridiales;Lachnospiraceae;Anaerotignum;PAC000685_s	PAC000685_s	0	0	0	1	0	1	0	0	0	0	0	0	0	0	0	0	0	0	0	0	1	0	0	0	3	0	0	0	0	0	0	0	1	0	1	0	0	0	0.0133	0	0.0133	0	0	0	0	0	0	0
Bacteria;Firmicutes;Clostridia;Clostridiales;Ruminococcaceae;PAC000661_g;PAC000686_s	PAC000686_s	0	0	7	0	3	4	0	1	2	0	3	0	0	2	0	6	2	7	1	2	0	0	0	1	0	0	6	0	0	3	20	4	7	0	2	0	0	0.093	0	0.0399	0.0532	0	0.0133	0.0266	0	0.0399	0	0
Bacteria;Firmicutes;Erysipelotrichi;Erysipelotrichales;Erysipelotrichaceae;PAC000687_g;PAC000687_s	PAC000687_s	0	1	0	0	0	0	0	0	0	0	0	0	0	0	0	0	0	1	0	0	0	0	0	0	1	9	13	2	0	1	1	0	0	0	0	0	0.0133	0	0	0	0	0	0	0	0	0	0	0
Bacteria;Firmicutes;Clostridia;Clostridiales;Lachnospiraceae;Frisingicoccus;PAC000688_s	PAC000688_s	0	5	1	9	3	0	1	1	0	1	1	1	0	1	0	0	0	0	2	0	1	0	1	13	7	6	7	3	1	1	6	11	4	2	0	0	0.0664	0.0133	0.1196	0.0399	0	0.0133	0.0133	0	0.0133	0.0133	0.0133	0
Bacteria;Firmicutes;Clostridia;Clostridiales;Lachnospiraceae;PAC000692_g;PAC000692_g_uc	PAC000692_g_uc	2	0	0	2	8	0	2	0	0	0	0	4	9	1	1	2	2	5	2	4	1	8	11	2	0	4	2	0	0	7	1	0	2	6	0	0.0266	0	0	0.0266	0.1063	0	0.0266	0	0	0	0	0.0532	0.1196
Bacteria;Firmicutes;Clostridia;Clostridiales;Lachnospiraceae;PAC000692_g;PAC000692_s	PAC000692_s	0	3	0	1	0	0	0	0	0	0	0	0	0	0	0	0	1	178	25	112	1	147	272	0	0	0	3	0	0	0	1	0	1	1	1	0	0.0399	0	0.0133	0	0	0	0	0	0	0	0	0
Bacteria;Firmicutes;Clostridia;Clostridiales;Lachnospiraceae;KE159600_g;PAC000693_s	PAC000693_s	2	0	0	2	3	0	0	0	0	0	0	0	0	0	0	0	0	0	3	43	51	46	4	967	312	133	46	75	1	0	0	0	42	2	205	0.0266	0	0	0.0266	0.0399	0	0	0	0	0	0	0	0
Bacteria;Firmicutes;Clostridia;Clostridiales;Ruminococcaceae;Paludicola;PAC000694_s	PAC000694_s	0	1	1	1	0	0	0	0	0	0	0	0	0	0	0	0	0	0	0	0	0	0	0	0	0	0	0	0	0	0	0	0	0	0	2	0	0.0133	0.0133	0.0133	0	0	0	0	0	0	0	0	0
Bacteria;Firmicutes;Clostridia;Clostridiales;Lachnospiraceae;LLKB_g;PAC000698_s	PAC000698_s	0	0	0	0	0	0	0	0	0	0	0	0	0	0	0	0	0	2	1	1	0	3	0	0	0	0	0	0	0	0	0	0	0	0	1	0	0	0	0	0	0	0	0	0	0	0	0	0
Bacteria;Firmicutes;Clostridia;Clostridiales;Lachnospiraceae;Frisingicoccus;PAC000700_s	PAC000700_s	0	0	0	0	0	0	0	1	0	1	0	0	0	1	0	3	0	0	0	1	0	4	0	0	0	2	1	0	1	0	1	0	0	1	0	0	0	0	0	0	0	0	0.0133	0	0.0133	0	0	0
Bacteria;Firmicutes;Clostridia;Clostridiales;Lachnospiraceae;PAC000720_g;PAC000720_g_uc	PAC000720_g_uc	0	0	0	0	0	0	0	1	0	0	0	0	1	0	0	0	0	0	0	0	0	0	0	0	0	0	0	0	0	0	0	0	0	0	0	0	0	0	0	0	0	0	0.0133	0	0	0	0	0.0133
Bacteria;Firmicutes;Clostridia;Clostridiales;Lachnospiraceae;PAC000740_g;PAC000740_g_uc	PAC000740_g_uc	0	0	0	0	0	0	0	0	0	0	0	0	0	1	0	0	0	0	0	0	0	0	0	0	0	0	0	0	0	0	0	0	0	0	0	0	0	0	0	0	0	0	0	0	0	0	0	0
Bacteria;Firmicutes;Clostridia;Clostridiales;Ruminococcaceae;PAC000743_g;PAC000743_s	PAC000743_s	0	0	0	0	0	0	0	0	0	0	0	0	0	0	0	0	0	0	0	0	0	0	0	0	0	0	0	0	0	0	0	0	0	0	0	0	0	0	0	0	0	0	0	0	0	0	0	0
Bacteria;Firmicutes;Clostridia;Clostridiales;Ruminococcaceae;PAC000748_g;PAC000748_g_uc	PAC000748_g_uc	0	0	0	0	0	0	0	0	0	0	0	0	0	0	0	0	0	0	0	0	0	0	0	0	0	0	0	0	0	0	0	0	0	0	0	0	0	0	0	0	0	0	0	0	0	0	0	0
Bacteria;Firmicutes;Clostridia;Clostridiales;Lachnospiraceae;Anaerotignum;PAC001031_s	PAC001031_s	0	0	0	0	0	0	0	0	0	0	0	0	0	0	0	0	0	0	0	0	0	0	0	0	0	0	0	0	0	0	0	1	0	0	0	0	0	0	0	0	0	0	0	0	0	0	0	0
Bacteria;Firmicutes;Clostridia;Clostridiales;Lachnospiraceae;PAC001043_g;PAC001043_g_uc	PAC001043_g_uc	0	0	0	1	1	0	0	4	0	0	0	2	2	1	0	5	0	4	0	0	2	1	2	4	2	1	0	0	0	0	1	1	0	0	1	0	0	0	0.0133	0.0133	0	0	0.0532	0	0	0	0.0266	0.0266
Bacteria;Firmicutes;Clostridia;Clostridiales;Lachnospiraceae;Eubacterium_g20;PAC001045_s	PAC001045_s	0	0	0	0	0	0	0	0	0	1	0	0	0	0	0	0	0	0	0	0	0	0	0	0	0	0	0	0	0	0	0	0	0	0	0	0	0	0	0	0	0	0	0	0	0.0133	0	0	0
Bacteria;Firmicutes;Clostridia;Clostridiales;Lachnospiraceae;LLKB_g;PAC001047_s	PAC001047_s	0	0	0	0	0	0	0	0	0	1	0	0	0	0	0	0	0	0	0	0	0	0	0	1	0	0	1	0	0	0	0	0	0	0	0	0	0	0	0	0	0	0	0	0	0.0133	0	0	0
Bacteria;Firmicutes;Clostridia;Clostridiales;Ruminococcaceae;PAC000672_g;PAC001048_s group	PAC001048_s.group	0	0	0	0	0	0	0	0	0	0	0	0	0	0	0	1	0	0	0	0	0	0	0	0	0	0	0	0	0	0	0	0	0	0	0	0	0	0	0	0	0	0	0	0	0	0	0	0
Bacteria;Firmicutes;Clostridia;Clostridiales;Ruminococcaceae;PAC000661_g;PAC001052_s	PAC001052_s	0	0	0	0	0	0	0	0	0	0	0	0	0	0	0	0	0	0	0	0	0	0	0	0	0	0	0	0	0	0	0	0	0	0	1	0	0	0	0	0	0	0	0	0	0	0	0	0
Bacteria;Actinobacteria;Coriobacteriia;Coriobacteriales;Coriobacteriaceae;Olsenella;PAC001059_s	PAC001059_s	0	0	0	0	0	0	0	0	0	0	0	0	0	0	0	0	0	0	0	0	0	0	0	0	0	0	0	0	0	0	0	0	0	0	0	0	0	0	0	0	0	0	0	0	0	0	0	0
Bacteria;Bacteroidetes;Bacteroidia;Bacteroidales;Rikenellaceae;Alistipes;PAC001060_s	PAC001060_s	1936	1492	639	1175	2872	454	719	4	20	160	141	353	172	1906	373	914	985	2899	1896	1808	1685	1924	2145	477	867	1317	1540	875	360	426	756	1125	701	1304	509	25.7276	19.8272	8.4917	15.6146	38.1661	6.0332	9.5548	0.0532	0.2658	2.1262	1.8738	4.691	2.2857
Bacteria;Bacteroidetes;Bacteroidia;Bacteroidales;Muribaculaceae;PAC001063_g;PAC001063_g_uc	PAC001063_g_uc	3	1	5	5	7	496	259	312	445	259	180	220	189	44	633	153	550	3	23	14	47	3	5	0	11	8	7	26	21	4	11	15	6	31	10	0.0399	0.0133	0.0664	0.0664	0.093	6.5914	3.4419	4.1462	5.9136	3.4419	2.392	2.9236	2.5116
Bacteria;Bacteroidetes;Bacteroidia;Bacteroidales;Muribaculaceae;PAC001063_g;PAC001063_s	PAC001063_s	98	39	124	96	365	1449	1124	1628	1224	945	333	960	597	211	2199	1222	1474	59	234	161	1542	47	115	49	156	241	208	620	255	25	146	298	86	557	151	1.3023	0.5183	1.6478	1.2757	4.8505	19.2558	14.9369	21.6346	16.2658	12.5581	4.4252	12.7575	7.9336
Bacteria;Bacteroidetes;Bacteroidia;Bacteroidales;Muribaculaceae;PAC000186_g;PAC001064_s	PAC001064_s	0	0	0	0	0	0	0	0	0	0	0	0	0	0	0	0	0	0	0	0	0	0	0	0	0	0	0	0	0	0	0	0	0	0	0	0	0	0	0	0	0	0	0	0	0	0	0	0
Bacteria;Bacteroidetes;Bacteroidia;Bacteroidales;Muribaculaceae;PAC000186_g;PAC001065_s	PAC001065_s	0	0	0	0	0	0	0	0	0	1	0	1	0	0	0	1	0	0	0	0	0	0	0	0	0	0	0	0	0	0	0	0	0	0	0	0	0	0	0	0	0	0	0	0	0.0133	0	0.0133	0
Bacteria;Bacteroidetes;Bacteroidia;Bacteroidales;Muribaculaceae;PAC001068_g;PAC001068_g_uc	PAC001068_g_uc	5	8	14	9	0	191	79	2	570	199	657	20	97	0	0	0	2	0	5	14	1	5	0	0	5	10	1	18	7	12	35	22	3	4	13	0.0664	0.1063	0.186	0.1196	0	2.5382	1.0498	0.0266	7.5748	2.6445	8.7309	0.2658	1.289
Bacteria;Bacteroidetes;Bacteroidia;Bacteroidales;Muribaculaceae;PAC001068_g;PAC001068_s	PAC001068_s	12	4	5	5	7	0	0	0	0	0	0	0	0	0	0	0	0	4	6	25	4	11	3	5	18	10	15	34	22	14	38	18	0	8	17	0.1595	0.0532	0.0664	0.0664	0.093	0	0	0	0	0	0	0	0
Bacteria;Bacteroidetes;Bacteroidia;Bacteroidales;Muribaculaceae;PAC001068_g;PAC001069_s	PAC001069_s	0	0	0	0	0	0	1	0	0	0	0	0	1	0	0	0	0	0	0	0	0	0	0	0	0	0	0	0	0	0	0	0	0	0	0	0	0	0	0	0	0	0.0133	0	0	0	0	0	0.0133
Bacteria;Bacteroidetes;Bacteroidia;Bacteroidales;Muribaculaceae;PAC001068_g;PAC001071_s	PAC001071_s	0	0	0	0	0	0	0	0	1	0	0	0	0	0	1	1	0	0	15	0	0	15	0	0	0	0	0	0	0	0	0	0	1	0	0	0	0	0	0	0	0	0	0	0.0133	0	0	0	0
Bacteria;Bacteroidetes;Bacteroidia;Bacteroidales;Muribaculaceae;PAC001073_g;PAC001073_g_uc	PAC001073_g_uc	0	0	0	0	0	0	0	0	0	0	0	0	0	0	0	0	0	0	0	0	0	0	0	0	0	0	0	0	0	0	0	0	0	0	0	0	0	0	0	0	0	0	0	0	0	0	0	0
Bacteria;Bacteroidetes;Bacteroidia;Bacteroidales;Muribaculaceae;PAC001074_g;PAC001074_g_uc	PAC001074_g_uc	0	0	0	0	0	0	0	0	0	0	0	0	0	0	0	0	0	0	0	8	0	0	0	0	0	0	0	0	0	0	0	0	2	0	0	0	0	0	0	0	0	0	0	0	0	0	0	0
Bacteria;Bacteroidetes;Bacteroidia;Bacteroidales;Muribaculaceae;PAC000198_g;PAC001075_s	PAC001075_s	0	0	0	0	0	52	18	25	65	28	69	13	4	0	0	0	0	0	0	1	0	0	0	0	0	0	0	0	0	0	0	0	0	0	0	0	0	0	0	0	0.691	0.2392	0.3322	0.8638	0.3721	0.9169	0.1728	0.0532
Bacteria;Bacteroidetes;Bacteroidia;Bacteroidales;Muribaculaceae;Muribaculum;PAC001076_s	PAC001076_s	30	11	5	6	29	0	0	0	0	0	0	0	0	0	0	0	0	3	11	18	32	9	3	7	12	10	5	23	54	35	82	30	21	30	29	0.3987	0.1462	0.0664	0.0797	0.3854	0	0	0	0	0	0	0	0
Bacteria;Bacteroidetes;Bacteroidia;Bacteroidales;Muribaculaceae;Muribaculum;PAC001077_s	PAC001077_s	0	0	0	0	0	0	0	0	0	0	0	0	0	0	0	0	0	0	0	0	0	0	0	0	0	0	0	0	0	0	0	0	0	1	0	0	0	0	0	0	0	0	0	0	0	0	0	0
Bacteria;Firmicutes;Erysipelotrichi;Erysipelotrichales;Erysipelotrichaceae;Turicibacter;PAC001078_s	PAC001078_s	1	7	0	0	1	1	0	0	1	0	0	0	0	1	0	0	3	0	0	4	0	0	0	0	0	5	0	1	0	0	0	0	0	0	13	0.0133	0.093	0	0	0.0133	0.0133	0	0	0.0133	0	0	0	0
Bacteria;Tenericutes;Mollicutes;Acholeplasmatales;Acholeplasmataceae;Acholeplasma_g2;PAC001080_s	PAC001080_s	1	1	45	2	0	0	0	0	0	0	0	0	0	0	0	0	0	0	0	2	17	82	17	5	0	28	3	0	1	0	9	38	46	0	0	0.0133	0.0133	0.598	0.0266	0	0	0	0	0	0	0	0	0
Bacteria;Firmicutes;Clostridia;Clostridiales;Ruminococcaceae;PAC000661_g;PAC001081_s group	PAC001081_s.group	0	0	1	0	0	409	258	6	120	4	367	23	9	45	0	42	172	0	0	0	0	0	0	0	0	0	0	0	0	0	0	0	1	0	0	0	0	0.0133	0	0	5.4352	3.4286	0.0797	1.5947	0.0532	4.8771	0.3056	0.1196
Bacteria;Firmicutes;Clostridia;Clostridiales;Lachnospiraceae;PAC000664_g;PAC001082_s	PAC001082_s	0	2	17	0	0	0	0	0	3	4	1	1	0	3	0	1	0	3	0	4	1	1	1	57	7	2	65	13	0	0	0	17	0	0	0	0	0.0266	0.2259	0	0	0	0	0	0.0399	0.0532	0.0133	0.0133	0
Bacteria;Firmicutes;Clostridia;Clostridiales;Lachnospiraceae;PAC000664_g;PAC001083_s	PAC001083_s	0	0	10	0	18	6	8	2	2	12	3	5	121	41	12	85	0	1	24	3	46	18	31	40	39	22	39	13	11	3	11	11	90	61	10	0	0	0.1329	0	0.2392	0.0797	0.1063	0.0266	0.0266	0.1595	0.0399	0.0664	1.608
Bacteria;Firmicutes;Clostridia;Clostridiales;Lachnospiraceae;Clostridium_g21;PAC001085_s	PAC001085_s	0	0	0	0	0	0	0	0	1	0	0	0	0	1	0	1	0	0	0	0	0	0	0	0	2	2	0	1	1	1	0	0	0	0	0	0	0	0	0	0	0	0	0	0.0133	0	0	0	0
Bacteria;Firmicutes;Clostridia;Clostridiales;Ruminococcaceae;PAC000661_g;PAC001086_s	PAC001086_s	23	19	1	30	8	4	3	1	0	0	1	1	0	0	0	0	0	37	21	14	7	1	4	6	1	20	9	0	0	4	2	13	5	5	28	0.3056	0.2525	0.0133	0.3987	0.1063	0.0532	0.0399	0.0133	0	0	0.0133	0.0133	0
Bacteria;Firmicutes;Clostridia;Clostridiales;Ruminococcaceae;Pseudoflavonifractor;PAC001087_s	PAC001087_s	5	4	9	9	10	0	3	9	0	8	1	7	9	7	6	3	0	13	6	4	12	5	10	5	11	8	8	8	8	1	0	5	3	3	8	0.0664	0.0532	0.1196	0.1196	0.1329	0	0.0399	0.1196	0	0.1063	0.0133	0.093	0.1196
Bacteria;Firmicutes;Clostridia;Clostridiales;Ruminococcaceae;Pseudoflavonifractor;PAC001088_s	PAC001088_s	0	0	0	0	0	0	1	35	0	1	0	9	2	9	0	1	0	3	2	0	2	6	0	4	0	0	6	1	0	0	0	0	1	0	1	0	0	0	0	0	0	0.0133	0.4651	0	0.0133	0	0.1196	0.0266
Bacteria;Firmicutes;Clostridia;Clostridiales;Lachnospiraceae;PAC001090_g;PAC001090_g_uc	PAC001090_g_uc	0	0	0	0	0	1	0	0	0	0	1	0	0	0	0	4	0	0	0	1	0	3	1	0	5	3	0	0	0	1	0	4	0	0	4	0	0	0	0	0	0.0133	0	0	0	0	0.0133	0	0
Bacteria;Firmicutes;Clostridia;Clostridiales;Lachnospiraceae;PAC001090_g;PAC001090_s	PAC001090_s	1	113	1	37	1	128	1	0	4	0	104	1	0	0	0	130	57	0	0	40	0	135	20	23	138	36	0	0	0	44	32	134	0	0	126	0.0133	1.5017	0.0133	0.4917	0.0133	1.701	0.0133	0	0.0532	0	1.3821	0.0133	0
Bacteria;Firmicutes;Clostridia;Clostridiales;Lachnospiraceae;PAC001091_g;PAC001091_g_uc	PAC001091_g_uc	0	0	0	2	0	1	0	8	0	1	0	0	0	0	0	0	0	0	0	0	0	0	0	0	0	0	0	0	0	0	0	0	0	3	0	0	0	0	0.0266	0	0.0133	0	0.1063	0	0.0133	0	0	0
Bacteria;Firmicutes;Clostridia;Clostridiales;Lachnospiraceae;PAC001091_g;PAC001091_s	PAC001091_s	14	0	6	1	3	9	0	0	0	0	1	10	7	2	0	4	0	0	10	0	1	1	0	0	2	0	2	0	0	0	0	0	0	189	0	0.186	0	0.0797	0.0133	0.0399	0.1196	0	0	0	0	0.0133	0.1329	0.093
Bacteria;Firmicutes;Clostridia;Clostridiales;Lachnospiraceae;PAC001092_g;PAC001092_g_uc	PAC001092_g_uc	1	0	0	2	2	2	0	4	0	1	0	9	5	1	1	2	2	3	1	2	3	1	4	8	1	1	3	4	0	9	2	0	6	9	1	0.0133	0	0	0.0266	0.0266	0.0266	0	0.0532	0	0.0133	0	0.1196	0.0664
Bacteria;Firmicutes;Clostridia;Clostridiales;Lachnospiraceae;PAC001092_g;PAC001092_s	PAC001092_s	0	0	0	1	1	0	1	4	0	1	1	11	15	13	0	10	4	26	0	0	0	1	0	0	0	10	0	0	15	21	2	0	0	0	0	0	0	0	0.0133	0.0133	0	0.0133	0.0532	0	0.0133	0.0133	0.1462	0.1993
Bacteria;Firmicutes;Clostridia;Clostridiales;Lachnospiraceae;KE159538_g;PAC001093_s	PAC001093_s	3	5	1	3	5	1	34	3	1	92	0	5	1177	19	5	1	1	20	1	0	0	1	4	24	2	19	0	1	148	19	0	0	1	3	0	0.0399	0.0664	0.0133	0.0399	0.0664	0.0133	0.4518	0.0399	0.0133	1.2226	0	0.0664	15.6412
Bacteria;Firmicutes;Clostridia;Clostridiales;Lachnospiraceae;KE159538_g;PAC001094_s	PAC001094_s	0	7	0	0	0	15	39	0	0	3	0	159	0	0	0	0	0	0	0	0	0	0	0	1	8	0	2	0	0	0	0	0	0	0	15	0	0.093	0	0	0	0.1993	0.5183	0	0	0.0399	0	2.113	0
Bacteria;Firmicutes;Clostridia;Clostridiales;Ruminococcaceae;PAC000661_g;PAC001095_s	PAC001095_s	28	68	435	68	85	19	27	2	0	3	8	0	1	2	0	0	3	16	388	3	16	5	0	7	3	11	4	12	9	178	76	61	1	0	4	0.3721	0.9037	5.7807	0.9037	1.1296	0.2525	0.3588	0.0266	0	0.0399	0.1063	0	0.0133
Bacteria;Firmicutes;Clostridia;Clostridiales;Ruminococcaceae;Sporobacter;PAC001096_s	PAC001096_s	4	2	1	0	7	1	0	3	1	3	0	1	0	2	0	3	0	1	3	1	5	1	2	7	5	8	5	2	5	2	1	5	1	5	9	0.0532	0.0266	0.0133	0	0.093	0.0133	0	0.0399	0.0133	0.0399	0	0.0133	0
Bacteria;Firmicutes;Clostridia;Clostridiales;Lachnospiraceae;PAC001097_g;PAC001097_g_uc	PAC001097_g_uc	0	6	0	13	2	0	0	0	0	0	0	0	1	0	0	0	0	14	0	4	0	4	24	0	2	0	0	0	0	1	0	0	2	0	5	0	0.0797	0	0.1728	0.0266	0	0	0	0	0	0	0	0.0133
Bacteria;Firmicutes;Clostridia;Clostridiales;Lachnospiraceae;PAC001097_g;PAC001097_s	PAC001097_s	0	18	0	3	0	0	0	0	0	0	0	0	0	0	0	0	0	3	0	1	0	0	11	1	0	0	0	0	0	0	0	0	0	0	0	0	0.2392	0	0.0399	0	0	0	0	0	0	0	0	0
Bacteria;Firmicutes;Clostridia;Clostridiales;Ruminococcaceae;PAC000748_g;PAC001099_s	PAC001099_s	0	6	0	0	2	0	0	0	0	0	0	0	0	0	0	0	0	1	4	1	2	2	0	0	5	1	0	4	0	0	1	0	2	5	0	0	0.0797	0	0	0.0266	0	0	0	0	0	0	0	0
Bacteria;Firmicutes;Clostridia;Clostridiales;Ruminococcaceae;PAC001100_g;PAC001100_s	PAC001100_s	0	0	0	1	0	0	0	0	0	0	0	0	0	0	0	0	0	0	0	0	0	0	0	0	0	0	0	0	0	0	0	0	0	0	0	0	0	0	0.0133	0	0	0	0	0	0	0	0	0
Bacteria;Firmicutes;Clostridia;Clostridiales;Lachnospiraceae;PAC001103_g;PAC001103_g_uc	PAC001103_g_uc	0	0	0	0	0	0	0	0	0	0	0	0	0	0	0	1	0	0	0	0	0	0	0	1	2	0	0	1	0	0	0	1	0	0	0	0	0	0	0	0	0	0	0	0	0	0	0	0
Bacteria;Firmicutes;Clostridia;Clostridiales;Lachnospiraceae;PAC001103_g;PAC001103_s	PAC001103_s	0	0	0	0	0	0	0	0	0	0	0	0	0	0	0	0	1	0	0	0	0	0	0	0	0	0	0	0	0	0	0	0	0	0	0	0	0	0	0	0	0	0	0	0	0	0	0	0
Bacteria;Firmicutes;Clostridia;Clostridiales;Lachnospiraceae;PAC000664_g;PAC001104_s	PAC001104_s	6	2	0	5	4	1	2	4	2	3	2	4	8	0	2	5	4	2	3	3	10	5	12	12	8	5	27	13	13	6	5	7	20	6	4	0.0797	0.0266	0	0.0664	0.0532	0.0133	0.0266	0.0532	0.0266	0.0399	0.0266	0.0532	0.1063
Bacteria;Firmicutes;Clostridia;Clostridiales;Lachnospiraceae;PAC001105_g;PAC001105_g_uc	PAC001105_g_uc	0	0	0	0	0	7	0	1	0	0	0	0	0	9	0	0	1	0	0	0	0	0	0	0	0	0	0	0	0	0	0	0	0	0	0	0	0	0	0	0	0.093	0	0.0133	0	0	0	0	0
Bacteria;Firmicutes;Clostridia;Clostridiales;Lachnospiraceae;PAC001105_g;PAC001105_s	PAC001105_s	0	0	0	0	0	0	0	7	0	0	1	0	2	11	0	2	4	0	0	0	0	0	0	0	0	0	0	0	0	0	0	0	0	0	0	0	0	0	0	0	0	0	0.093	0	0	0.0133	0	0.0266
Bacteria;Tenericutes;Mollicutes;PAC001057_o;PAC001057_f;PAC001108_g;PAC001108_s	PAC001108_s	7	2	2	1	0	0	0	0	0	0	0	0	0	0	0	0	0	0	0	0	0	0	0	2	0	1	1	6	0	0	0	0	0	0	0	0.093	0.0266	0.0266	0.0133	0	0	0	0	0	0	0	0	0
Bacteria;Bacteroidetes;Bacteroidia;Bacteroidales;Muribaculaceae;PAC001112_g;PAC001112_g_uc	PAC001112_g_uc	9	8	4	11	3	0	0	0	0	0	0	0	0	0	0	0	0	1	5	3	8	3	1	0	0	2	0	2	11	18	27	24	11	54	11	0.1196	0.1063	0.0532	0.1462	0.0399	0	0	0	0	0	0	0	0
Bacteria;Bacteroidetes;Bacteroidia;Bacteroidales;Muribaculaceae;PAC001112_g;PAC001112_s	PAC001112_s	0	0	0	0	0	0	0	0	0	0	0	0	0	0	0	0	0	0	0	0	0	0	0	0	0	0	0	0	0	0	0	0	0	0	0	0	0	0	0	0	0	0	0	0	0	0	0	0
Bacteria;Firmicutes;Clostridia;Clostridiales;Lachnospiraceae;PAC001116_g;PAC001116_g_uc	PAC001116_g_uc	0	0	0	0	0	0	1	0	0	0	0	0	0	0	0	0	2	3	0	0	1	1	1	0	0	1	0	0	0	0	0	0	1	0	0	0	0	0	0	0	0	0.0133	0	0	0	0	0	0
Bacteria;Firmicutes;Clostridia;Clostridiales;Lachnospiraceae;PAC001116_g;PAC001116_s	PAC001116_s	7	0	0	42	6	9	0	0	2	0	1	1	0	0	0	2	45	34	1	0	16	7	9	9	2	4	6	1	2	3	11	4	16	2	4	0.093	0	0	0.5581	0.0797	0.1196	0	0	0.0266	0	0.0133	0.0133	0
Bacteria;Firmicutes;Clostridia;Clostridiales;Lachnospiraceae;PAC000664_g;PAC001117_s	PAC001117_s	0	0	0	0	0	0	0	0	0	0	0	0	0	0	0	0	0	0	0	0	0	0	0	0	0	0	0	0	0	0	0	1	0	0	0	0	0	0	0	0	0	0	0	0	0	0	0	0
Bacteria;Firmicutes;Clostridia;Clostridiales;Lachnospiraceae;PAC001118_g;PAC001118_g_uc	PAC001118_g_uc	2	0	0	2	1	3	0	20	0	4	0	4	14	8	0	5	3	1	6	0	2	15	0	6	0	1	12	0	0	1	1	0	0	0	0	0.0266	0	0	0.0266	0.0133	0.0399	0	0.2658	0	0.0532	0	0.0532	0.186
Bacteria;Firmicutes;Clostridia;Clostridiales;Lachnospiraceae;PAC001118_g;PAC001118_s	PAC001118_s	0	3	0	78	114	27	0	408	6	380	0	22	751	353	9	168	149	0	0	1	0	0	1	11	80	13	45	0	0	0	0	2	0	0	0	0	0.0399	0	1.0365	1.515	0.3588	0	5.4219	0.0797	5.0498	0	0.2924	9.9801
Bacteria;Firmicutes;Clostridia;Clostridiales;Lachnospiraceae;Eubacterium_g17;PAC001119_s	PAC001119_s	0	0	0	12	8	0	0	0	0	1	1	1	1	1	1	0	0	4	0	0	3	2	0	51	15	64	66	37	2	4	4	4	8	33	0	0	0	0	0.1595	0.1063	0	0	0	0	0.0133	0.0133	0.0133	0.0133
Bacteria;Firmicutes;Clostridia;Clostridiales;Lachnospiraceae;KE159538_g;PAC001120_s	PAC001120_s	1	2	21	10	125	2	21	4	7	10	1	3	52	12	2	3	0	25	126	19	89	142	182	1316	63	240	256	158	45	31	107	159	233	182	2	0.0133	0.0266	0.2791	0.1329	1.6611	0.0266	0.2791	0.0532	0.093	0.1329	0.0133	0.0399	0.691
Bacteria;Firmicutes;Clostridia;Clostridiales;Ruminococcaceae;Eubacterium_g23;PAC001121_s group	PAC001121_s.group	8	27	5	1	13	1	3	6	10	11	8	1	2	2	3	2	2	1	0	8	6	2	0	2	2	24	43	10	5	2	0	0	0	7	4	0.1063	0.3588	0.0664	0.0133	0.1728	0.0133	0.0399	0.0797	0.1329	0.1462	0.1063	0.0133	0.0266
Bacteria;Firmicutes;Clostridia;Clostridiales;Ruminococcaceae;Ruminococcus;PAC001122_s	PAC001122_s	0	1	0	0	0	0	0	0	0	1	0	0	0	0	0	0	0	1	0	0	0	0	0	1	2	3	0	4	2	35	1	0	0	6	1	0	0.0133	0	0	0	0	0	0	0	0.0133	0	0	0
Bacteria;Firmicutes;Clostridia;Clostridiales;Lachnospiraceae;PAC001124_g;PAC001124_g_uc	PAC001124_g_uc	0	0	0	0	0	0	0	0	0	0	0	0	0	0	0	0	0	0	0	0	0	6	0	0	0	0	0	0	0	0	0	0	0	0	3	0	0	0	0	0	0	0	0	0	0	0	0	0
Bacteria;Firmicutes;Clostridia;Clostridiales;Lachnospiraceae;PAC001124_g;PAC001124_s	PAC001124_s	0	19	0	0	17	3	1	0	0	0	0	0	0	1	0	1	8	0	0	0	0	0	0	12	0	12	12	5	0	23	20	8	0	0	0	0	0.2525	0	0	0.2259	0.0399	0.0133	0	0	0	0	0	0
Bacteria;Firmicutes;Clostridia;Clostridiales;Lachnospiraceae;Kineothrix;PAC001125_s	PAC001125_s	7	21	11	43	5	4	0	1	1	33	2	2	12	1	30	43	38	1	12	6	0	12	2	29	11	12	0	2	7	49	50	42	33	2	154	0.093	0.2791	0.1462	0.5714	0.0664	0.0532	0	0.0133	0.0133	0.4385	0.0266	0.0266	0.1595
Bacteria;Firmicutes;Clostridia;Clostridiales;Lachnospiraceae;Eubacterium_g17;PAC001126_s	PAC001126_s	2	0	0	0	0	0	0	0	0	0	0	0	0	0	0	0	2	0	1	0	0	0	0	0	0	0	0	0	0	0	0	1	0	0	0	0.0266	0	0	0	0	0	0	0	0	0	0	0	0
Bacteria;Bacteroidetes;Bacteroidia;Bacteroidales;Muribaculaceae;PAC001127_g;PAC001127_g_uc	PAC001127_g_uc	4	0	2	3	4	0	0	0	0	0	0	0	0	0	0	0	0	1	9	11	12	1	0	0	9	2	1	14	5	6	10	3	7	7	3	0.0532	0	0.0266	0.0399	0.0532	0	0	0	0	0	0	0	0
Bacteria;Bacteroidetes;Bacteroidia;Bacteroidales;Muribaculaceae;PAC000186_g;PAC001128_s	PAC001128_s	241	32	37	18	153	103	319	532	30	251	112	184	107	1243	244	470	20	22	10	61	165	119	46	35	268	202	172	253	136	48	101	43	44	104	24	3.2027	0.4252	0.4917	0.2392	2.0332	1.3688	4.2392	7.0698	0.3987	3.3355	1.4884	2.4452	1.4219
Bacteria;Firmicutes;Clostridia;Clostridiales;Ruminococcaceae;Oscillibacter;PAC001129_s	PAC001129_s	0	0	0	0	0	0	0	0	0	0	0	0	0	0	0	0	0	0	0	0	0	0	0	0	0	0	0	1	0	0	0	0	0	0	0	0	0	0	0	0	0	0	0	0	0	0	0	0
Bacteria;Firmicutes;Clostridia;Clostridiales;Ruminococcaceae;Pseudoflavonifractor;PAC001131_s	PAC001131_s	0	0	0	0	1	0	1	1	1	1	0	5	6	0	8	2	0	1	3	0	0	0	0	0	0	1	1	3	0	1	0	2	1	0	4	0	0	0	0	0.0133	0	0.0133	0.0133	0.0133	0.0133	0	0.0664	0.0797
Bacteria;Bacteroidetes;Bacteroidia;Bacteroidales;Bacteroidaceae;Bacteroides;PAC001133_s	PAC001133_s	0	1	0	0	0	0	0	0	0	0	0	0	0	0	0	0	0	0	0	1	1	0	0	0	4	2	1	1	2	0	0	0	1	0	0	0	0.0133	0	0	0	0	0	0	0	0	0	0	0
Bacteria;Firmicutes;Clostridia;Clostridiales;Clostridiaceae;Clostridium;PAC001136_s	PAC001136_s	0	0	0	0	0	0	0	0	0	0	0	0	0	0	0	0	0	0	0	0	0	0	0	0	0	0	0	0	0	0	0	0	0	0	0	0	0	0	0	0	0	0	0	0	0	0	0	0
Bacteria;Firmicutes;Clostridia;Clostridiales;Lachnospiraceae;PAC001137_g;PAC001137_g_uc	PAC001137_g_uc	0	0	0	0	0	0	0	0	0	0	0	0	0	0	0	0	0	0	0	0	0	18	1	0	0	0	1	0	0	0	0	0	0	0	0	0	0	0	0	0	0	0	0	0	0	0	0	0
Bacteria;Firmicutes;Clostridia;Clostridiales;Lachnospiraceae;PAC001138_g;PAC001138_g_uc	PAC001138_g_uc	0	0	0	0	0	0	0	0	0	0	0	0	0	0	0	0	1	2	0	2	0	1	1	2	0	0	0	0	0	1	0	0	0	0	1	0	0	0	0	0	0	0	0	0	0	0	0	0
Bacteria;Bacteroidetes;Bacteroidia;Bacteroidales;Muribaculaceae;PAC000198_g;PAC001139_s	PAC001139_s	0	0	1	0	0	315	14	5	11	194	31	598	120	768	369	283	267	0	0	0	0	0	0	0	0	0	0	0	0	0	0	0	0	0	0	0	0	0.0133	0	0	4.186	0.186	0.0664	0.1462	2.5781	0.412	7.9468	1.5947
Bacteria;Firmicutes;Clostridia;Clostridiales;Christensenellaceae;Christensenella;PAC001140_s	PAC001140_s	1	1	2	5	0	2	3	0	0	1	0	0	0	0	0	1	0	2	4	0	1	2	0	0	2	0	1	0	0	0	0	2	0	0	0	0.0133	0.0133	0.0266	0.0664	0	0.0266	0.0399	0	0	0.0133	0	0	0
Bacteria;Firmicutes;Clostridia;Clostridiales;Christensenellaceae;PAC001141_g;PAC001141_g_uc	PAC001141_g_uc	0	0	0	0	0	0	0	0	0	0	0	0	0	1	0	0	0	1	0	0	0	0	3	0	1	0	0	0	0	0	2	0	0	0	0	0	0	0	0	0	0	0	0	0	0	0	0	0
Bacteria;Firmicutes;Clostridia;Clostridiales;Christensenellaceae;PAC001141_g;PAC001141_s	PAC001141_s	0	1	2	2	2	0	0	0	1	0	0	0	0	0	0	0	2	14	0	0	2	9	7	0	1	0	0	0	0	0	0	0	0	0	0	0	0.0133	0.0266	0.0266	0.0266	0	0	0	0.0133	0	0	0	0
Bacteria;Firmicutes;Clostridia;Clostridiales;Ruminococcaceae;PAC001144_g;PAC001144_s	PAC001144_s	0	3	0	0	0	0	0	0	1	0	0	0	0	0	0	0	0	0	0	0	0	1	0	0	0	0	0	0	0	1	0	0	0	0	0	0	0.0399	0	0	0	0	0	0	0.0133	0	0	0	0
Bacteria;Firmicutes;Clostridia;Clostridiales;Lachnospiraceae;Clostridium_g24;PAC001148_s	PAC001148_s	0	0	0	0	0	0	0	0	0	0	0	1	0	0	0	0	0	0	0	0	0	0	0	0	0	0	0	0	0	0	0	0	0	0	0	0	0	0	0	0	0	0	0	0	0	0	0.0133	0
Bacteria;Firmicutes;Clostridia;Clostridiales;Ruminococcaceae;PAC000661_g;PAC001153_s	PAC001153_s	0	0	0	0	1	0	0	0	0	0	0	0	0	0	0	0	0	0	2	0	0	0	1	0	0	2	0	0	0	0	0	0	0	0	0	0	0	0	0	0.0133	0	0	0	0	0	0	0	0
Bacteria;Firmicutes;Clostridia;Clostridiales;Ruminococcaceae;PAC000661_g;PAC001154_s	PAC001154_s	14	8	8	31	2	7	3	6	4	4	2	2	7	3	3	4	9	2	11	1	2	4	2	1	5	4	16	6	0	6	0	5	3	0	3	0.186	0.1063	0.1063	0.412	0.0266	0.093	0.0399	0.0797	0.0532	0.0532	0.0266	0.0266	0.093
Bacteria;Firmicutes;Clostridia;Clostridiales;Ruminococcaceae;Oscillibacter;PAC001156_s	PAC001156_s	0	0	0	0	3	0	1	2	0	1	1	7	5	0	0	1	0	4	1	0	2	1	2	2	0	0	3	1	0	1	2	3	2	0	1	0	0	0	0	0.0399	0	0.0133	0.0266	0	0.0133	0.0133	0.093	0.0664
Bacteria;Firmicutes;Clostridia;Clostridiales;Ruminococcaceae;Phocea;PAC001158_s	PAC001158_s	0	0	0	0	6	0	0	0	2	2	1	1	2	1	0	0	2	1	0	0	1	1	6	3	1	1	1	0	1	0	1	2	9	2	1	0	0	0	0	0.0797	0	0	0	0.0266	0.0266	0.0133	0.0133	0.0266
Bacteria;Firmicutes;Clostridia;Clostridiales;Ruminococcaceae;Pseudoflavonifractor;PAC001159_s	PAC001159_s	0	0	0	0	0	0	0	0	0	1	0	0	0	0	0	0	0	0	0	0	0	0	0	0	0	0	0	0	0	0	0	0	0	0	0	0	0	0	0	0	0	0	0	0	0.0133	0	0	0
Bacteria;Firmicutes;Clostridia;Clostridiales;Lachnospiraceae;Clostridium_g24;PAC001164_s	PAC001164_s	0	0	0	0	0	0	0	0	0	0	0	0	0	0	0	0	0	0	0	0	0	0	2	0	0	0	0	0	0	0	0	0	0	0	0	0	0	0	0	0	0	0	0	0	0	0	0	0
Bacteria;Firmicutes;Clostridia;Clostridiales;Lachnospiraceae;PAC001165_g;PAC001165_g_uc	PAC001165_g_uc	0	1	1	1	9	5	2	2	0	12	0	4	5	0	4	0	2	3	3	1	10	10	4	11	4	7	10	5	0	17	5	6	14	17	1	0	0.0133	0.0133	0.0133	0.1196	0.0664	0.0266	0.0266	0	0.1595	0	0.0532	0.0664
Bacteria;Firmicutes;Clostridia;Clostridiales;Lachnospiraceae;PAC001165_g;PAC001165_s	PAC001165_s	21	31	5	52	44	1	1	0	0	0	1	11	9	0	0	0	0	0	11	22	30	34	62	29	16	13	17	9	8	35	13	41	28	23	18	0.2791	0.412	0.0664	0.691	0.5847	0.0133	0.0133	0	0	0	0.0133	0.1462	0.1196
Bacteria;Firmicutes;Clostridia;Clostridiales;Lachnospiraceae;PAC001166_g;PAC001166_g_uc	PAC001166_g_uc	0	0	0	0	1	0	0	0	0	2	0	0	2	1	0	0	0	4	0	0	0	2	1	1	0	0	0	0	0	0	0	0	0	4	3	0	0	0	0	0.0133	0	0	0	0	0.0266	0	0	0.0266
Bacteria;Firmicutes;Clostridia;Clostridiales;Lachnospiraceae;Eubacterium_g4;PAC001174_s	PAC001174_s	0	0	1	1	0	1	2	0	0	8	1	1	9	0	1	1	3	1	4	1	1	0	0	0	1	4	2	1	0	1	0	2	2	0	1	0	0	0.0133	0.0133	0	0.0133	0.0266	0	0	0.1063	0.0133	0.0133	0.1196
Bacteria;Firmicutes;Clostridia;Clostridiales;Lachnospiraceae;PAC001177_g;PAC001177_g_uc	PAC001177_g_uc	0	0	0	0	0	0	0	0	0	0	0	0	0	0	0	0	0	0	0	0	0	0	0	0	0	0	0	0	0	0	0	0	0	1	0	0	0	0	0	0	0	0	0	0	0	0	0	0
Bacteria;Firmicutes;Clostridia;Clostridiales;Ruminococcaceae;Eubacterium_g8;PAC001180_s	PAC001180_s	1	0	0	0	0	0	3	0	0	0	0	0	0	0	0	7	25	0	0	0	0	0	0	0	0	0	0	0	0	0	0	0	0	0	0	0.0133	0	0	0	0	0	0.0399	0	0	0	0	0	0
Bacteria;Firmicutes;Clostridia;Clostridiales;Ruminococcaceae;PAC000661_g;PAC001181_s	PAC001181_s	2	0	0	0	0	0	0	0	0	0	0	0	0	0	0	0	0	0	1	0	2	3	0	1	0	0	2	1	0	1	1	1	0	0	0	0.0266	0	0	0	0	0	0	0	0	0	0	0	0
Bacteria;Firmicutes;Clostridia;Clostridiales;Ruminococcaceae;PAC000661_g;PAC001182_s	PAC001182_s	1	1	0	2	3	0	0	0	0	0	0	1	0	0	0	0	1	3	6	3	3	1	13	0	3	2	3	2	0	4	1	1	1	3	1	0.0133	0.0133	0	0.0266	0.0399	0	0	0	0	0	0	0.0133	0
Bacteria;Firmicutes;Clostridia;Clostridiales;Ruminococcaceae;PAC000661_g;PAC001183_s	PAC001183_s	0	0	0	1	0	0	0	0	0	0	0	0	0	0	0	0	0	0	0	0	0	0	0	0	0	0	0	0	0	0	0	0	0	0	0	0	0	0	0.0133	0	0	0	0	0	0	0	0	0
Bacteria;Firmicutes;Clostridia;Clostridiales;Ruminococcaceae;Neglecta;PAC001184_s	PAC001184_s	0	0	3	0	0	0	0	0	1	0	0	0	0	0	0	0	4	0	0	0	1	0	0	0	0	0	0	0	0	0	0	7	0	0	0	0	0	0.0399	0	0	0	0	0	0.0133	0	0	0	0
Bacteria;Firmicutes;Clostridia;Clostridiales;Ruminococcaceae;Oscillibacter;PAC001186_s group	PAC001186_s.group	4	9	0	11	17	4	21	23	2	10	3	44	45	9	12	25	5	16	6	13	36	21	17	8	4	17	18	8	1	16	4	3	51	21	26	0.0532	0.1196	0	0.1462	0.2259	0.0532	0.2791	0.3056	0.0266	0.1329	0.0399	0.5847	0.598
Bacteria;Firmicutes;Clostridia;Clostridiales;Ruminococcaceae;Oscillibacter;PAC001187_s	PAC001187_s	0	0	0	0	0	0	0	0	0	0	0	0	0	0	0	0	0	0	0	0	0	0	0	0	0	0	0	0	0	0	0	0	0	0	0	0	0	0	0	0	0	0	0	0	0	0	0	0
Bacteria;Firmicutes;Clostridia;Clostridiales;Ruminococcaceae;Oscillibacter;PAC001188_s	PAC001188_s	5	11	1	13	3	1	8	10	0	8	2	17	13	18	8	6	2	20	2	4	20	5	13	9	6	12	13	12	2	12	2	10	10	11	3	0.0664	0.1462	0.0133	0.1728	0.0399	0.0133	0.1063	0.1329	0	0.1063	0.0266	0.2259	0.1728
Bacteria;Firmicutes;Clostridia;Clostridiales;Ruminococcaceae;Pseudoflavonifractor;PAC001189_s	PAC001189_s	0	0	0	0	0	0	0	0	0	0	0	0	0	0	0	0	0	0	0	0	0	0	0	0	0	0	0	0	0	0	0	0	0	0	0	0	0	0	0	0	0	0	0	0	0	0	0	0
Bacteria;Firmicutes;Clostridia;Clostridiales;Ruminococcaceae;Ruminococcus;PAC001190_s	PAC001190_s	1	9	0	8	5	34	15	0	0	2	9	3	2	0	2	10	3	17	2	1	14	7	8	0	0	0	0	0	0	0	0	0	0	0	0	0.0133	0.1196	0	0.1063	0.0664	0.4518	0.1993	0	0	0.0266	0.1196	0.0399	0.0266
Bacteria;Saccharibacteria_TM7;Saccharimonas_c;Saccharimonas_o;Saccharimonas_f;PAC000677_g;PAC001192_s group	PAC001192_s.group	0	0	0	0	0	0	0	0	0	0	0	0	0	0	0	0	0	0	0	0	0	0	0	3	6	7	4	10	0	0	6	1	3	8	4	0	0	0	0	0	0	0	0	0	0	0	0	0
Bacteria;Firmicutes;Clostridia;Clostridiales;Lachnospiraceae;PAC001200_g;PAC001200_g_uc	PAC001200_g_uc	0	0	0	0	0	0	0	0	0	0	0	0	0	0	0	0	0	1	0	0	0	0	0	0	0	0	0	1	0	1	0	0	0	0	0	0	0	0	0	0	0	0	0	0	0	0	0	0
Bacteria;Firmicutes;Clostridia;Clostridiales;Lachnospiraceae;PAC001200_g;PAC001200_s	PAC001200_s	0	0	0	0	0	0	0	0	0	0	0	0	0	0	0	0	0	0	0	0	0	0	0	0	0	0	0	0	0	0	0	0	0	0	0	0	0	0	0	0	0	0	0	0	0	0	0	0
Bacteria;Firmicutes;Clostridia;Clostridiales;Lachnospiraceae;PAC001201_g;PAC001201_s group	PAC001201_s.group	0	0	0	0	0	1	0	0	1	0	1	0	0	0	0	0	1	0	0	0	0	0	0	0	0	0	0	0	0	0	0	0	0	0	0	0	0	0	0	0	0.0133	0	0	0.0133	0	0.0133	0	0
Bacteria;Firmicutes;Clostridia;Clostridiales;Ruminococcaceae;PAC000661_g;PAC001202_s	PAC001202_s	0	2	0	0	1	1	0	0	0	0	1	0	0	0	0	0	0	0	4	1	1	0	3	2	0	3	0	0	0	0	0	0	0	0	0	0	0.0266	0	0	0.0133	0.0133	0	0	0	0	0.0133	0	0
Bacteria;Bacteroidetes;Bacteroidia;Bacteroidales;Bacteroidaceae;Bacteroides;PAC001204_s	PAC001204_s	1	3	27	3	6	0	0	1	1	1	0	0	0	0	0	0	0	2	5	19	11	9	3	2	0	1	0	2	39	20	13	5	2	2	5	0.0133	0.0399	0.3588	0.0399	0.0797	0	0	0.0133	0.0133	0.0133	0	0	0
Bacteria;Firmicutes;Clostridia;Clostridiales;Lachnospiraceae;PAC001212_g;PAC001212_g_uc	PAC001212_g_uc	0	0	0	0	0	1	0	3	0	0	0	0	1	1	0	2	1	15	0	0	0	0	0	1	0	0	0	1	0	0	0	0	0	0	1	0	0	0	0	0	0.0133	0	0.0399	0	0	0	0	0.0133
Bacteria;Firmicutes;Clostridia;Clostridiales;Lachnospiraceae;PAC001212_g;PAC001212_s	PAC001212_s	0	0	0	0	2	0	0	0	0	0	0	0	0	0	0	0	0	5	0	0	0	0	0	0	0	0	0	0	0	0	0	0	0	0	0	0	0	0	0	0.0266	0	0	0	0	0	0	0	0
Bacteria;Firmicutes;Clostridia;Clostridiales;Christensenellaceae;PAC001141_g;PAC001218_s	PAC001218_s	7	3	0	0	0	0	0	5	0	1	0	5	0	0	0	0	0	0	0	0	5	5	40	1	1	2	5	0	0	1	10	0	0	0	0	0.093	0.0399	0	0	0	0	0	0.0664	0	0.0133	0	0.0664	0
Bacteria;Firmicutes;Clostridia;Clostridiales;Christensenellaceae;PAC001219_g;PAC001219_g_uc	PAC001219_g_uc	3	0	2	2	5	0	0	0	0	0	0	0	1	0	0	0	0	5	6	0	1	3	1	0	3	0	0	0	0	0	0	0	0	0	1	0.0399	0	0.0266	0.0266	0.0664	0	0	0	0	0	0	0	0.0133
Bacteria;Firmicutes;Clostridia;Clostridiales;Dehalobacterium_f;PAC001221_g;PAC001221_s	PAC001221_s	1	13	3	7	2	1	3	3	0	3	1	1	6	1	7	1	0	3	6	4	0	4	5	13	4	6	7	11	2	6	5	4	4	0	13	0.0133	0.1728	0.0399	0.093	0.0266	0.0133	0.0399	0.0399	0	0.0399	0.0133	0.0133	0.0797
Bacteria;Firmicutes;Clostridia;Clostridiales;Lachnospiraceae;KE159797_g;PAC001222_s	PAC001222_s	1	0	2	0	2	0	1	0	0	0	0	0	1	0	2	2	0	0	1	0	0	0	1	0	1	1	0	0	0	0	0	0	0	1	0	0.0133	0	0.0266	0	0.0266	0	0.0133	0	0	0	0	0	0.0133
Bacteria;Firmicutes;Clostridia;Clostridiales;Lachnospiraceae;PAC001225_g;PAC001225_g_uc	PAC001225_g_uc	0	0	0	0	2	0	1	1	0	0	0	0	3	6	0	0	0	0	0	0	1	0	0	0	0	0	0	0	1	1	0	0	0	1	2	0	0	0	0	0.0266	0	0.0133	0.0133	0	0	0	0	0.0399
Bacteria;Firmicutes;Clostridia;Clostridiales;Lachnospiraceae;PAC001225_g;PAC001225_s	PAC001225_s	0	4	3	23	2	0	3	0	0	1	0	2	1	0	0	0	0	2	0	0	1	1	0	1	0	0	1	0	4	14	2	3	3	9	1	0	0.0532	0.0399	0.3056	0.0266	0	0.0399	0	0	0.0133	0	0.0266	0.0133
Bacteria;Firmicutes;Clostridia;Clostridiales;Lachnospiraceae;PAC000664_g;PAC001226_s	PAC001226_s	0	0	0	0	0	4	0	0	1	0	0	0	0	0	0	3	0	0	0	0	0	0	0	0	0	0	0	0	0	0	0	0	0	0	0	0	0	0	0	0	0.0532	0	0	0.0133	0	0	0	0
Bacteria;Firmicutes;Clostridia;Clostridiales;Lachnospiraceae;Eubacterium_g6;PAC001227_s	PAC001227_s	1	0	1	0	0	0	0	0	0	0	0	0	0	0	0	0	0	1	0	0	0	0	0	0	0	0	0	0	0	0	1	0	0	0	0	0.0133	0	0.0133	0	0	0	0	0	0	0	0	0	0
Bacteria;Firmicutes;Clostridia;Clostridiales;Lachnospiraceae;PAC001228_g;PAC001228_g_uc	PAC001228_g_uc	5	0	0	0	0	14	4	15	0	1	0	35	0	27	3	7	0	3	0	24	33	30	22	28	6	7	20	4	1	13	0	1	3	43	0	0.0664	0	0	0	0	0.186	0.0532	0.1993	0	0.0133	0	0.4651	0
Bacteria;Firmicutes;Clostridia;Clostridiales;Lachnospiraceae;PAC001231_g;PAC001231_g_uc	PAC001231_g_uc	0	0	0	1	0	0	0	0	0	0	0	0	1	0	0	0	0	0	0	0	0	2	0	0	0	0	0	0	0	0	0	0	0	0	0	0	0	0	0.0133	0	0	0	0	0	0	0	0	0.0133
Bacteria;Firmicutes;Clostridia;Clostridiales;Lachnospiraceae;KE159600_g;PAC001232_s	PAC001232_s	0	0	0	0	0	1	18	43	0	0	0	1070	8	34	0	32	0	1	2	0	0	0	0	0	0	0	1	0	0	0	0	0	0	0	0	0	0	0	0	0	0.0133	0.2392	0.5714	0	0	0	14.2193	0.1063
Bacteria;Firmicutes;Clostridia;Clostridiales;Mogibacterium_f;Emergencia;PAC001235_s	PAC001235_s	2	1	0	0	2	1	3	1	3	3	3	1	5	2	1	1	1	1	2	3	0	5	0	1	8	16	26	10	4	0	1	0	2	1	2	0.0266	0.0133	0	0	0.0266	0.0133	0.0399	0.0133	0.0399	0.0399	0.0399	0.0133	0.0664
Bacteria;Firmicutes;Clostridia;Clostridiales;Ruminococcaceae;Eubacterium_g8;PAC001244_s	PAC001244_s	0	1	1	3	2	0	1	0	0	1	1	3	1	3	0	1	0	2	1	0	0	0	0	2	4	3	5	2	2	1	1	4	2	8	2	0	0.0133	0.0133	0.0399	0.0266	0	0.0133	0	0	0.0133	0.0133	0.0399	0.0133
Bacteria;Firmicutes;Clostridia;Clostridiales;Ruminococcaceae;Monoglobus;PAC001245_s	PAC001245_s	1	0	1	0	0	0	0	0	0	1	1	0	0	0	0	0	0	1	0	2	1	0	0	0	0	0	0	1	0	0	0	0	0	0	1	0.0133	0	0.0133	0	0	0	0	0	0	0.0133	0.0133	0	0
Bacteria;Firmicutes;Clostridia;Clostridiales;Ruminococcaceae;PAC000661_g;PAC001248_s	PAC001248_s	0	0	0	0	0	0	0	0	0	0	0	0	0	0	0	0	0	0	0	0	0	0	0	0	0	0	0	1	0	0	0	0	0	0	0	0	0	0	0	0	0	0	0	0	0	0	0	0
Bacteria;Firmicutes;Clostridia;Clostridiales;Ruminococcaceae;PAC000661_g;PAC001249_s	PAC001249_s	0	0	0	0	0	0	0	0	0	0	0	0	0	0	0	0	0	0	0	0	0	0	0	0	0	0	0	0	0	0	0	0	0	0	0	0	0	0	0	0	0	0	0	0	0	0	0	0
Bacteria;Firmicutes;Clostridia;Clostridiales;Ruminococcaceae;PAC000661_g;PAC001250_s	PAC001250_s	0	0	0	0	0	0	0	0	0	0	0	0	0	0	0	0	0	0	0	0	0	0	0	0	0	0	0	1	0	0	0	0	0	0	0	0	0	0	0	0	0	0	0	0	0	0	0	0
Bacteria;Firmicutes;Clostridia;Clostridiales;Ruminococcaceae;PAC000661_g;PAC001251_s	PAC001251_s	0	0	0	0	0	0	0	0	0	0	0	0	0	0	0	0	0	0	0	0	0	0	0	0	0	0	0	0	0	0	0	0	0	0	0	0	0	0	0	0	0	0	0	0	0	0	0	0
Bacteria;Firmicutes;Clostridia;Clostridiales;Ruminococcaceae;PAC000661_g;PAC001252_s	PAC001252_s	0	0	0	0	1	0	0	0	0	0	1	0	0	0	0	0	0	0	0	1	0	0	0	0	1	0	0	0	0	0	0	0	0	0	0	0	0	0	0	0.0133	0	0	0	0	0	0.0133	0	0
Bacteria;Firmicutes;Clostridia;Clostridiales;Ruminococcaceae;Sporobacter;PAC001257_s	PAC001257_s	0	0	0	0	0	1	0	0	0	0	1	0	1	0	0	0	2	1	0	0	0	0	0	0	0	1	2	0	0	0	1	0	2	1	0	0	0	0	0	0	0.0133	0	0	0	0	0.0133	0	0.0133
Bacteria;Actinobacteria;Coriobacteriia;Coriobacteriales;Coriobacteriaceae;PAC001266_g;PAC001266_s	PAC001266_s	0	0	0	0	0	0	0	0	0	0	0	1	0	0	0	0	0	0	0	0	0	0	0	0	0	0	1	0	0	0	0	0	0	0	0	0	0	0	0	0	0	0	0	0	0	0	0.0133	0
Bacteria;Bacteroidetes;Bacteroidia;Bacteroidales;Muribaculaceae;PAC001112_g;PAC001267_s	PAC001267_s	130	138	290	52	114	0	0	0	0	0	0	0	0	0	1	0	0	38	157	77	62	30	49	3	26	43	50	27	155	126	139	172	42	426	168	1.7276	1.8339	3.8538	0.691	1.515	0	0	0	0	0	0	0	0
Bacteria;Cyanobacteria;Vampirovibrio_c;FR888536_o;FR888536_f;FR888536_g;PAC001268_s	PAC001268_s	15	9	2	19	5	0	0	0	0	0	0	0	0	0	0	0	0	7	24	7	9	14	5	2	2	7	10	0	0	5	0	15	4	0	12	0.1993	0.1196	0.0266	0.2525	0.0664	0	0	0	0	0	0	0	0
Bacteria;Firmicutes;Clostridia;Clostridiales;Lachnospiraceae;PAC001270_g;PAC001270_g_uc	PAC001270_g_uc	0	0	0	0	0	0	0	0	0	0	0	0	0	0	0	0	0	0	0	0	0	0	1	0	0	0	0	0	0	0	0	0	0	0	0	0	0	0	0	0	0	0	0	0	0	0	0	0
Bacteria;Firmicutes;Clostridia;Clostridiales;Lachnospiraceae;Roseburia;PAC001271_s	PAC001271_s	4	2	0	2	0	2	0	0	2	0	0	0	0	0	0	0	0	0	2	2	0	3	0	25	22	21	0	0	0	2	0	5	0	0	3	0.0532	0.0266	0	0.0266	0	0.0266	0	0	0.0266	0	0	0	0
Bacteria;Firmicutes;Clostridia;Clostridiales;Christensenellaceae;PAC001219_g;PAC001280_s	PAC001280_s	0	1	1	1	0	0	1	0	0	0	0	0	1	0	0	1	0	1	3	1	6	6	13	1	1	1	0	0	0	0	0	2	1	3	0	0	0.0133	0.0133	0.0133	0	0	0.0133	0	0	0	0	0	0.0133
Bacteria;Firmicutes;Clostridia;Clostridiales;Lachnospiraceae;Clostridium_g24;PAC001282_s	PAC001282_s	0	0	0	0	0	0	0	0	0	0	0	0	0	0	0	0	0	0	0	0	0	0	0	1	0	0	1	0	0	0	0	0	0	0	0	0	0	0	0	0	0	0	0	0	0	0	0	0
Bacteria;Firmicutes;Clostridia;Clostridiales;Lachnospiraceae;PAC001287_g;PAC001287_g_uc	PAC001287_g_uc	0	0	0	0	0	0	0	0	0	1	0	0	0	0	0	0	0	0	0	0	0	0	0	0	0	0	0	0	0	0	1	0	0	0	0	0	0	0	0	0	0	0	0	0	0.0133	0	0	0
Bacteria;Firmicutes;Clostridia;Clostridiales;Lachnospiraceae;PAC001287_g;PAC001287_s	PAC001287_s	0	3	0	2	1	0	0	1	0	14	0	0	14	0	5	0	0	0	0	1	0	0	22	0	0	3	4	1	0	0	0	0	0	3	0	0	0.0399	0	0.0266	0.0133	0	0	0.0133	0	0.186	0	0	0.186
Bacteria;Firmicutes;Clostridia;Clostridiales;Lachnospiraceae;Clostridium_g21;PAC001294_s	PAC001294_s	0	1	0	0	3	3	0	0	1	0	1	0	0	0	0	0	2	1	0	1	0	1	4	0	1	2	0	0	0	0	0	2	0	1	1	0	0.0133	0	0	0.0399	0.0399	0	0	0.0133	0	0.0133	0	0
Bacteria;Firmicutes;Clostridia;Clostridiales;Lachnospiraceae;Clostridium_g24;PAC001295_s group	PAC001295_s.group	0	0	0	0	0	0	0	0	0	0	0	0	0	0	0	0	0	0	0	0	0	0	0	0	0	0	0	0	0	0	0	1	0	0	0	0	0	0	0	0	0	0	0	0	0	0	0	0
Bacteria;Firmicutes;Clostridia;Clostridiales;Lachnospiraceae;PAC001296_g;PAC001296_g_uc	PAC001296_g_uc	0	0	0	0	0	0	0	1	0	0	0	0	1	0	0	0	0	0	0	0	0	2	0	12	0	3	0	0	0	0	0	0	0	0	0	0	0	0	0	0	0	0	0.0133	0	0	0	0	0.0133
Bacteria;Bacteroidetes;Bacteroidia;Bacteroidales;Prevotellaceae;Prevotella;PAC001304_s	PAC001304_s	0	0	0	1	0	0	0	0	0	0	1	0	0	0	1	0	0	0	0	0	0	0	0	0	0	0	0	0	0	0	0	0	0	0	0	0	0	0	0.0133	0	0	0	0	0	0	0.0133	0	0
Bacteria;Firmicutes;Clostridia;Clostridiales;Lachnospiraceae;PAC001308_g;PAC001308_g_uc	PAC001308_g_uc	0	0	0	0	0	0	0	0	0	0	0	0	0	0	0	0	0	0	0	0	0	1	0	1	0	1	0	0	0	0	0	0	0	0	0	0	0	0	0	0	0	0	0	0	0	0	0	0
Bacteria;Firmicutes;Clostridia;Clostridiales;Lachnospiraceae;PAC001308_g;PAC001308_s	PAC001308_s	0	0	2	1	1	2	0	0	1	0	0	0	2	0	0	1	10	1	1	0	0	1	0	0	0	1	0	0	0	0	2	2	1	0	3	0	0	0.0266	0.0133	0.0133	0.0266	0	0	0.0133	0	0	0	0.0266
Bacteria;Firmicutes;Clostridia;Clostridiales;Lachnospiraceae;Roseburia;PAC001309_s	PAC001309_s	0	0	0	0	0	0	0	0	0	0	0	0	0	0	0	0	0	0	0	0	0	0	0	0	0	0	2	0	0	0	0	0	0	0	0	0	0	0	0	0	0	0	0	0	0	0	0	0
Bacteria;Firmicutes;Clostridia;Clostridiales;Ruminococcaceae;PAC000661_g;PAC001312_s	PAC001312_s	1	0	0	0	3	0	0	0	0	0	0	0	0	0	0	1	0	0	6	0	1	0	1	3	0	1	3	1	0	3	0	0	1	3	0	0.0133	0	0	0	0.0399	0	0	0	0	0	0	0	0
Bacteria;Firmicutes;Clostridia;Clostridiales;Ruminococcaceae;PAC001313_g;PAC001313_s	PAC001313_s	3	4	1	2	0	0	2	0	0	0	0	1	0	0	0	0	0	1	2	0	0	3	3	3	0	0	0	0	0	2	1	1	1	0	1	0.0399	0.0532	0.0133	0.0266	0	0	0.0266	0	0	0	0	0.0133	0
Bacteria;Firmicutes;Clostridia;Clostridiales;Ruminococcaceae;Pseudoflavonifractor;PAC001318_s	PAC001318_s	5	3	2	5	2	0	0	0	1	0	0	4	4	0	3	2	0	9	22	2	5	8	2	4	3	4	2	1	0	1	2	4	11	1	9	0.0664	0.0399	0.0266	0.0664	0.0266	0	0	0	0.0133	0	0	0.0532	0.0532
Bacteria;Tenericutes;Mollicutes;PAC001057_o;PAC000197_f;PAC001323_g;PAC001323_s	PAC001323_s	0	0	0	0	1	0	0	0	0	0	0	0	0	0	0	0	0	0	0	0	0	0	0	0	0	0	0	0	0	0	0	0	0	0	0	0	0	0	0	0.0133	0	0	0	0	0	0	0	0
Bacteria;Firmicutes;Clostridia;Clostridiales;Ruminococcaceae;PAC000661_g;PAC001329_s	PAC001329_s	0	0	0	0	0	0	0	1	0	0	0	0	0	0	0	0	0	0	1	0	0	0	2	0	0	0	0	0	0	0	0	0	0	0	0	0	0	0	0	0	0	0	0.0133	0	0	0	0	0
Bacteria;Actinobacteria;Coriobacteriia;Coriobacteriales;Coriobacteriaceae;PAC001266_g;PAC001357_s	PAC001357_s	0	0	0	0	0	0	0	0	0	0	0	0	0	0	0	0	0	0	0	0	0	0	0	0	0	0	0	0	0	0	0	0	0	0	0	0	0	0	0	0	0	0	0	0	0	0	0	0
Bacteria;Firmicutes;Clostridia;Clostridiales;Christensenellaceae;PAC001141_g;PAC001358_s	PAC001358_s	0	9	0	0	0	0	0	0	0	0	0	0	0	0	0	0	0	0	0	0	0	0	0	0	0	0	0	0	0	0	0	0	0	0	0	0	0.1196	0	0	0	0	0	0	0	0	0	0	0
Bacteria;Firmicutes;Clostridia;Clostridiales;Christensenellaceae;PAC001360_g;PAC001360_g_uc	PAC001360_g_uc	1	0	7	13	11	0	9	8	1	6	1	18	5	14	5	10	1	59	5	3	15	15	6	5	4	6	3	5	0	3	2	4	10	6	5	0.0133	0	0.093	0.1728	0.1462	0	0.1196	0.1063	0.0133	0.0797	0.0133	0.2392	0.0664
Bacteria;Firmicutes;Clostridia;Clostridiales;Christensenellaceae;PAC001360_g;PAC001360_s	PAC001360_s	1	0	0	4	0	0	0	2	0	2	0	0	2	2	1	1	2	0	3	4	0	11	3	0	0	0	0	0	0	0	0	0	1	0	0	0.0133	0	0	0.0532	0	0	0	0.0266	0	0.0266	0	0	0.0266
Bacteria;Firmicutes;Clostridia;Clostridiales;Lachnospiraceae;PAC001103_g;PAC001361_s	PAC001361_s	0	0	0	0	0	0	0	0	0	0	0	0	4	0	0	0	0	0	0	0	0	0	0	0	0	1	0	0	0	0	0	0	0	1	0	0	0	0	0	0	0	0	0	0	0	0	0	0.0532
Bacteria;Firmicutes;Erysipelotrichi;Erysipelotrichales;Erysipelotrichaceae;PAC001362_g;PAC001362_g_uc	PAC001362_g_uc	0	0	0	0	0	0	0	0	0	0	0	0	0	0	0	0	0	0	0	0	0	0	0	0	0	1	0	0	0	0	0	0	0	0	0	0	0	0	0	0	0	0	0	0	0	0	0	0
Bacteria;Firmicutes;Erysipelotrichi;Erysipelotrichales;Erysipelotrichaceae;PAC001362_g;PAC001362_s	PAC001362_s	0	0	0	0	0	0	1	0	0	1	0	0	0	1	1	1	0	1	0	0	0	0	0	2	2	6	6	1	0	2	0	0	1	3	0	0	0	0	0	0	0	0.0133	0	0	0.0133	0	0	0
Bacteria;Firmicutes;Clostridia;Clostridiales;Lachnospiraceae;Frisingicoccus;PAC001364_s	PAC001364_s	0	0	0	0	1	0	0	0	0	0	0	0	0	0	0	0	0	0	0	0	2	1	3	0	4	0	1	1	1	0	0	0	3	0	0	0	0	0	0	0.0133	0	0	0	0	0	0	0	0
Bacteria;Firmicutes;Clostridia;Clostridiales;Lachnospiraceae;PAC001165_g;PAC001366_s	PAC001366_s	3	10	0	4	10	0	5	0	0	42	1	8	35	2	8	4	2	1	12	2	25	12	9	25	23	25	38	22	7	22	14	10	38	42	10	0.0399	0.1329	0	0.0532	0.1329	0	0.0664	0	0	0.5581	0.0133	0.1063	0.4651
Bacteria;Firmicutes;Clostridia;Clostridiales;Ruminococcaceae;FTRU_g;PAC001367_s	PAC001367_s	2	0	0	1	1	0	3	2	0	0	0	1	2	0	0	1	0	2	0	0	1	3	0	1	0	1	0	1	1	1	3	1	1	1	5	0.0266	0	0	0.0133	0.0133	0	0.0399	0.0266	0	0	0	0.0133	0.0266
Bacteria;Firmicutes;Clostridia;Clostridiales;Ruminococcaceae;Oscillibacter;PAC001368_s	PAC001368_s	0	3	0	3	0	0	1	3	0	2	8	3	45	0	0	0	0	6	0	4	6	2	7	1	1	0	1	0	0	1	0	1	6	3	3	0	0.0399	0	0.0399	0	0	0.0133	0.0399	0	0.0266	0.1063	0.0399	0.598
Bacteria;Firmicutes;Clostridia;Clostridiales;Ruminococcaceae;Oscillibacter;PAC001369_s	PAC001369_s	0	0	0	0	2	1	4	4	1	3	2	5	3	1	0	6	0	1	1	0	2	1	1	1	2	1	0	0	0	0	0	2	6	5	3	0	0	0	0	0.0266	0.0133	0.0532	0.0532	0.0133	0.0399	0.0266	0.0664	0.0399
Bacteria;Firmicutes;Clostridia;Clostridiales;Ruminococcaceae;Pseudoflavonifractor;PAC001370_s	PAC001370_s	0	0	0	1	0	0	0	1	0	0	0	0	1	1	0	0	0	0	0	0	0	0	2	3	0	0	0	0	0	0	0	0	1	0	0	0	0	0	0.0133	0	0	0	0.0133	0	0	0	0	0.0133
Bacteria;Firmicutes;Clostridia;Clostridiales;Christensenellaceae;PAC001360_g;PAC001371_s	PAC001371_s	3	3	5	11	17	0	6	7	1	4	1	4	5	5	2	7	3	16	28	3	18	16	25	2	2	4	11	1	5	1	1	2	1	4	2	0.0399	0.0399	0.0664	0.1462	0.2259	0	0.0797	0.093	0.0133	0.0532	0.0133	0.0532	0.0664
Bacteria;Firmicutes;Clostridia;Clostridiales;Lachnospiraceae;PAC001372_g;PAC001372_g_uc	PAC001372_g_uc	0	0	0	0	0	0	2	0	0	0	0	1	2	0	0	0	0	0	0	0	0	0	0	0	1	1	0	2	0	0	0	0	0	2	0	0	0	0	0	0	0	0.0266	0	0	0	0	0.0133	0.0266
Bacteria;Firmicutes;Clostridia;Clostridiales;Lachnospiraceae;PAC001372_g;PAC001372_s	PAC001372_s	7	2	0	8	8	2	31	32	0	43	0	21	55	15	10	9	5	3	2	0	3	7	6	7	11	8	2	3	4	4	5	4	3	9	25	0.093	0.0266	0	0.1063	0.1063	0.0266	0.412	0.4252	0	0.5714	0	0.2791	0.7309
Bacteria;Firmicutes;Clostridia;Clostridiales;Lachnospiraceae;Acetatifactor;PAC001373_s	PAC001373_s	0	2	0	2	5	0	0	0	0	0	0	11	7	0	0	1	1	3	0	1	0	1	4	0	1	5	4	2	0	0	1	1	1	1	2	0	0.0266	0	0.0266	0.0664	0	0	0	0	0	0	0.1462	0.093
Bacteria;Firmicutes;Clostridia;Clostridiales;Lachnospiraceae;Clostridium_g24;PAC001374_s	PAC001374_s	0	1	0	1	3	0	4	0	0	3	0	1	0	6	0	4	0	11	4	3	3	5	11	4	2	15	5	1	3	2	0	17	4	0	2	0	0.0133	0	0.0133	0.0399	0	0.0532	0	0	0.0399	0	0.0133	0
Bacteria;Firmicutes;Clostridia;Clostridiales;Lachnospiraceae;PAC001375_g;PAC001375_g_uc	PAC001375_g_uc	0	0	0	1	0	0	0	0	0	0	0	0	0	0	0	0	0	0	0	0	0	0	2	0	0	0	0	0	0	1	0	0	0	0	0	0	0	0	0.0133	0	0	0	0	0	0	0	0	0
Bacteria;Firmicutes;Clostridia;Clostridiales;Lachnospiraceae;PAC001375_g;PAC001375_s	PAC001375_s	2	3	0	9	9	0	0	4	0	6	0	5	1	18	2	7	0	2	3	0	3	4	11	15	6	26	4	3	3	32	9	6	0	1	8	0.0266	0.0399	0	0.1196	0.1196	0	0	0.0532	0	0.0797	0	0.0664	0.0133
Bacteria;Firmicutes;Clostridia;Clostridiales;Lachnospiraceae;Clostridium_g24;PAC001376_s	PAC001376_s	0	0	0	0	3	0	1	0	0	0	0	0	2	0	0	0	0	28	0	0	2	1	4	0	2	4	2	1	2	5	1	1	0	0	0	0	0	0	0	0.0399	0	0.0133	0	0	0	0	0	0.0266
Bacteria;Firmicutes;Clostridia;Clostridiales;Lachnospiraceae;PAC001377_g;PAC001377_g_uc	PAC001377_g_uc	0	0	0	0	0	0	0	0	0	0	0	0	0	0	0	0	0	0	1	0	0	0	0	0	0	0	0	0	0	0	0	0	0	0	0	0	0	0	0	0	0	0	0	0	0	0	0	0
Bacteria;Firmicutes;Clostridia;Clostridiales;Lachnospiraceae;PAC001377_g;PAC001377_s	PAC001377_s	4	4	4	1	3	0	0	0	0	1	0	0	0	0	0	1	1	0	3	1	2	2	11	1	0	3	1	0	1	2	0	4	1	0	0	0.0532	0.0532	0.0532	0.0133	0.0399	0	0	0	0	0.0133	0	0	0
Bacteria;Firmicutes;Clostridia;Clostridiales;Ruminococcaceae;Ruthenibacterium;PAC001378_s	PAC001378_s	0	0	0	0	0	0	1	1	4	3	2	4	0	2	1	4	1	0	1	0	0	0	0	0	0	0	0	0	0	0	0	0	0	0	0	0	0	0	0	0	0	0.0133	0.0133	0.0532	0.0399	0.0266	0.0532	0
Bacteria;Firmicutes;Clostridia;Clostridiales;Ruminococcaceae;Pseudoflavonifractor;PAC001379_s	PAC001379_s	4	19	1	3	8	1	3	3	2	8	1	8	4	1	0	1	1	10	4	2	13	15	8	7	8	13	19	9	1	15	12	26	10	11	27	0.0532	0.2525	0.0133	0.0399	0.1063	0.0133	0.0399	0.0399	0.0266	0.1063	0.0133	0.1063	0.0532
Bacteria;Firmicutes;Clostridia;Clostridiales;Lachnospiraceae;Eubacterium_g17;PAC001380_s	PAC001380_s	0	0	0	3	0	0	0	0	0	0	0	3	0	0	0	0	0	0	0	0	0	0	0	0	0	0	0	0	0	0	0	0	0	0	0	0	0	0	0.0399	0	0	0	0	0	0	0	0.0399	0
Bacteria;Firmicutes;Clostridia;Clostridiales;Lachnospiraceae;PAC001092_g;PAC001381_s	PAC001381_s	1	0	0	0	1	0	0	1	1	1	0	0	4	0	1	1	0	1	0	0	0	1	1	0	0	2	0	0	2	0	0	1	0	1	0	0.0133	0	0	0	0.0133	0	0	0.0133	0.0133	0.0133	0	0	0.0532
Bacteria;Firmicutes;Clostridia;Clostridiales;Lachnospiraceae;PAC001092_g;PAC001382_s	PAC001382_s	2	1	2	1	2	0	0	3	0	6	0	1	13	1	6	0	0	1	0	1	0	8	22	4	2	0	0	6	0	0	1	0	4	0	0	0.0266	0.0133	0.0266	0.0133	0.0266	0	0	0.0399	0	0.0797	0	0.0133	0.1728
Bacteria;Firmicutes;Clostridia;Clostridiales;Lachnospiraceae;LLKB_g;PAC001383_s	PAC001383_s	0	0	0	0	0	0	0	0	0	0	0	1	0	0	0	0	1	0	0	0	0	0	0	0	0	0	0	0	1	8	3	0	2	0	22	0	0	0	0	0	0	0	0	0	0	0	0.0133	0
Bacteria;Firmicutes;Clostridia;Clostridiales;Lachnospiraceae;PAC001165_g;PAC001384_s	PAC001384_s	0	1	0	0	1	0	0	0	0	2	0	0	4	0	0	2	1	0	1	0	4	2	0	0	0	2	2	0	0	1	0	0	1	2	2	0	0.0133	0	0	0.0133	0	0	0	0	0.0266	0	0	0.0532
Bacteria;Firmicutes;Clostridia;Clostridiales;Lachnospiraceae;PAC001385_g;PAC001385_g_uc	PAC001385_g_uc	0	0	0	0	0	0	0	0	0	0	0	0	0	0	0	1	0	1	0	0	0	0	0	0	0	0	0	0	0	0	0	0	0	0	0	0	0	0	0	0	0	0	0	0	0	0	0	0
Bacteria;Firmicutes;Clostridia;Clostridiales;Lachnospiraceae;PAC001386_g;PAC001386_g_uc	PAC001386_g_uc	0	0	0	0	0	0	0	0	0	0	0	0	0	0	0	0	0	0	0	0	0	0	0	1	0	0	0	0	0	1	0	0	1	0	0	0	0	0	0	0	0	0	0	0	0	0	0	0
Bacteria;Firmicutes;Clostridia;Clostridiales;Lachnospiraceae;PAC001386_g;PAC001386_s	PAC001386_s	0	2	3	0	0	2	12	0	1	5	11	1	41	0	0	1	5	0	0	2	0	7	2	102	23	31	1	12	1	13	0	5	1	6	0	0	0.0266	0.0399	0	0	0.0266	0.1595	0	0.0133	0.0664	0.1462	0.0133	0.5449
Bacteria;Firmicutes;Clostridia;Clostridiales;Lachnospiraceae;PAC000692_g;PAC001387_s	PAC001387_s	0	0	0	0	0	1	0	0	1	0	0	1	3	1	0	2	0	0	0	1	0	0	0	0	0	4	6	0	0	1	1	0	1	0	0	0	0	0	0	0	0.0133	0	0	0.0133	0	0	0.0133	0.0399
Bacteria;Firmicutes;Clostridia;Clostridiales;Lachnospiraceae;PAC001092_g;PAC001388_s	PAC001388_s	0	0	0	0	0	0	0	0	0	0	0	0	0	0	0	0	0	0	0	0	1	0	1	3	7	3	0	2	1	1	0	0	0	3	0	0	0	0	0	0	0	0	0	0	0	0	0	0
Bacteria;Actinobacteria;Coriobacteriia;Coriobacteriales;Coriobacteriaceae;PAC001389_g;PAC001389_s	PAC001389_s	3	0	0	0	1	0	0	0	0	0	0	0	0	0	0	0	0	0	0	0	0	0	0	0	0	0	0	0	0	1	0	0	0	0	0	0.0399	0	0	0	0.0133	0	0	0	0	0	0	0	0
Bacteria;Firmicutes;Clostridia;Clostridiales;Lachnospiraceae;PAC001390_g;PAC001390_g_uc	PAC001390_g_uc	0	0	0	0	0	1	0	0	0	0	0	0	0	0	0	0	1	0	0	0	0	0	0	0	0	0	0	0	0	0	0	0	0	0	0	0	0	0	0	0	0.0133	0	0	0	0	0	0	0
Bacteria;Firmicutes;Clostridia;Clostridiales;Lachnospiraceae;PAC001390_g;PAC001390_s	PAC001390_s	0	0	0	0	0	12	0	0	5	1	6	1	6	0	3	0	5	0	0	0	0	0	0	0	0	0	0	0	0	0	0	0	0	2	0	0	0	0	0	0	0.1595	0	0	0.0664	0.0133	0.0797	0.0133	0.0797
Bacteria;Firmicutes;Erysipelotrichi;Erysipelotrichales;Erysipelotrichaceae;PAC001362_g;PAC001391_s	PAC001391_s	1	0	0	0	0	0	0	0	0	0	0	0	0	0	0	0	0	0	0	0	0	0	0	0	1	0	2	0	0	0	0	0	0	0	0	0.0133	0	0	0	0	0	0	0	0	0	0	0	0
Bacteria;Firmicutes;Clostridia;Clostridiales;Dehalobacterium_f;PAC001221_g;PAC001395_s	PAC001395_s	0	0	0	0	0	0	0	0	2	0	0	5	0	4	0	0	0	0	0	0	0	0	0	0	0	0	0	0	0	0	0	0	0	0	0	0	0	0	0	0	0	0	0	0.0266	0	0	0.0664	0
Bacteria;Firmicutes;Clostridia;Clostridiales;Lachnospiraceae;KE159605_g;PAC001396_s	PAC001396_s	0	0	0	1	0	0	0	0	0	0	0	0	0	0	0	0	0	2	0	0	0	0	0	1	0	1	0	0	0	1	0	0	0	0	0	0	0	0	0.0133	0	0	0	0	0	0	0	0	0
Bacteria;Bacteroidetes;Bacteroidia;Bacteroidales;Rikenellaceae;Alistipes;PAC001397_s	PAC001397_s	0	0	1	1	0	0	0	0	0	0	0	0	0	0	0	0	0	2	0	0	0	1	2	0	0	3	0	0	0	2	1	0	0	0	0	0	0	0.0133	0.0133	0	0	0	0	0	0	0	0	0
Bacteria;Firmicutes;Clostridia;Clostridiales;Lachnospiraceae;Frisingicoccus;PAC001399_s	PAC001399_s	1	0	0	0	1	0	0	0	0	0	0	0	4	1	0	0	0	0	0	0	0	2	0	0	0	0	0	0	0	0	0	1	0	1	2	0.0133	0	0	0	0.0133	0	0	0	0	0	0	0	0.0532
Bacteria;Firmicutes;Clostridia;Clostridiales;Peptococcaceae;PAC001400_g;PAC001400_s	PAC001400_s	0	0	0	0	0	0	0	1	0	0	0	2	1	0	0	1	1	0	0	0	0	0	0	1	0	0	0	2	0	2	0	0	0	0	0	0	0	0	0	0	0	0	0.0133	0	0	0	0.0266	0.0133
Bacteria;Firmicutes;Clostridia;Clostridiales;Ruminococcaceae;PAC001402_g;PAC001402_g_uc	PAC001402_g_uc	0	0	0	0	0	0	0	0	0	0	0	0	0	0	0	0	0	0	0	0	0	1	0	0	0	0	0	0	0	0	0	0	0	0	0	0	0	0	0	0	0	0	0	0	0	0	0	0
Bacteria;Firmicutes;Clostridia;Clostridiales;Ruminococcaceae;PAC001402_g;PAC001402_s	PAC001402_s	0	2	3	1	0	2	0	0	1	0	0	0	0	0	0	0	1	7	0	5	1	3	4	3	0	0	0	1	0	11	4	0	3	4	2	0	0.0266	0.0399	0.0133	0	0.0266	0	0	0.0133	0	0	0	0
Bacteria;Firmicutes;Clostridia;Clostridiales;Lachnospiraceae;PAC001408_g;PAC001408_g_uc	PAC001408_g_uc	0	0	0	0	0	1	1	0	0	0	0	0	0	0	2	0	0	0	0	0	0	8	0	0	0	0	0	0	0	1	0	0	0	0	0	0	0	0	0	0	0.0133	0.0133	0	0	0	0	0	0
Bacteria;Firmicutes;Clostridia;Clostridiales;Lachnospiraceae;PAC001408_g;PAC001408_s	PAC001408_s	0	0	0	1	2	0	1	26	0	9	1	1	9	2	172	4	2	0	7	0	1	90	2	1	1	0	2	8	6	8	0	25	0	0	4	0	0	0	0.0133	0.0266	0	0.0133	0.3455	0	0.1196	0.0133	0.0133	0.1196
Bacteria;Firmicutes;Clostridia;Clostridiales;Ruminococcaceae;PAC000748_g;PAC001412_s	PAC001412_s	1	0	1	0	0	0	0	0	0	0	0	0	0	0	0	0	2	1	0	0	1	0	0	0	0	0	0	1	0	0	0	0	0	0	0	0.0133	0	0.0133	0	0	0	0	0	0	0	0	0	0
Bacteria;Firmicutes;Clostridia;Clostridiales;Christensenellaceae;Christensenella;PAC001413_s	PAC001413_s	0	0	0	0	0	0	0	0	0	0	0	0	0	0	0	0	0	0	0	0	0	0	1	0	0	0	0	0	0	0	0	0	0	0	0	0	0	0	0	0	0	0	0	0	0	0	0	0
Bacteria;Firmicutes;Clostridia;Clostridiales;Ruminococcaceae;Oscillibacter;PAC001415_s	PAC001415_s	0	0	0	0	0	0	0	0	0	0	0	0	0	0	0	0	0	0	0	0	0	0	0	0	0	0	0	0	0	0	0	0	0	0	0	0	0	0	0	0	0	0	0	0	0	0	0	0
Bacteria;Firmicutes;Clostridia;Clostridiales;Ruminococcaceae;PAC000672_g;PAC001417_s	PAC001417_s	1	0	0	1	0	0	0	0	0	0	0	0	0	0	1	0	1	0	2	1	0	0	0	1	1	1	3	1	0	0	0	0	0	0	0	0.0133	0	0	0.0133	0	0	0	0	0	0	0	0	0
Bacteria;Bacteroidetes;Bacteroidia;Bacteroidales;Rikenellaceae;Alistipes;PAC001424_s	PAC001424_s	0	0	0	0	0	0	0	0	0	0	0	0	0	0	0	0	0	1	0	0	0	1	0	0	0	0	0	0	0	0	0	0	0	0	0	0	0	0	0	0	0	0	0	0	0	0	0	0
Bacteria;Firmicutes;Clostridia;Clostridiales;Christensenellaceae;PAC001219_g;PAC001439_s	PAC001439_s	0	4	0	0	0	0	2	0	0	2	0	2	6	0	4	0	0	1	4	15	18	0	9	0	0	0	1	0	0	0	0	0	0	0	0	0	0.0532	0	0	0	0	0.0266	0	0	0.0266	0	0.0266	0.0797
Bacteria;Firmicutes;Clostridia;Clostridiales;Christensenellaceae;PAC001440_g;PAC001440_g_uc	PAC001440_g_uc	0	0	0	4	1	0	0	0	0	0	0	0	0	0	0	0	0	1	4	0	0	0	2	1	0	1	0	0	0	0	0	0	1	0	0	0	0	0	0.0532	0.0133	0	0	0	0	0	0	0	0
Bacteria;Firmicutes;Clostridia;Clostridiales;Christensenellaceae;PAC001360_g;PAC001443_s	PAC001443_s	1	0	0	1	3	0	0	0	0	0	0	0	0	0	0	0	1	0	1	2	0	4	1	0	0	0	0	1	1	0	0	0	0	1	0	0.0133	0	0	0.0133	0.0399	0	0	0	0	0	0	0	0
Bacteria;Firmicutes;Clostridia;Clostridiales;Lachnospiraceae;PAC001456_g;PAC001456_g_uc	PAC001456_g_uc	0	0	0	0	1	0	0	0	0	0	0	0	0	0	0	0	0	0	1	0	0	2	6	2	1	0	1	0	0	0	4	0	0	1	0	0	0	0	0	0.0133	0	0	0	0	0	0	0	0
Bacteria;Firmicutes;Clostridia;Clostridiales;Lachnospiraceae;PAC001456_g;PAC001456_s	PAC001456_s	16	0	1	1	21	1	19	3	0	4	0	0	2	2	0	19	1	0	7	0	0	29	63	66	23	47	95	1	4	3	43	5	3	46	1	0.2126	0	0.0133	0.0133	0.2791	0.0133	0.2525	0.0399	0	0.0532	0	0	0.0266
Bacteria;Firmicutes;Clostridia;Clostridiales;Lachnospiraceae;PAC001457_g;PAC001457_g_uc	PAC001457_g_uc	0	0	0	0	0	0	0	2	0	0	0	0	0	2	0	0	0	0	0	0	1	1	0	1	0	0	0	0	1	0	0	0	0	0	0	0	0	0	0	0	0	0	0.0266	0	0	0	0	0
Bacteria;Firmicutes;Clostridia;Clostridiales;Lachnospiraceae;PAC001457_g;PAC001457_s	PAC001457_s	0	0	0	0	0	0	0	0	0	0	0	0	1	0	0	0	0	0	0	0	1	0	0	0	0	0	0	0	0	0	0	0	0	0	0	0	0	0	0	0	0	0	0	0	0	0	0	0.0133
Bacteria;Firmicutes;Clostridia;Clostridiales;Lachnospiraceae;PAC001458_g;PAC001458_g_uc	PAC001458_g_uc	0	0	0	0	0	0	0	0	0	0	0	0	1	0	0	0	0	7	1	1	0	1	2	2	0	0	2	0	0	0	0	0	0	0	1	0	0	0	0	0	0	0	0	0	0	0	0	0.0133
Bacteria;Firmicutes;Clostridia;Clostridiales;Lachnospiraceae;PAC001458_g;PAC001458_s	PAC001458_s	0	0	0	0	11	0	0	0	0	0	0	0	1	0	0	0	0	1	0	0	0	0	4	0	0	0	0	0	0	0	0	0	0	0	0	0	0	0	0	0.1462	0	0	0	0	0	0	0	0.0133
Bacteria;Firmicutes;Clostridia;Clostridiales;Lachnospiraceae;KE159600_g;PAC001459_s	PAC001459_s	0	8	0	2	0	25	23	6	1	41	6	31	4	1	61	2	1	0	0	0	0	0	0	0	0	1	11	7	0	4	0	10	3	4	0	0	0.1063	0	0.0266	0	0.3322	0.3056	0.0797	0.0133	0.5449	0.0797	0.412	0.0532
Bacteria;Firmicutes;Clostridia;Clostridiales;Lachnospiraceae;Acetatifactor;PAC001463_s	PAC001463_s	0	0	0	1	1	0	0	0	0	1	0	0	3	0	2	0	1	1	0	1	3	1	2	3	0	0	0	0	0	1	0	1	1	1	2	0	0	0	0.0133	0.0133	0	0	0	0	0.0133	0	0	0.0399
Bacteria;Firmicutes;Clostridia;Clostridiales;Lachnospiraceae;Anaerotignum;PAC001464_s	PAC001464_s	0	0	0	3	0	0	0	1	0	0	0	0	0	0	0	0	0	0	0	0	3	1	0	0	0	0	2	0	0	0	0	0	0	0	0	0	0	0	0.0399	0	0	0	0.0133	0	0	0	0	0
Bacteria;Firmicutes;Clostridia;Clostridiales;Lachnospiraceae;PAC001465_g;PAC001465_g_uc	PAC001465_g_uc	0	0	0	0	0	0	17	1	0	0	0	0	0	0	0	0	0	0	0	0	0	0	0	0	0	0	0	0	0	0	0	0	2	0	0	0	0	0	0	0	0	0.2259	0.0133	0	0	0	0	0
Bacteria;Firmicutes;Clostridia;Clostridiales;Lachnospiraceae;PAC001465_g;PAC001465_s	PAC001465_s	0	0	0	0	0	0	0	0	0	0	0	1	0	0	0	0	0	0	0	0	0	0	0	8	1	0	0	0	0	0	0	0	0	0	1	0	0	0	0	0	0	0	0	0	0	0	0.0133	0
Bacteria;Firmicutes;Clostridia;Clostridiales;Lachnospiraceae;PAC000692_g;PAC001467_s	PAC001467_s	0	0	0	0	0	0	0	0	0	0	0	0	0	0	0	0	0	0	0	0	0	0	0	0	0	0	0	0	0	0	0	0	0	0	0	0	0	0	0	0	0	0	0	0	0	0	0	0
Bacteria;Firmicutes;Clostridia;Clostridiales;Ruminococcaceae;PAC001468_g;PAC001468_g_uc	PAC001468_g_uc	0	0	0	0	0	0	0	0	0	0	0	0	0	0	0	0	0	0	0	1	0	0	0	0	0	0	0	0	0	0	0	0	0	0	0	0	0	0	0	0	0	0	0	0	0	0	0	0
Bacteria;Firmicutes;Clostridia;Clostridiales;Ruminococcaceae;Oscillibacter;PAC001469_s	PAC001469_s	0	0	0	0	0	0	0	0	0	0	0	0	0	0	0	0	0	1	0	0	0	0	0	0	0	0	0	0	0	0	0	0	0	0	0	0	0	0	0	0	0	0	0	0	0	0	0	0
Bacteria;Bacteroidetes;Bacteroidia;Bacteroidales;Rikenellaceae;Alistipes;PAC001471_s	PAC001471_s	343	238	209	144	426	0	0	1	0	0	1	1	0	0	0	0	0	184	145	203	393	210	287	62	180	323	195	214	205	107	175	216	107	232	58	4.5581	3.1628	2.7774	1.9136	5.6611	0	0	0.0133	0	0	0.0133	0.0133	0
Bacteria;Bacteroidetes;Bacteroidia;Bacteroidales;Muribaculaceae;PAC001472_g;PAC001472_g_uc	PAC001472_g_uc	0	0	0	0	0	0	0	0	0	0	0	1	0	0	0	0	2	0	2	0	0	0	0	0	2	0	0	2	4	2	5	1	0	0	5	0	0	0	0	0	0	0	0	0	0	0	0.0133	0
Bacteria;Bacteroidetes;Bacteroidia;Bacteroidales;Muribaculaceae;PAC001472_g;PAC001472_s	PAC001472_s	78	28	5	33	15	0	0	0	0	0	0	0	0	0	1	0	0	30	8	14	0	18	54	0	41	0	0	13	24	12	81	64	2	85	352	1.0365	0.3721	0.0664	0.4385	0.1993	0	0	0	0	0	0	0	0
Bacteria;Firmicutes;Clostridia;Clostridiales;Lachnospiraceae;PAC000671_g;PAC001473_s	PAC001473_s	1	0	0	0	0	0	0	0	0	0	1	1	0	0	0	0	0	0	0	0	0	0	1	0	0	0	3	0	0	0	0	0	0	3	0	0.0133	0	0	0	0	0	0	0	0	0	0.0133	0.0133	0
Bacteria;Firmicutes;Clostridia;Clostridiales;Ruminococcaceae;Ruminococcus;PAC001474_s	PAC001474_s	4	35	17	13	0	0	0	0	0	0	0	0	0	0	0	0	0	9	2	7	0	5	0	0	0	0	0	0	0	0	0	0	0	0	0	0.0532	0.4651	0.2259	0.1728	0	0	0	0	0	0	0	0	0
Bacteria;Proteobacteria;Alphaproteobacteria;Rhodospirillales;Rhodospirillaceae;LARJ_g;PAC001475_s	PAC001475_s	0	0	13	0	0	0	0	0	0	0	0	0	0	0	0	0	0	3	0	0	0	0	0	0	0	0	0	0	0	0	0	0	0	0	0	0	0	0.1728	0	0	0	0	0	0	0	0	0	0
Bacteria;Firmicutes;Clostridia;Clostridiales;Ruminococcaceae;Agathobaculum;PAC001476_s	PAC001476_s	14	0	0	3	11	0	0	0	0	0	0	1	0	0	0	0	0	2	1	0	5	2	3	7	1	2	1	1	1	4	7	0	9	3	3	0.186	0	0	0.0399	0.1462	0	0	0	0	0	0	0.0133	0
Bacteria;Bacteroidetes;Bacteroidia;Bacteroidales;Muribaculaceae;PAC001068_g;PAC001477_s	PAC001477_s	5	9	49	4	1	0	0	0	0	0	0	0	0	0	0	0	0	0	18	4	0	2	2	0	1	0	0	0	3	12	50	56	6	1	36	0.0664	0.1196	0.6512	0.0532	0.0133	0	0	0	0	0	0	0	0
Bacteria;Firmicutes;Clostridia;Clostridiales;Lachnospiraceae;Butyrivibrio_g1;PAC001478_s	PAC001478_s	0	0	0	0	0	0	0	0	0	0	0	0	0	0	0	0	0	17	0	0	0	18	93	0	0	0	0	0	0	0	0	0	0	0	0	0	0	0	0	0	0	0	0	0	0	0	0	0
Bacteria;Firmicutes;Clostridia;Clostridiales;Lachnospiraceae;Eubacterium_g17;PAC001479_s	PAC001479_s	0	4	0	0	3	0	0	0	0	0	0	0	0	0	0	0	0	5	2	1	1	4	12	0	0	0	0	0	0	0	0	3	7	0	0	0	0.0532	0	0	0.0399	0	0	0	0	0	0	0	0
Bacteria;Firmicutes;Clostridia;Clostridiales;Lachnospiraceae;PAC001480_g;PAC001480_g_uc	PAC001480_g_uc	0	0	0	0	0	0	0	0	0	0	0	0	0	0	0	0	0	1	1	0	0	1	3	0	0	0	0	0	0	0	0	0	0	0	0	0	0	0	0	0	0	0	0	0	0	0	0	0
Bacteria;Firmicutes;Clostridia;Clostridiales;Lachnospiraceae;PAC001480_g;PAC001480_s	PAC001480_s	0	31	4	72	1	0	0	0	0	0	0	0	0	0	0	0	0	11	21	3	0	88	52	0	0	0	0	0	0	0	0	0	0	0	0	0	0.412	0.0532	0.9568	0.0133	0	0	0	0	0	0	0	0
Bacteria;Firmicutes;Clostridia;Clostridiales;Lachnospiraceae;Frisingicoccus;PAC001481_s	PAC001481_s	1	1	0	0	1	0	0	0	1	0	4	1	7	0	0	0	0	1	3	0	15	0	1	1	30	12	1	0	1	7	79	0	5	6	5	0.0133	0.0133	0	0	0.0133	0	0	0	0.0133	0	0.0532	0.0133	0.093
Bacteria;Bacteroidetes;Bacteroidia;Bacteroidales;Muribaculaceae;PAC001127_g;PAC001482_s	PAC001482_s	205	190	45	171	116	0	1	0	1	0	0	0	0	1	0	0	0	13	341	309	209	90	8	62	241	195	52	534	103	72	110	225	216	288	101	2.7243	2.5249	0.598	2.2724	1.5415	0	0.0133	0	0.0133	0	0	0	0
Bacteria;Bacteroidetes;Bacteroidia;Bacteroidales;Muribaculaceae;PAC000186_g;PAC001483_s	PAC001483_s	10	382	610	898	2	0	0	1	2	0	1	1	0	0	0	0	0	0	1	46	0	20	0	2	0	0	0	0	408	797	259	129	0	0	371	0.1329	5.0764	8.1063	11.9336	0.0266	0	0	0.0133	0.0266	0	0.0133	0.0133	0
Bacteria;Bacteroidetes;Bacteroidia;Bacteroidales;Rikenellaceae;Alistipes;PAC001484_s	PAC001484_s	17	44	24	14	7	0	0	0	0	0	0	0	0	0	1	0	0	38	8	35	8	20	16	2	3	1	0	0	28	28	16	22	10	17	6	0.2259	0.5847	0.3189	0.186	0.093	0	0	0	0	0	0	0	0
Bacteria;Bacteroidetes;Bacteroidia;Bacteroidales;Muribaculaceae;PAC001485_g;PAC001485_g_uc	PAC001485_g_uc	0	2	0	0	0	0	0	0	0	0	0	0	0	0	0	0	0	0	0	0	0	0	0	0	0	0	0	0	0	0	0	0	0	0	1	0	0.0266	0	0	0	0	0	0	0	0	0	0	0
Bacteria;Bacteroidetes;Bacteroidia;Bacteroidales;Muribaculaceae;PAC001485_g;PAC001485_s	PAC001485_s	0	1	1	0	0	0	0	0	0	0	0	0	0	0	0	0	0	0	0	1	0	0	0	0	1	0	0	1	0	3	3	0	0	0	1	0	0.0133	0.0133	0	0	0	0	0	0	0	0	0	0
Bacteria;Firmicutes;Clostridia;Clostridiales;Lachnospiraceae;PAC001103_g;PAC001487_s	PAC001487_s	0	1	1	0	0	1	0	0	0	0	0	0	0	0	0	0	0	0	0	0	0	0	0	1	0	0	0	0	0	0	0	1	0	0	0	0	0.0133	0.0133	0	0	0.0133	0	0	0	0	0	0	0
Bacteria;Firmicutes;Clostridia;Clostridiales;Lachnospiraceae;PAC000664_g;PAC001488_s group	PAC001488_s.group	2	0	0	4	0	0	0	0	2	0	0	0	1	6	0	1	2	1	0	0	0	2	0	5	0	0	2	0	0	0	0	1	2	0	2	0.0266	0	0	0.0532	0	0	0	0	0.0266	0	0	0	0.0133
Bacteria;Firmicutes;Clostridia;Clostridiales;Ruminococcaceae;PAC000748_g;PAC001489_s	PAC001489_s	0	0	0	0	0	0	0	0	0	0	0	0	0	0	0	0	0	0	0	0	0	0	0	0	1	0	0	0	0	0	0	0	0	0	0	0	0	0	0	0	0	0	0	0	0	0	0	0
Bacteria;Firmicutes;Clostridia;Clostridiales;Ruminococcaceae;Eubacterium_g23;PAC001490_s	PAC001490_s	0	17	12	2	0	2	3	0	0	0	0	0	0	0	0	0	0	0	0	0	0	0	0	0	0	0	0	1	0	15	5	2	0	0	22	0	0.2259	0.1595	0.0266	0	0.0266	0.0399	0	0	0	0	0	0
Bacteria;Firmicutes;Clostridia;Clostridiales;Ruminococcaceae;Eubacterium_g8;PAC001491_s group	PAC001491_s.group	0	0	0	1	0	0	0	0	0	0	0	0	0	1	0	0	0	0	0	0	0	0	0	0	0	0	0	0	0	0	0	0	0	0	0	0	0	0	0.0133	0	0	0	0	0	0	0	0	0
Bacteria;Bacteroidetes;Bacteroidia;Bacteroidales;Muribaculaceae;PAC001112_g;PAC001494_s	PAC001494_s	0	160	122	176	1	0	0	0	0	0	0	0	0	0	0	1	0	0	0	0	0	0	0	0	0	0	0	0	0	0	0	0	0	0	0	0	2.1262	1.6213	2.3389	0.0133	0	0	0	0	0	0	0	0
Bacteria;Firmicutes;Clostridia;Clostridiales;Lachnospiraceae;PAC001457_g;PAC001495_s group	PAC001495_s.group	2	0	1	1	4	1	1	2	0	0	0	0	1	1	0	1	0	0	1	4	3	1	4	5	1	1	1	2	0	2	3	2	4	3	0	0.0266	0	0.0133	0.0133	0.0532	0.0133	0.0133	0.0266	0	0	0	0	0.0133
Bacteria;Firmicutes;Clostridia;Clostridiales;Ruminococcaceae;PAC000748_g;PAC001496_s	PAC001496_s	0	0	0	0	0	0	0	0	0	0	0	0	0	0	0	0	0	0	0	0	0	0	0	0	0	0	0	0	0	0	0	0	0	0	0	0	0	0	0	0	0	0	0	0	0	0	0	0
Bacteria;Firmicutes;Clostridia;Clostridiales;Lachnospiraceae;KE159571_g;PAC001497_s	PAC001497_s	0	0	0	0	3	0	0	0	0	0	0	0	0	0	0	0	0	0	1	0	0	0	3	0	1	4	0	0	0	0	0	0	0	0	0	0	0	0	0	0.0399	0	0	0	0	0	0	0	0
Bacteria;Firmicutes;Clostridia;Clostridiales;Lachnospiraceae;PAC001092_g;PAC001499_s	PAC001499_s	1	1	0	1	0	0	0	0	0	0	0	0	0	0	0	0	0	0	0	1	0	0	1	0	3	0	0	0	0	1	0	1	0	0	3	0.0133	0.0133	0	0.0133	0	0	0	0	0	0	0	0	0
Bacteria;Firmicutes;Clostridia;Clostridiales;Peptococcaceae;PAC001500_g;PAC001500_s	PAC001500_s	9	7	3	1	0	1	0	0	0	0	1	0	0	0	0	0	0	0	8	5	3	0	2	4	25	25	65	12	11	3	7	2	5	0	1	0.1196	0.093	0.0399	0.0133	0	0.0133	0	0	0	0	0.0133	0	0
Bacteria;Firmicutes;Clostridia;Clostridiales;Ruminococcaceae;Oscillibacter;PAC001501_s	PAC001501_s	11	3	4	4	6	0	7	9	0	11	3	22	9	13	23	10	5	19	2	5	5	5	5	8	5	6	12	0	1	14	3	4	7	20	8	0.1462	0.0399	0.0532	0.0532	0.0797	0	0.093	0.1196	0	0.1462	0.0399	0.2924	0.1196
Bacteria;Firmicutes;Clostridia;Clostridiales;Ruminococcaceae;Oscillibacter;PAC001502_s	PAC001502_s	2	3	5	1	1	0	2	9	0	7	0	1	17	6	1	2	0	7	1	0	3	0	1	3	1	0	0	0	3	12	2	0	1	0	2	0.0266	0.0399	0.0664	0.0133	0.0133	0	0.0266	0.1196	0	0.093	0	0.0133	0.2259
Bacteria;Firmicutes;Clostridia;Clostridiales;Lachnospiraceae;KE159538_g;PAC001504_s	PAC001504_s	0	0	0	0	0	1	29	0	2	9	1	140	0	0	0	0	0	0	0	0	0	0	0	0	0	0	0	0	0	0	0	0	0	0	0	0	0	0	0	0	0.0133	0.3854	0	0.0266	0.1196	0.0133	1.8605	0
Bacteria;Firmicutes;Clostridia;Clostridiales;Ruminococcaceae;Caproiciproducens;PAC001505_s	PAC001505_s	1	0	0	0	0	0	0	0	0	0	0	1	1	1	0	1	0	0	0	0	0	0	1	2	0	1	0	0	0	1	1	1	0	0	0	0.0133	0	0	0	0	0	0	0	0	0	0	0.0133	0.0133
Bacteria;Firmicutes;Clostridia;Clostridiales;Ruminococcaceae;Paludicola;PAC001506_s	PAC001506_s	0	0	0	0	0	0	1	0	0	0	0	0	0	0	0	0	0	1	0	0	1	0	0	0	0	0	0	1	1	1	1	0	1	0	4	0	0	0	0	0	0	0.0133	0	0	0	0	0	0
Bacteria;Firmicutes;Clostridia;Clostridiales;Ruminococcaceae;Paludicola;PAC001507_s	PAC001507_s	0	1	1	0	0	0	0	4	0	0	0	1	0	0	0	0	0	2	2	0	1	1	0	1	0	1	0	1	0	0	0	1	1	1	1	0	0.0133	0.0133	0	0	0	0	0.0532	0	0	0	0.0133	0
Bacteria;Firmicutes;Clostridia;Clostridiales;Ruminococcaceae;Paludicola;PAC001508_s	PAC001508_s	0	1	1	1	2	0	0	0	0	1	0	0	0	0	0	0	0	2	0	0	1	0	1	0	0	1	0	0	0	1	1	0	1	1	0	0	0.0133	0.0133	0.0133	0.0266	0	0	0	0	0.0133	0	0	0
Bacteria;Firmicutes;Clostridia;Clostridiales;Ruminococcaceae;Ruminococcus_g2;PAC001509_s	PAC001509_s	0	17	0	0	0	0	0	0	0	0	0	0	0	0	0	0	0	3	0	0	0	0	0	0	0	0	0	0	0	0	0	0	0	0	0	0	0.2259	0	0	0	0	0	0	0	0	0	0	0
Bacteria;Bacteroidetes;Bacteroidia;Bacteroidales;Odoribacteraceae;Butyricimonas;PAC001510_s	PAC001510_s	24	14	50	23	7	0	0	0	0	0	0	0	0	1	0	0	1	23	19	23	22	22	19	1	1	1	0	0	8	11	12	8	19	16	1	0.3189	0.186	0.6645	0.3056	0.093	0	0	0	0	0	0	0	0
Bacteria;Firmicutes;Clostridia;Clostridiales;Lachnospiraceae;PAC001149_g;PAC001511_s	PAC001511_s	0	0	0	0	0	0	0	0	0	0	0	3	0	1	0	0	0	0	0	0	0	0	0	1	3	0	0	0	0	2	0	0	0	1	1	0	0	0	0	0	0	0	0	0	0	0	0.0399	0
Bacteria;Bacteroidetes;Bacteroidia;Bacteroidales;Muribaculaceae;PAC001512_g;PAC001512_g_uc	PAC001512_g_uc	0	0	1	0	0	0	0	0	0	0	0	0	0	0	0	0	0	0	8	34	0	7	2	0	0	0	0	0	0	6	2	1	0	0	0	0	0	0.0133	0	0	0	0	0	0	0	0	0	0
Bacteria;Bacteroidetes;Bacteroidia;Bacteroidales;Muribaculaceae;PAC001512_g;PAC001512_s	PAC001512_s	0	5	14	4	0	0	0	0	0	0	0	0	0	1	0	0	0	5	43	125	0	97	13	0	2	0	0	0	1	38	25	9	4	0	7	0	0.0664	0.186	0.0532	0	0	0	0	0	0	0	0	0
Bacteria;Bacteroidetes;Bacteroidia;Bacteroidales;Muribaculaceae;PAC000198_g;PAC001513_s	PAC001513_s	35	87	73	301	41	0	0	0	0	0	0	0	0	0	0	0	0	7	113	81	36	89	29	22	183	51	10	205	206	110	273	92	179	97	29	0.4651	1.1561	0.9701	4	0.5449	0	0	0	0	0	0	0	0
Bacteria;Firmicutes;Clostridia;Clostridiales;Lachnospiraceae;PAC000664_g;PAC001515_s	PAC001515_s	453	15	1	438	5	0	3	0	1	4	0	6	1	5	7	12	0	0	0	4	0	7	7	2	0	1	6	5	0	0	0	0	15	47	2	6.0199	0.1993	0.0133	5.8206	0.0664	0	0.0399	0	0.0133	0.0532	0	0.0797	0.0133
Bacteria;Firmicutes;Clostridia;Clostridiales;Lachnospiraceae;PAC001516_g;PAC001516_g_uc	PAC001516_g_uc	0	0	0	0	0	0	0	0	0	0	0	0	0	0	0	0	0	0	0	0	0	0	0	0	0	0	1	0	0	0	0	0	0	0	0	0	0	0	0	0	0	0	0	0	0	0	0	0
Bacteria;Firmicutes;Clostridia;Clostridiales;Lachnospiraceae;PAC001516_g;PAC001516_s	PAC001516_s	0	0	0	0	0	0	4	2	0	1	0	2	0	1	1	0	0	0	0	0	0	0	0	0	0	1	3	2	0	0	1	0	0	0	0	0	0	0	0	0	0	0.0532	0.0266	0	0.0133	0	0.0266	0
Bacteria;Firmicutes;Clostridia;Clostridiales;Lachnospiraceae;PAC001092_g;PAC001517_s	PAC001517_s	4	0	0	3	3	0	4	6	0	5	0	12	7	2	10	5	1	6	4	3	9	8	3	15	2	4	7	2	1	9	5	4	5	8	4	0.0532	0	0	0.0399	0.0399	0	0.0532	0.0797	0	0.0664	0	0.1595	0.093
Bacteria;Firmicutes;Clostridia;Clostridiales;Lachnospiraceae;PAC001138_g;PAC001518_s	PAC001518_s	1	0	0	1	1	0	0	3	0	1	0	0	4	1	0	2	0	1	0	0	1	3	0	0	1	1	0	0	1	0	1	0	0	1	0	0.0133	0	0	0.0133	0.0133	0	0	0.0399	0	0.0133	0	0	0.0532
Bacteria;Firmicutes;Clostridia;Clostridiales;Ruminococcaceae;Acutalibacter;PAC001519_s	PAC001519_s	1	0	0	2	0	0	3	0	0	0	0	6	1	2	0	0	2	0	2	0	0	1	0	3	0	0	1	0	0	0	0	1	0	1	0	0.0133	0	0	0.0266	0	0	0.0399	0	0	0	0	0.0797	0.0133
Bacteria;Firmicutes;Clostridia;Clostridiales;Ruminococcaceae;Massilioclostridium;PAC001521_s	PAC001521_s	1	2	1	0	0	0	0	1	0	0	0	0	0	1	0	0	0	1	0	0	0	1	1	0	1	0	0	0	1	1	1	1	0	1	1	0.0133	0.0266	0.0133	0	0	0	0	0.0133	0	0	0	0	0
Bacteria;Firmicutes;Clostridia;Clostridiales;Ruminococcaceae;Oscillibacter;PAC001522_s	PAC001522_s	0	2	0	0	2	0	1	3	0	1	0	3	0	1	2	0	0	3	1	1	1	0	2	5	2	3	0	0	3	3	0	1	3	2	0	0	0.0266	0	0	0.0266	0	0.0133	0.0399	0	0.0133	0	0.0399	0
Bacteria;Firmicutes;Clostridia;Clostridiales;Lachnospiraceae;PAC001524_g;PAC001524_g_uc	PAC001524_g_uc	0	0	2	0	0	0	0	0	0	0	0	0	0	0	0	4	0	2	1	0	0	1	1	0	0	0	1	0	0	0	0	0	6	2	0	0	0	0.0266	0	0	0	0	0	0	0	0	0	0
Bacteria;Firmicutes;Clostridia;Clostridiales;Lachnospiraceae;PAC001524_g;PAC001524_s	PAC001524_s	5	0	3	0	5	1	6	27	0	5	1	10	3	7	16	7	4	2	1	0	2	3	2	1	4	0	4	1	2	0	3	1	31	7	4	0.0664	0	0.0399	0	0.0664	0.0133	0.0797	0.3588	0	0.0664	0.0133	0.1329	0.0399
Bacteria;Firmicutes;Clostridia;Clostridiales;Lachnospiraceae;PAC001525_g;PAC001525_s	PAC001525_s	7	0	0	3	0	0	1	0	0	0	1	0	5	1	0	1	0	2	0	1	0	2	3	4	1	0	1	2	1	0	0	3	0	0	2	0.093	0	0	0.0399	0	0	0.0133	0	0	0	0.0133	0	0.0664
Bacteria;Firmicutes;Clostridia;Clostridiales;Ruminococcaceae;Oscillibacter;PAC001526_s	PAC001526_s	0	0	0	0	3	1	4	16	0	3	0	11	9	2	1	2	1	6	1	1	3	3	3	1	0	1	0	0	1	0	1	0	6	2	1	0	0	0	0	0.0399	0.0133	0.0532	0.2126	0	0.0399	0	0.1462	0.1196
Bacteria;Firmicutes;Clostridia;Clostridiales;Lachnospiraceae;PAC001225_g;PAC001527_s	PAC001527_s	0	0	2	0	3	0	0	0	0	0	0	0	0	0	0	1	0	0	3	1	5	0	0	7	2	7	2	0	2	3	3	0	0	0	0	0	0	0.0266	0	0.0399	0	0	0	0	0	0	0	0
Bacteria;Firmicutes;Erysipelotrichi;Erysipelotrichales;Erysipelotrichaceae;PAC001528_g;PAC001528_g_uc	PAC001528_g_uc	0	0	0	0	0	0	0	0	0	0	0	0	0	0	0	0	0	0	0	0	0	0	0	0	0	0	0	0	0	0	0	0	0	0	0	0	0	0	0	0	0	0	0	0	0	0	0	0
Bacteria;Firmicutes;Erysipelotrichi;Erysipelotrichales;Erysipelotrichaceae;PAC001528_g;PAC001528_s	PAC001528_s	1	0	2	1	6	0	0	2	0	0	0	0	0	1	0	0	0	1	1	0	1	0	0	2	1	3	2	2	2	2	1	2	0	0	0	0.0133	0	0.0266	0.0133	0.0797	0	0	0.0266	0	0	0	0	0
Bacteria;Firmicutes;Clostridia;Clostridiales;Christensenellaceae;PAC001141_g;PAC001530_s	PAC001530_s	0	0	0	0	0	0	0	0	0	0	0	0	0	0	0	0	0	1	0	0	0	0	0	0	0	1	0	0	0	0	0	0	0	0	0	0	0	0	0	0	0	0	0	0	0	0	0	0
Bacteria;Firmicutes;Clostridia;Clostridiales;Lachnospiraceae;PAC000664_g;PAC001535_s group	PAC001535_s.group	0	2	1	0	2	1	29	3	6	0	12	33	2	3	2	5	1	0	1	1	0	0	0	0	0	2	3	1	1	1	1	8	5	1	6	0	0.0266	0.0133	0	0.0266	0.0133	0.3854	0.0399	0.0797	0	0.1595	0.4385	0.0266
Bacteria;Firmicutes;Clostridia;Clostridiales;Ruminococcaceae;PAC000661_g;PAC001536_s	PAC001536_s	50	2	13	3	12	6	2	12	0	4	5	0	0	5	0	1	8	6	12	12	1	5	1	1	26	21	24	28	12	25	6	17	1	8	2	0.6645	0.0266	0.1728	0.0399	0.1595	0.0797	0.0266	0.1595	0	0.0532	0.0664	0	0
Bacteria;Firmicutes;Clostridia;Clostridiales;Ruminococcaceae;PAC000661_g;PAC001539_s	PAC001539_s	8	1	0	0	6	0	2	0	0	3	0	0	0	0	0	2	0	0	1	1	1	1	0	0	4	2	0	1	0	0	0	1	1	0	1	0.1063	0.0133	0	0	0.0797	0	0.0266	0	0	0.0399	0	0	0
Bacteria;Firmicutes;Clostridia;Clostridiales;Lachnospiraceae;Anaerotignum;PAC001540_s	PAC001540_s	7	1	0	5	0	0	1	1	0	6	0	4	2	5	1	2	2	6	1	4	1	7	3	1	0	20	15	2	4	2	1	1	2	1	1	0.093	0.0133	0	0.0664	0	0	0.0133	0.0133	0	0.0797	0	0.0532	0.0266
Bacteria;Firmicutes;Clostridia;Clostridiales;Ruminococcaceae;Pseudoflavonifractor;PAC001542_s	PAC001542_s	0	3	4	8	0	4	1	1	0	2	1	0	6	6	0	0	5	2	0	0	0	0	1	3	2	3	5	0	1	3	1	1	3	2	1	0	0.0399	0.0532	0.1063	0	0.0532	0.0133	0.0133	0	0.0266	0.0133	0	0.0797
Bacteria;Firmicutes;Clostridia;Clostridiales;Ruminococcaceae;Pseudoflavonifractor;PAC001543_s	PAC001543_s	1	0	0	0	0	1	0	0	0	0	0	0	0	0	0	0	0	0	0	1	0	1	0	2	0	1	1	0	0	1	0	0	4	0	2	0.0133	0	0	0	0	0.0133	0	0	0	0	0	0	0
Bacteria;Firmicutes;Clostridia;Clostridiales;Lachnospiraceae;PAC001544_g;PAC001544_g_uc	PAC001544_g_uc	0	0	0	0	0	3	0	0	0	0	0	0	0	0	0	1	0	0	0	0	0	0	0	0	0	0	0	0	0	0	0	0	0	0	0	0	0	0	0	0	0.0399	0	0	0	0	0	0	0
Bacteria;Firmicutes;Clostridia;Clostridiales;Lachnospiraceae;PAC001544_g;PAC001544_s	PAC001544_s	3	1	6	21	0	0	9	0	0	0	0	0	0	7	0	14	0	0	2	0	0	0	0	0	0	0	0	0	0	0	1	0	0	0	0	0.0399	0.0133	0.0797	0.2791	0	0	0.1196	0	0	0	0	0	0
Bacteria;Firmicutes;Clostridia;Clostridiales;Lachnospiraceae;PAC001225_g;PAC001545_s	PAC001545_s	7	3	3	19	17	0	15	0	1	0	0	0	13	41	1	0	0	0	1	0	2	0	0	0	11	14	1	1	0	0	0	0	3	0	0	0.093	0.0399	0.0399	0.2525	0.2259	0	0.1993	0	0.0133	0	0	0	0.1728
Bacteria;Firmicutes;Clostridia;Clostridiales;Ruminococcaceae;PAC001402_g;PAC001546_s	PAC001546_s	4	1	5	1	2	5	0	4	0	6	0	9	5	2	1	4	1	1	5	3	1	5	4	3	0	5	7	1	0	1	0	0	0	2	1	0.0532	0.0133	0.0664	0.0133	0.0266	0.0664	0	0.0532	0	0.0797	0	0.1196	0.0664
Bacteria;Firmicutes;Clostridia;Clostridiales;Ruminococcaceae;Pseudoflavonifractor;PAC001547_s	PAC001547_s	0	1	10	7	0	0	14	8	1	5	0	9	2	2	2	3	4	0	2	0	5	2	9	15	4	11	2	5	0	4	5	5	3	4	1	0	0.0133	0.1329	0.093	0	0	0.186	0.1063	0.0133	0.0664	0	0.1196	0.0266
Bacteria;Firmicutes;Clostridia;Clostridiales;Ruminococcaceae;Pseudoflavonifractor;PAC001548_s	PAC001548_s	1	0	0	1	0	0	6	1	0	0	1	11	5	2	1	2	2	0	0	1	1	0	1	9	4	6	6	5	1	1	2	0	10	1	0	0.0133	0	0	0.0133	0	0	0.0797	0.0133	0	0	0.0133	0.1462	0.0664
Bacteria;Firmicutes;Clostridia;Clostridiales;Ruminococcaceae;Pseudoflavonifractor;PAC001549_s	PAC001549_s	3	2	6	2	4	0	4	20	1	10	1	20	9	4	6	1	1	3	1	0	6	3	4	5	6	6	4	3	7	14	3	3	11	4	7	0.0399	0.0266	0.0797	0.0266	0.0532	0	0.0532	0.2658	0.0133	0.1329	0.0133	0.2658	0.1196
Bacteria;Firmicutes;Clostridia;Clostridiales;Ruminococcaceae;Pseudoflavonifractor;PAC001550_s	PAC001550_s	3	0	0	0	0	1	1	8	0	1	1	7	4	1	1	1	1	1	2	0	1	2	1	1	1	0	1	0	0	0	1	0	4	1	7	0.0399	0	0	0	0	0.0133	0.0133	0.1063	0	0.0133	0.0133	0.093	0.0532
Bacteria;Firmicutes;Clostridia;Clostridiales;Ruminococcaceae;Oscillibacter;PAC001551_s	PAC001551_s	5	3	0	5	0	0	1	0	0	0	0	0	4	1	0	0	0	1	0	2	0	3	2	4	0	0	2	0	1	2	1	0	3	0	1	0.0664	0.0399	0	0.0664	0	0	0.0133	0	0	0	0	0	0.0532
Bacteria;Firmicutes;Clostridia;Clostridiales;Lachnospiraceae;PAC001043_g;PAC001552_s	PAC001552_s	0	1	0	2	0	0	1	5	0	0	0	5	2	1	0	0	0	0	0	0	1	5	1	4	2	5	0	0	1	9	3	1	1	2	0	0	0.0133	0	0.0266	0	0	0.0133	0.0664	0	0	0	0.0664	0.0266
Bacteria;Firmicutes;Clostridia;Clostridiales;Lachnospiraceae;PAC001200_g;PAC001554_s	PAC001554_s	0	0	0	0	0	0	2	0	0	0	0	1	0	0	1	0	1	0	0	0	0	0	1	0	0	0	1	0	0	0	0	0	0	0	0	0	0	0	0	0	0	0.0266	0	0	0	0	0.0133	0
Bacteria;Firmicutes;Clostridia;Clostridiales;Lachnospiraceae;KE159571_g;PAC001555_s	PAC001555_s	0	1	0	0	0	0	0	0	0	0	0	0	1	0	0	0	0	0	0	0	0	0	1	0	0	0	0	0	0	0	0	0	0	0	0	0	0.0133	0	0	0	0	0	0	0	0	0	0	0.0133
Bacteria;Firmicutes;Clostridia;Clostridiales;Ruminococcaceae;Sporobacter;PAC001556_s	PAC001556_s	0	5	4	2	0	2	1	0	0	0	3	0	0	0	0	0	0	3	0	5	0	2	0	0	0	0	0	0	1	2	3	1	0	1	0	0	0.0664	0.0532	0.0266	0	0.0266	0.0133	0	0	0	0.0399	0	0
Bacteria;Firmicutes;Clostridia;Clostridiales;Lachnospiraceae;PAC001043_g;PAC001557_s	PAC001557_s	1	3	0	2	2	0	0	0	3	1	0	1	0	0	1	2	5	7	0	0	2	2	9	3	8	6	2	4	2	1	2	6	1	0	5	0.0133	0.0399	0	0.0266	0.0266	0	0	0	0.0399	0.0133	0	0.0133	0
Bacteria;Firmicutes;Clostridia;Clostridiales;Lachnospiraceae;PAC001091_g;PAC001558_s	PAC001558_s	3	2	12	62	1	2	18	235	19	4	0	9	56	67	0	7	2	0	0	4	3	12	0	5	4	2	10	1	12	6	36	23	42	12	2	0.0399	0.0266	0.1595	0.8239	0.0133	0.0266	0.2392	3.1229	0.2525	0.0532	0	0.1196	0.7442
Bacteria;Firmicutes;Clostridia;Clostridiales;Lachnospiraceae;KE159571_g;PAC001559_s	PAC001559_s	0	0	0	0	0	0	0	0	1	0	0	0	0	0	0	0	0	0	0	0	0	0	0	0	0	1	0	0	0	0	0	0	1	0	0	0	0	0	0	0	0	0	0	0.0133	0	0	0	0
Bacteria;Firmicutes;Clostridia;Clostridiales;Ruminococcaceae;PAC000672_g;PAC001560_s	PAC001560_s	1	1	0	3	2	0	1	0	0	0	0	0	0	0	1	0	0	1	4	1	0	1	2	0	1	11	4	0	0	2	8	1	12	5	10	0.0133	0.0133	0	0.0399	0.0266	0	0.0133	0	0	0	0	0	0
Bacteria;Firmicutes;Clostridia;Clostridiales;Ruminococcaceae;PAC001402_g;PAC001561_s	PAC001561_s	1	0	3	3	2	0	2	4	1	2	0	9	5	5	1	1	1	1	2	1	1	1	1	6	1	2	6	0	2	2	0	0	3	7	1	0.0133	0	0.0399	0.0399	0.0266	0	0.0266	0.0532	0.0133	0.0266	0	0.1196	0.0664
Bacteria;Cyanobacteria;PAC001562_c;PAC001562_o;PAC001562_f;PAC001562_g;PAC001562_s	PAC001562_s	0	0	0	0	0	0	0	0	0	0	0	0	0	0	0	0	0	0	0	0	0	0	0	0	0	0	0	0	0	0	0	0	0	0	0	0	0	0	0	0	0	0	0	0	0	0	0	0
Bacteria;Firmicutes;Clostridia;Clostridiales;Lachnospiraceae;PAC001563_g;PAC001563_g_uc	PAC001563_g_uc	0	0	0	1	0	0	0	0	0	0	0	1	0	0	0	0	0	0	0	0	0	0	2	0	0	0	0	0	0	0	0	0	0	0	0	0	0	0	0.0133	0	0	0	0	0	0	0	0.0133	0
Bacteria;Firmicutes;Clostridia;Clostridiales;Lachnospiraceae;PAC001563_g;PAC001563_s	PAC001563_s	1	4	1	8	3	1	9	0	8	0	10	20	4	0	0	0	9	5	4	0	0	5	10	0	1	5	0	0	0	0	1	8	6	1	11	0.0133	0.0532	0.0133	0.1063	0.0399	0.0133	0.1196	0	0.1063	0	0.1329	0.2658	0.0532
Bacteria;Firmicutes;Clostridia;Clostridiales;Ruminococcaceae;PAC000661_g;PAC001565_s	PAC001565_s	0	0	0	0	0	1	0	2	0	0	0	0	2	0	0	0	0	0	0	0	0	0	8	1	0	0	0	0	0	0	4	0	0	0	0	0	0	0	0	0	0.0133	0	0.0266	0	0	0	0	0.0266
Bacteria;Firmicutes;Clostridia;Clostridiales;Lachnospiraceae;PAC000692_g;PAC001566_s	PAC001566_s	0	6	0	0	0	0	0	0	0	0	0	0	0	0	0	0	0	2	0	0	0	0	1	0	0	0	0	0	0	0	4	0	7	0	6	0	0.0797	0	0	0	0	0	0	0	0	0	0	0
Bacteria;Firmicutes;Clostridia;Clostridiales;Lachnospiraceae;PAC000692_g;PAC001567_s	PAC001567_s	0	0	0	0	0	0	3	0	1	3	1	3	0	2	7	3	0	0	0	1	0	0	0	0	2	1	7	0	0	0	0	0	0	0	0	0	0	0	0	0	0	0.0399	0	0.0133	0.0399	0.0133	0.0399	0
Bacteria;Bacteroidetes;Bacteroidia;Bacteroidales;Muribaculaceae;PAC001068_g;PAC001568_s	PAC001568_s	116	53	40	24	5	0	0	1	0	0	0	0	0	0	1	0	0	3	6	145	26	68	3	13	155	152	70	105	155	149	105	107	97	28	97	1.5415	0.7043	0.5316	0.3189	0.0664	0	0	0.0133	0	0	0	0	0
Bacteria;Firmicutes;Clostridia;Clostridiales;Lachnospiraceae;PAC001043_g;PAC001570_s	PAC001570_s	0	0	0	0	0	0	0	0	0	0	0	0	0	0	0	1	0	0	0	0	0	0	0	0	0	0	0	0	0	0	0	0	0	0	0	0	0	0	0	0	0	0	0	0	0	0	0	0
Bacteria;Firmicutes;Clostridia;Clostridiales;Lachnospiraceae;Eubacterium_g17;PAC001571_s	PAC001571_s	0	0	2	2	0	0	0	0	0	0	0	0	0	0	0	0	0	0	0	0	0	0	0	0	6	1	0	0	0	0	0	6	1	0	8	0	0	0.0266	0.0266	0	0	0	0	0	0	0	0	0
Bacteria;Firmicutes;Clostridia;Clostridiales;Lachnospiraceae;PAC001572_g;PAC001572_s	PAC001572_s	1	0	1	0	3	5	8	0	8	0	20	16	11	0	4	2	2	0	0	1	0	0	2	1	0	0	0	1	4	2	0	2	0	0	1	0.0133	0	0.0133	0	0.0399	0.0664	0.1063	0	0.1063	0	0.2658	0.2126	0.1462
Bacteria;Firmicutes;Clostridia;Clostridiales;Ruminococcaceae;Pseudoflavonifractor;PAC001574_s group	PAC001574_s.group	0	6	1	4	3	0	2	6	0	0	0	6	9	2	0	2	0	1	3	0	3	2	3	2	3	2	1	1	0	0	0	1	7	2	5	0	0.0797	0.0133	0.0532	0.0399	0	0.0266	0.0797	0	0	0	0.0797	0.1196
Bacteria;Firmicutes;Erysipelotrichi;Erysipelotrichales;Erysipelotrichaceae;Coprobacillus;PAC001575_s	PAC001575_s	0	0	0	0	0	0	0	0	0	0	0	0	0	0	0	0	0	0	0	0	0	0	0	0	0	0	1	0	0	0	0	1	0	0	0	0	0	0	0	0	0	0	0	0	0	0	0	0
Bacteria;Firmicutes;Clostridia;Clostridiales;Christensenellaceae;PAC001217_g;PAC001576_s	PAC001576_s	0	0	0	1	0	0	0	0	0	0	0	0	0	0	0	0	0	0	0	0	0	0	0	0	0	0	0	0	0	0	0	0	0	0	0	0	0	0	0.0133	0	0	0	0	0	0	0	0	0
Bacteria;Firmicutes;Clostridia;Clostridiales;Lachnospiraceae;PAC000692_g;PAC001577_s	PAC001577_s	0	0	0	1	0	0	1	0	0	1	0	0	1	0	0	1	0	0	0	0	0	1	1	1	1	2	1	0	1	2	2	0	1	0	1	0	0	0	0.0133	0	0	0.0133	0	0	0.0133	0	0	0.0133
Bacteria;Firmicutes;Clostridia;Clostridiales;Ruminococcaceae;PAC000683_g;PAC001581_s	PAC001581_s	0	0	0	0	0	0	0	0	0	0	0	0	0	0	0	0	1	0	0	0	0	0	0	0	0	0	0	0	0	0	0	0	0	0	0	0	0	0	0	0	0	0	0	0	0	0	0	0
Bacteria;Firmicutes;Clostridia;Clostridiales;Ruminococcaceae;Caproiciproducens;PAC001582_s	PAC001582_s	0	0	0	0	0	0	0	0	0	0	0	0	0	0	0	0	0	0	0	0	0	0	0	0	0	0	0	0	1	0	0	0	0	0	0	0	0	0	0	0	0	0	0	0	0	0	0	0
Bacteria;Firmicutes;Clostridia;Clostridiales;Ruminococcaceae;PAC000661_g;PAC001583_s	PAC001583_s	0	0	0	0	0	0	0	0	0	0	0	0	0	0	0	0	0	0	0	0	0	0	0	0	0	0	0	0	0	0	1	0	0	0	0	0	0	0	0	0	0	0	0	0	0	0	0	0
Bacteria;Firmicutes;Clostridia;Clostridiales;Ruminococcaceae;Oscillibacter;PAC001584_s group	PAC001584_s.group	2	1	1	0	0	0	3	0	2	1	0	0	1	1	0	1	0	5	1	0	1	1	2	2	0	1	1	1	0	0	0	0	5	0	3	0.0266	0.0133	0.0133	0	0	0	0.0399	0	0.0266	0.0133	0	0	0.0133
Bacteria;Firmicutes;Clostridia;Clostridiales;Ruminococcaceae;Pseudoflavonifractor;PAC001585_s group	PAC001585_s.group	1	88	21	0	2	134	14	0	20	2	49	18	10	4	0	0	102	34	17	26	0	3	5	1	10	11	1	12	0	0	5	25	60	0	129	0.0133	1.1694	0.2791	0	0.0266	1.7807	0.186	0	0.2658	0.0266	0.6512	0.2392	0.1329
Bacteria;Firmicutes;Clostridia;Clostridiales;Lachnospiraceae;Eubacterium_g6;PAC001586_s	PAC001586_s	0	0	0	0	0	0	0	0	0	0	0	0	0	0	0	0	1	0	0	0	0	0	0	0	0	0	0	0	1	0	0	0	0	0	0	0	0	0	0	0	0	0	0	0	0	0	0	0
Bacteria;Firmicutes;Clostridia;Clostridiales;Lachnospiraceae;PAC001092_g;PAC001587_s	PAC001587_s	31	10	0	21	13	0	0	1	0	0	0	2	1	3	0	0	0	20	0	0	0	0	0	4	6	9	20	5	3	34	19	8	7	4	10	0.412	0.1329	0	0.2791	0.1728	0	0	0.0133	0	0	0	0.0266	0.0133
Bacteria;Firmicutes;Clostridia;Clostridiales;Lachnospiraceae;PAC001588_g;PAC001588_g_uc	PAC001588_g_uc	0	4	0	2	1	0	1	0	0	0	1	1	0	0	0	0	0	4	0	0	0	1	0	10	0	1	1	0	0	0	1	0	4	3	9	0	0.0532	0	0.0266	0.0133	0	0.0133	0	0	0	0.0133	0.0133	0
Bacteria;Firmicutes;Clostridia;Clostridiales;Lachnospiraceae;PAC001588_g;PAC001588_s	PAC001588_s	0	8	0	1	61	0	0	5	0	0	0	6	0	0	0	2	0	73	0	3	0	6	8	35	44	48	33	3	6	1	1	0	161	138	1	0	0.1063	0	0.0133	0.8106	0	0	0.0664	0	0	0	0.0797	0
Bacteria;Firmicutes;Clostridia;Clostridiales;Lachnospiraceae;PAC001116_g;PAC001589_s	PAC001589_s	42	5	27	116	16	0	0	0	0	0	1	0	0	0	0	1	9	62	3	2	51	17	18	17	14	4	17	8	10	17	22	5	95	4	14	0.5581	0.0664	0.3588	1.5415	0.2126	0	0	0	0	0	0.0133	0	0
Bacteria;Firmicutes;Clostridia;Clostridiales;Ruminococcaceae;Anaerotruncus;PAC001590_s	PAC001590_s	2	0	0	2	0	0	0	1	0	0	0	0	0	1	0	0	0	1	0	0	2	3	1	0	0	1	0	0	0	3	2	0	0	1	0	0.0266	0	0	0.0266	0	0	0	0.0133	0	0	0	0	0
Bacteria;Bacteroidetes;Bacteroidia;Bacteroidales;Odoribacteraceae;Butyricimonas;PAC001591_s	PAC001591_s	7	24	14	9	0	0	0	0	0	0	0	0	0	0	0	0	0	7	10	11	9	14	3	2	1	6	5	6	13	9	5	2	7	2	3	0.093	0.3189	0.186	0.1196	0	0	0	0	0	0	0	0	0
Bacteria;Firmicutes;Clostridia;Clostridiales;Ruminococcaceae;Acutalibacter;PAC001594_s	PAC001594_s	0	0	0	0	0	0	0	0	0	0	0	2	0	1	0	0	0	0	0	0	0	0	0	0	0	0	0	0	0	0	0	0	1	0	0	0	0	0	0	0	0	0	0	0	0	0	0.0266	0
Bacteria;Firmicutes;Clostridia;Clostridiales;Lachnospiraceae;PAC001296_g;PAC001601_s	PAC001601_s	0	0	0	0	1	0	0	4	0	0	0	1	0	1	0	0	0	0	0	0	6	1	0	9	12	33	31	0	1	2	2	2	0	0	0	0	0	0	0	0.0133	0	0	0.0532	0	0	0	0.0133	0
Bacteria;Firmicutes;Clostridia;Clostridiales;Lachnospiraceae;PAC001603_g;PAC001603_g_uc	PAC001603_g_uc	0	0	0	0	0	0	0	0	0	0	0	0	0	4	0	0	0	0	0	0	0	0	0	1	1	0	0	0	0	1	0	0	0	0	0	0	0	0	0	0	0	0	0	0	0	0	0	0
Bacteria;Firmicutes;Clostridia;Clostridiales;Lachnospiraceae;PAC001603_g;PAC001603_s	PAC001603_s	0	0	0	0	0	0	0	0	0	1	0	0	0	0	0	0	0	0	0	0	0	0	0	0	0	0	0	0	0	0	0	0	0	0	0	0	0	0	0	0	0	0	0	0	0.0133	0	0	0
Bacteria;Firmicutes;Clostridia;Clostridiales;Lachnospiraceae;KE159571_g;PAC001604_s	PAC001604_s	3	0	0	0	1	0	0	0	0	1	0	0	0	2	1	0	0	5	0	2	1	0	1	1	3	7	1	0	1	0	0	2	2	1	1	0.0399	0	0	0	0.0133	0	0	0	0	0.0133	0	0	0
Bacteria;Firmicutes;Clostridia;Clostridiales;Lachnospiraceae;PAC001105_g;PAC001605_s	PAC001605_s	0	0	0	0	0	0	0	0	0	0	0	0	6	2	0	0	0	0	0	0	0	0	0	0	0	0	0	0	0	0	0	0	0	0	0	0	0	0	0	0	0	0	0	0	0	0	0	0.0797
Bacteria;Firmicutes;Clostridia;Clostridiales;Ruminococcaceae;Pseudoflavonifractor;PAC001608_s	PAC001608_s	0	0	0	0	0	0	0	0	0	0	0	0	0	0	0	0	0	0	0	0	0	0	0	0	0	0	0	0	0	0	0	0	0	0	0	0	0	0	0	0	0	0	0	0	0	0	0	0
Bacteria;Firmicutes;Clostridia;Clostridiales;Mogibacterium_f;PAC001609_g;PAC001610_s	PAC001610_s	0	0	0	0	1	0	0	0	0	0	0	0	0	0	0	0	0	1	0	0	0	1	0	0	1	0	3	0	0	0	0	0	0	0	0	0	0	0	0	0.0133	0	0	0	0	0	0	0	0
Bacteria;Firmicutes;Clostridia;Clostridiales;Mogibacterium_f;PAC001612_g;PAC001612_s	PAC001612_s	0	0	0	0	0	0	0	1	0	0	0	0	0	0	0	0	0	0	0	1	0	0	1	0	0	0	0	0	1	0	0	0	0	0	1	0	0	0	0	0	0	0	0.0133	0	0	0	0	0
Bacteria;Firmicutes;Clostridia;Clostridiales;Ruminococcaceae;Acutalibacter;PAC001614_s	PAC001614_s	0	0	0	0	0	0	0	0	0	0	0	0	0	0	0	0	1	0	0	0	0	0	0	0	0	0	0	0	0	0	0	0	0	0	0	0	0	0	0	0	0	0	0	0	0	0	0	0
Bacteria;Firmicutes;Clostridia;Clostridiales;Ruminococcaceae;PAC000683_g;PAC001615_s	PAC001615_s	3	1	0	1	7	0	0	0	0	0	0	0	0	0	0	0	0	0	3	0	0	2	0	0	0	0	5	0	0	2	1	0	1	0	0	0.0399	0.0133	0	0.0133	0.093	0	0	0	0	0	0	0	0
Bacteria;Firmicutes;Clostridia;Clostridiales;Ruminococcaceae;PAC001144_g;PAC001620_s	PAC001620_s	0	0	0	0	0	0	0	0	0	0	1	0	0	0	0	0	0	0	0	0	0	0	0	0	0	0	0	0	0	0	0	0	0	0	0	0	0	0	0	0	0	0	0	0	0	0.0133	0	0
Bacteria;Firmicutes;Clostridia;Clostridiales;Ruminococcaceae;PAC000661_g;PAC001624_s	PAC001624_s	0	1	0	0	1	1	0	0	0	0	0	0	0	0	0	0	0	0	0	1	0	0	2	0	0	0	0	0	0	0	0	0	0	0	0	0	0.0133	0	0	0.0133	0.0133	0	0	0	0	0	0	0
Bacteria;Firmicutes;Clostridia;Clostridiales;Ruminococcaceae;PAC001637_g;PAC001637_g_uc	PAC001637_g_uc	0	0	0	0	0	0	0	0	0	0	0	0	0	0	0	0	0	0	0	0	0	0	0	0	0	0	0	0	0	0	0	0	0	0	0	0	0	0	0	0	0	0	0	0	0	0	0	0
Bacteria;Firmicutes;Clostridia;Clostridiales;Ruminococcaceae;Oscillibacter;PAC001638_s	PAC001638_s	1	9	0	0	5	1	4	0	0	3	0	3	1	0	0	2	0	14	2	0	1	1	2	0	1	0	3	1	0	0	0	2	14	1	5	0.0133	0.1196	0	0	0.0664	0.0133	0.0532	0	0	0.0399	0	0.0399	0.0133
Bacteria;Firmicutes;Erysipelotrichi;Erysipelotrichales;Erysipelotrichaceae;PAC001362_g;PAC001647_s	PAC001647_s	2	0	0	0	0	0	0	0	7	1	0	0	0	0	0	0	0	1	0	0	0	0	0	0	0	3	3	0	0	0	0	1	0	0	0	0.0266	0	0	0	0	0	0	0	0.093	0.0133	0	0	0
Bacteria;Firmicutes;Clostridia;Clostridiales;Mogibacterium_f;PAC001609_g;PAC001650_s	PAC001650_s	1	2	0	1	0	1	1	1	0	1	0	0	0	0	0	0	0	0	0	0	1	0	0	1	1	1	0	0	0	0	0	0	0	0	0	0.0133	0.0266	0	0.0133	0	0.0133	0.0133	0.0133	0	0.0133	0	0	0
Bacteria;Firmicutes;Clostridia;Clostridiales;Ruminococcaceae;PAC001637_g;PAC001653_s	PAC001653_s	0	1	0	0	0	0	0	0	0	0	0	0	0	0	0	0	0	0	0	0	0	0	4	0	0	0	0	0	0	0	0	0	0	0	0	0	0.0133	0	0	0	0	0	0	0	0	0	0	0
Bacteria;Firmicutes;Clostridia;Clostridiales;Ruminococcaceae;PAC000661_g;PAC001654_s	PAC001654_s	0	0	0	0	0	0	0	0	0	0	0	0	0	0	0	0	0	0	0	0	0	0	0	0	0	0	0	0	0	0	0	0	0	0	0	0	0	0	0	0	0	0	0	0	0	0	0	0
Bacteria;Firmicutes;Clostridia;Clostridiales;Ruminococcaceae;Sporobacter;PAC001659_s	PAC001659_s	0	0	0	0	0	15	1	4	10	1	10	3	5	2	1	6	5	0	0	0	0	0	0	0	0	0	0	0	0	0	0	0	1	1	0	0	0	0	0	0	0.1993	0.0133	0.0532	0.1329	0.0133	0.1329	0.0399	0.0664
Bacteria;Bacteroidetes;Bacteroidia;Bacteroidales;Muribaculaceae;PAC001063_g;PAC001664_s	PAC001664_s	2	0	0	2	0	0	0	0	0	0	0	0	0	0	0	0	0	0	0	0	1	0	0	1	0	0	0	0	0	0	0	0	1	1	0	0.0266	0	0	0.0266	0	0	0	0	0	0	0	0	0
Bacteria;Firmicutes;Clostridia;Clostridiales;Lachnospiraceae;PAC001516_g;PAC001665_s	PAC001665_s	0	0	0	0	0	0	0	0	0	0	0	0	0	0	0	0	1	0	0	0	0	0	0	0	0	2	0	0	0	0	0	0	0	0	0	0	0	0	0	0	0	0	0	0	0	0	0	0
Bacteria;Firmicutes;Clostridia;Clostridiales;Lachnospiraceae;PAC000692_g;PAC001666_s	PAC001666_s	1	0	0	0	0	0	1	0	0	1	0	0	4	0	0	0	0	0	1	0	0	1	0	0	0	1	1	0	6	0	0	0	1	0	0	0.0133	0	0	0	0	0	0.0133	0	0	0.0133	0	0	0.0532
Bacteria;Firmicutes;Clostridia;Clostridiales;Ruminococcaceae;Pseudoflavonifractor;PAC001667_s	PAC001667_s	0	0	3	1	1	1	2	3	0	4	0	7	2	1	1	1	2	2	0	0	1	2	1	4	2	1	0	0	0	0	0	1	1	3	0	0	0	0.0399	0.0133	0.0133	0.0133	0.0266	0.0399	0	0.0532	0	0.093	0.0266
Bacteria;Firmicutes;Clostridia;Clostridiales;Lachnospiraceae;PAC001092_g;PAC001668_s	PAC001668_s	2	4	2	6	7	0	1	2	0	1	1	3	2	0	1	0	1	1	2	5	2	4	9	2	3	3	2	7	6	19	3	7	5	2	2	0.0266	0.0532	0.0266	0.0797	0.093	0	0.0133	0.0266	0	0.0133	0.0133	0.0399	0.0266
Bacteria;Firmicutes;Clostridia;Clostridiales;Lachnospiraceae;PAC001588_g;PAC001669_s	PAC001669_s	6	0	0	3	2	0	0	0	0	0	0	0	2	0	0	0	0	0	0	0	0	1	0	0	0	0	1	0	0	0	0	7	0	0	24	0.0797	0	0	0.0399	0.0266	0	0	0	0	0	0	0	0.0266
Bacteria;Bacteroidetes;Bacteroidia;Bacteroidales;Muribaculaceae;PAC000186_g;PAC001672_s	PAC001672_s	948	467	390	599	122	1	0	2	2	1	1	1	1	8	4	1	3	136	761	876	340	469	133	171	702	269	197	1013	709	417	960	628	449	409	565	12.598	6.206	5.1827	7.9601	1.6213	0.0133	0	0.0266	0.0266	0.0133	0.0133	0.0133	0.0133
Bacteria;Actinobacteria;Coriobacteriia;Coriobacteriales;Coriobacteriaceae;PAC001266_g;PAC001674_s	PAC001674_s	0	0	0	0	0	0	0	0	0	0	0	0	0	0	0	0	0	0	0	1	0	0	0	0	0	1	0	0	0	0	0	0	0	0	1	0	0	0	0	0	0	0	0	0	0	0	0	0
Bacteria;Firmicutes;Clostridia;Clostridiales;Christensenellaceae;PAC001141_g;PAC001676_s	PAC001676_s	2	0	0	3	2	0	0	0	0	1	1	0	0	0	0	0	0	4	19	0	4	1	7	1	1	2	0	0	0	0	0	5	0	1	0	0.0266	0	0	0.0399	0.0266	0	0	0	0	0.0133	0.0133	0	0
Bacteria;Firmicutes;Clostridia;Clostridiales;Lachnospiraceae;PAC001679_g;PAC001679_g_uc	PAC001679_g_uc	0	0	0	2	0	0	0	3	0	0	0	15	0	0	0	3	0	0	0	0	0	0	2	1	1	0	0	0	0	1	0	0	0	0	0	0	0	0	0.0266	0	0	0	0.0399	0	0	0	0.1993	0
Bacteria;Firmicutes;Clostridia;Clostridiales;Lachnospiraceae;PAC001679_g;PAC001679_s	PAC001679_s	4	1	0	44	3	3	0	67	0	1	0	301	0	107	49	103	3	8	20	11	1	8	52	2	15	2	24	6	8	49	1	0	9	5	2	0.0532	0.0133	0	0.5847	0.0399	0.0399	0	0.8904	0	0.0133	0	4	0
Bacteria;Firmicutes;Clostridia;Clostridiales;Lachnospiraceae;PAC001681_g;PAC001681_g_uc	PAC001681_g_uc	0	0	0	0	0	0	0	0	0	0	0	0	1	0	0	0	0	0	0	0	0	0	0	0	0	0	0	0	0	0	0	0	0	0	0	0	0	0	0	0	0	0	0	0	0	0	0	0.0133
Bacteria;Firmicutes;Clostridia;Clostridiales;Lachnospiraceae;PAC001681_g;PAC001681_s	PAC001681_s	0	0	0	0	0	1	0	0	0	2	1	0	5	1	1	0	1	0	0	0	0	0	0	0	0	1	0	0	0	0	0	0	0	0	0	0	0	0	0	0	0.0133	0	0	0	0.0266	0.0133	0	0.0664
Bacteria;Firmicutes;Clostridia;Clostridiales;Ruminococcaceae;Oscillibacter;PAC001684_s	PAC001684_s	3	1	3	0	0	3	4	12	0	1	0	3	5	3	5	3	1	5	0	0	8	2	1	2	3	2	4	0	0	2	0	2	2	3	0	0.0399	0.0133	0.0399	0	0	0.0399	0.0532	0.1595	0	0.0133	0	0.0399	0.0664
Bacteria;Firmicutes;Clostridia;Clostridiales;Ruminococcaceae;Agathobaculum;PAC001688_s	PAC001688_s	0	2	2	1	0	0	2	10	0	2	0	4	4	2	1	3	0	9	2	0	3	9	4	17	10	15	4	12	1	6	4	0	3	1	3	0	0.0266	0.0266	0.0133	0	0	0.0266	0.1329	0	0.0266	0	0.0532	0.0532
Bacteria;Firmicutes;Clostridia;Clostridiales;Lachnospiraceae;PAC001092_g;PAC001691_s	PAC001691_s	4	0	0	4	3	0	2	11	0	3	0	1	4	3	1	0	0	1	0	0	1	0	0	4	1	3	6	5	5	1	0	2	1	4	1	0.0532	0	0	0.0532	0.0399	0	0.0266	0.1462	0	0.0399	0	0.0133	0.0532
Bacteria;Bacteroidetes;Bacteroidia;Bacteroidales;Muribaculaceae;PAC001692_g;PAC001692_g_uc	PAC001692_g_uc	0	0	0	0	0	0	0	0	0	0	0	0	0	0	0	0	0	0	0	0	0	0	0	0	0	0	0	0	0	1	1	0	0	0	0	0	0	0	0	0	0	0	0	0	0	0	0	0
Bacteria;Bacteroidetes;Bacteroidia;Bacteroidales;Muribaculaceae;PAC001692_g;PAC001692_s	PAC001692_s	10	25	8	5	8	0	1	0	0	0	0	0	0	0	1	0	0	1	13	8	7	20	0	2	22	10	10	7	19	38	27	6	19	9	31	0.1329	0.3322	0.1063	0.0664	0.1063	0	0.0133	0	0	0	0	0	0
Bacteria;Firmicutes;Clostridia;Clostridiales;Lachnospiraceae;LLKB_g;PAC001694_s	PAC001694_s	0	0	0	0	0	1	0	1	0	0	0	0	0	2	0	0	1	0	0	0	0	0	0	0	3	7	0	0	0	0	0	0	0	0	0	0	0	0	0	0	0.0133	0	0.0133	0	0	0	0	0
Bacteria;Firmicutes;Clostridia;Clostridiales;Ruminococcaceae;PAC000661_g;PAC001695_s	PAC001695_s	0	0	0	0	0	0	0	0	0	0	0	0	0	0	0	0	0	0	0	0	0	0	0	0	0	0	0	0	0	0	2	0	0	0	0	0	0	0	0	0	0	0	0	0	0	0	0	0
Bacteria;Firmicutes;Clostridia;Clostridiales;Lachnospiraceae;KE159538_g;PAC001696_s	PAC001696_s	0	0	1	3	2	30	3	0	1	6	1	8	2	0	0	1	3	15	0	2	3	9	10	116	9	14	15	6	5	8	6	14	8	4	0	0	0	0.0133	0.0399	0.0266	0.3987	0.0399	0	0.0133	0.0797	0.0133	0.1063	0.0266
Bacteria;Firmicutes;Clostridia;Clostridiales;Christensenellaceae;PAC001301_g;PAC001701_s	PAC001701_s	0	0	0	0	0	0	0	0	0	0	0	0	0	0	0	0	0	1	0	0	0	0	0	0	0	0	0	0	0	0	0	0	0	0	0	0	0	0	0	0	0	0	0	0	0	0	0	0
Bacteria;Firmicutes;Clostridia;Clostridiales;Lachnospiraceae;Frisingicoccus;PAC001702_s	PAC001702_s	0	0	0	0	1	0	0	0	0	0	0	0	0	0	0	0	0	0	0	0	0	0	0	1	1	0	1	0	0	1	0	0	1	0	0	0	0	0	0	0.0133	0	0	0	0	0	0	0	0
Bacteria;Firmicutes;Clostridia;Clostridiales;Lachnospiraceae;PAC001043_g;PAC001703_s	PAC001703_s	1	1	0	0	0	0	0	0	0	0	0	0	0	0	0	1	0	4	0	0	4	0	1	4	0	4	0	0	2	5	4	12	0	2	1	0.0133	0.0133	0	0	0	0	0	0	0	0	0	0	0
Bacteria;Firmicutes;Clostridia;Clostridiales;Lachnospiraceae;KE159571_g;PAC001705_s	PAC001705_s	0	0	0	0	0	0	1	0	0	0	0	0	0	1	0	0	0	0	1	0	0	0	0	1	1	3	4	0	0	0	1	0	0	0	1	0	0	0	0	0	0	0.0133	0	0	0	0	0	0
Bacteria;Firmicutes;Clostridia;Clostridiales;Ruminococcaceae;Oscillibacter;PAC001706_s	PAC001706_s	1	0	1	1	0	3	8	2	3	10	4	0	10	3	4	1	0	1	1	2	2	0	0	0	0	0	3	0	0	0	0	0	1	0	1	0.0133	0	0.0133	0.0133	0	0.0399	0.1063	0.0266	0.0399	0.1329	0.0532	0	0.1329
Bacteria;Firmicutes;Clostridia;Clostridiales;Lachnospiraceae;KE159538_g;PAC001708_s	PAC001708_s	0	1	0	0	0	0	2	21	0	0	0	0	0	18	0	11	4	9	0	1	4	0	3	1	0	4	0	0	0	2	0	1	8	0	0	0	0.0133	0	0	0	0	0.0266	0.2791	0	0	0	0	0
Bacteria;Firmicutes;Clostridia;Clostridiales;Lachnospiraceae;Anaerotignum;PAC001709_s	PAC001709_s	2	0	0	0	0	1	0	2	0	2	0	0	0	0	0	0	0	0	1	0	1	0	2	0	1	0	2	2	0	0	1	0	0	3	2	0.0266	0	0	0	0	0.0133	0	0.0266	0	0.0266	0	0	0
Bacteria;Firmicutes;Clostridia;Clostridiales;Lachnospiraceae;PAC001092_g;PAC001710_s	PAC001710_s	0	0	0	1	0	3	1	0	0	0	0	6	0	4	0	5	3	2	0	0	2	1	1	3	1	1	1	1	0	0	0	0	0	3	0	0	0	0	0.0133	0	0.0399	0.0133	0	0	0	0	0.0797	0
Bacteria;Firmicutes;Clostridia;Clostridiales;Ruminococcaceae;Harryflintia;PAC001713_s	PAC001713_s	1	0	0	0	0	0	0	1	0	0	0	4	0	1	0	0	0	2	0	0	0	0	0	1	0	0	0	0	0	0	0	0	0	0	0	0.0133	0	0	0	0	0	0	0.0133	0	0	0	0.0532	0
Bacteria;Firmicutes;Clostridia;Clostridiales;Ruminococcaceae;PAC000661_g;PAC001716_s	PAC001716_s	2	6	0	0	1	1	0	3	0	1	2	0	1	0	0	1	1	1	5	0	0	5	4	0	0	0	1	3	1	0	0	1	2	5	1	0.0266	0.0797	0	0	0.0133	0.0133	0	0.0399	0	0.0133	0.0266	0	0.0133
Bacteria;Firmicutes;Clostridia;Clostridiales;Lachnospiraceae;PAC000664_g;PAC001717_s	PAC001717_s	0	2	0	0	0	0	0	0	0	0	0	0	0	0	0	0	0	53	1	0	0	0	3	0	0	0	0	0	0	0	0	1	0	0	37	0	0.0266	0	0	0	0	0	0	0	0	0	0	0
Bacteria;Firmicutes;Clostridia;Clostridiales;Christensenellaceae;PAC001301_g;PAC001718_s	PAC001718_s	0	0	0	0	0	0	0	1	0	0	0	0	0	0	0	0	0	0	0	0	0	0	0	0	0	0	0	0	0	0	0	0	0	0	0	0	0	0	0	0	0	0	0.0133	0	0	0	0	0
Bacteria;Firmicutes;Clostridia;Clostridiales;Lachnospiraceae;KE159797_g;PAC001719_s	PAC001719_s	0	0	0	0	1	0	0	0	0	0	0	0	0	0	0	0	0	0	0	0	0	0	0	0	0	0	0	0	0	0	0	0	0	0	0	0	0	0	0	0.0133	0	0	0	0	0	0	0	0
Bacteria;Firmicutes;Clostridia;Clostridiales;Ruminococcaceae;Paludicola;PAC001720_s	PAC001720_s	0	0	0	0	0	0	0	0	0	0	0	0	0	0	0	0	0	0	0	0	0	0	0	0	0	0	0	0	1	4	0	0	0	0	0	0	0	0	0	0	0	0	0	0	0	0	0	0
Bacteria;Firmicutes;Clostridia;Clostridiales;Ruminococcaceae;PAC000661_g;PAC001721_s	PAC001721_s	0	0	0	0	0	1	0	0	0	1	0	0	0	0	0	1	0	0	0	1	0	0	0	1	2	0	0	0	0	0	0	0	0	0	0	0	0	0	0	0	0.0133	0	0	0	0.0133	0	0	0
Bacteria;Firmicutes;Clostridia;Clostridiales;Lachnospiraceae;Coprococcus_g2;PAC001722_s	PAC001722_s	0	0	0	0	0	0	0	0	0	1	0	0	0	0	0	0	0	0	0	0	0	0	0	0	0	0	0	0	0	1	0	0	0	0	0	0	0	0	0	0	0	0	0	0	0.0133	0	0	0
Bacteria;Firmicutes;Clostridia;Clostridiales;Lachnospiraceae;PAC001103_g;PAC001724_s group	PAC001724_s.group	2	2	0	0	0	0	0	0	0	1	0	1	2	0	0	0	1	1	0	1	0	1	2	0	0	0	1	0	1	0	0	2	2	0	3	0.0266	0.0266	0	0	0	0	0	0	0	0.0133	0	0.0133	0.0266
Bacteria;Firmicutes;Clostridia;Clostridiales;Lachnospiraceae;PAC001092_g;PAC001726_s	PAC001726_s	0	0	0	0	1	0	0	0	0	0	0	2	2	0	0	0	0	1	0	0	0	0	0	1	0	1	0	2	0	0	0	0	0	7	1	0	0	0	0	0.0133	0	0	0	0	0	0	0.0266	0.0266
Bacteria;Firmicutes;Clostridia;Clostridiales;Lachnospiraceae;PAC001385_g;PAC001727_s group	PAC001727_s.group	0	1	0	0	0	0	1	0	0	0	1	0	0	0	0	1	0	0	0	0	0	0	0	1	1	0	0	1	0	0	1	0	0	0	0	0	0.0133	0	0	0	0	0.0133	0	0	0	0.0133	0	0
Bacteria;Firmicutes;Clostridia;Clostridiales;Lachnospiraceae;Frisingicoccus;PAC001728_s group	PAC001728_s.group	0	0	0	0	0	1	1	0	0	0	0	1	4	0	0	0	0	0	0	0	0	1	0	0	0	0	0	0	0	0	0	0	0	0	0	0	0	0	0	0	0.0133	0.0133	0	0	0	0	0.0133	0.0532
Bacteria;Actinobacteria;Coriobacteriia;Coriobacteriales;Coriobacteriaceae;Enterorhabdus;PAC001730_s	PAC001730_s	0	0	0	0	0	0	0	0	0	0	0	0	0	0	0	0	0	0	0	0	0	0	0	0	0	0	1	0	0	0	0	0	0	0	1	0	0	0	0	0	0	0	0	0	0	0	0	0
Bacteria;Firmicutes;Clostridia;Clostridiales;Ruminococcaceae;PAC001468_g;PAC001731_s	PAC001731_s	1	0	1	0	0	0	1	0	0	0	0	0	0	1	0	2	0	0	0	0	0	0	0	0	0	0	0	0	1	0	1	2	0	0	0	0.0133	0	0.0133	0	0	0	0.0133	0	0	0	0	0	0
Bacteria;Bacteroidetes;Bacteroidia;Bacteroidales;Muribaculaceae;Muribaculum;PAC001735_s	PAC001735_s	367	137	196	213	97	0	0	0	0	0	0	0	0	0	1	0	0	63	173	321	298	176	55	84	205	297	143	441	271	246	237	271	249	233	215	4.8771	1.8206	2.6047	2.8306	1.289	0	0	0	0	0	0	0	0
Bacteria;Bacteroidetes;Bacteroidia;Bacteroidales;Muribaculaceae;PAC001068_g;PAC001736_s	PAC001736_s	5	15	9	13	0	0	0	0	0	0	0	0	0	0	0	0	0	5	7	33	2	15	3	5	4	7	6	8	12	27	20	9	4	11	12	0.0664	0.1993	0.1196	0.1728	0	0	0	0	0	0	0	0	0
Bacteria;Firmicutes;Clostridia;Clostridiales;Ruminococcaceae;Ruthenibacterium;PAC001737_s	PAC001737_s	0	0	0	2	0	0	0	0	1	0	0	1	0	0	0	0	0	0	0	0	0	0	0	0	0	0	0	0	0	1	0	4	0	0	12	0	0	0	0.0266	0	0	0	0	0.0133	0	0	0.0133	0
Bacteria;Firmicutes;Clostridia;Clostridiales;Lachnospiraceae;PAC001738_g;PAC001738_s	PAC001738_s	0	1	0	0	0	0	0	0	0	0	0	0	0	0	0	0	0	0	0	0	0	1	0	2	0	1	2	1	0	4	1	1	0	0	0	0	0.0133	0	0	0	0	0	0	0	0	0	0	0
Bacteria;Firmicutes;Clostridia;Clostridiales;Lachnospiraceae;Anaerotignum;PAC001740_s	PAC001740_s	0	0	0	0	1	0	2	1	3	2	0	1	3	0	1	1	1	1	0	0	0	1	1	0	0	1	2	0	1	3	1	0	1	0	2	0	0	0	0	0.0133	0	0.0266	0.0133	0.0399	0.0266	0	0.0133	0.0399
Bacteria;Firmicutes;Clostridia;Clostridiales;Lachnospiraceae;PAC001516_g;PAC001741_s	PAC001741_s	0	0	0	0	0	0	0	0	0	0	0	0	2	0	0	0	0	0	0	0	0	0	0	0	0	0	0	0	0	0	0	0	0	0	0	0	0	0	0	0	0	0	0	0	0	0	0	0.0266
Bacteria;Firmicutes;Clostridia;Clostridiales;Lachnospiraceae;PAC001092_g;PAC001742_s	PAC001742_s	0	0	0	0	1	0	0	5	0	1	0	0	1	0	0	2	0	1	0	0	1	2	2	2	1	1	2	1	2	2	1	1	2	3	0	0	0	0	0	0.0133	0	0	0.0664	0	0.0133	0	0	0.0133
Bacteria;Firmicutes;Clostridia;Clostridiales;Christensenellaceae;PAC001360_g;PAC001743_s	PAC001743_s	0	0	0	0	0	0	0	0	0	0	0	2	0	0	0	0	0	7	0	1	0	0	0	0	0	0	1	2	0	0	0	0	3	2	0	0	0	0	0	0	0	0	0	0	0	0	0.0266	0
Bacteria;Firmicutes;Clostridia;Clostridiales;Lachnospiraceae;Frisingicoccus;PAC001744_s group	PAC001744_s.group	2	2	0	0	10	1	3	3	1	2	0	1	2	1	0	2	10	5	0	0	2	2	7	8	3	12	2	1	0	6	2	2	18	6	11	0.0266	0.0266	0	0	0.1329	0.0133	0.0399	0.0399	0.0133	0.0266	0	0.0133	0.0266
Bacteria;Firmicutes;Clostridia;Clostridiales;Lachnospiraceae;PAC000692_g;PAC001745_s	PAC001745_s	3	3	0	1	40	0	0	0	0	0	0	0	0	0	1	2	4	0	3	2	4	7	24	4	2	2	4	3	2	8	4	3	9	3	0	0.0399	0.0399	0	0.0133	0.5316	0	0	0	0	0	0	0	0
Bacteria;Firmicutes;Clostridia;Clostridiales;Lachnospiraceae;PAC001199_g;PAC001746_s	PAC001746_s	0	0	0	0	0	0	0	0	0	0	0	1	0	1	0	0	0	0	0	0	0	0	0	0	0	1	0	0	0	0	0	0	0	0	0	0	0	0	0	0	0	0	0	0	0	0	0.0133	0
Bacteria;Proteobacteria;Deltaproteobacteria;Desulfovibrionales;Desulfovibrionaceae;LT706945_g;PAC001747_s	PAC001747_s	4	6	1	2	6	0	0	0	0	0	0	0	0	0	0	0	0	3	11	2	8	4	5	5	6	1	4	1	3	5	3	1	19	0	32	0.0532	0.0797	0.0133	0.0266	0.0797	0	0	0	0	0	0	0	0
Bacteria;Firmicutes;Clostridia;Clostridiales;Ruminococcaceae;PAC001402_g;PAC001748_s	PAC001748_s	0	1	2	1	0	0	0	0	0	0	0	3	0	0	0	0	0	0	5	0	4	1	1	2	1	1	2	3	0	0	0	0	3	1	0	0	0.0133	0.0266	0.0133	0	0	0	0	0	0	0	0.0399	0
Bacteria;Firmicutes;Clostridia;Clostridiales;Lachnospiraceae;Acetatifactor;PAC001749_s	PAC001749_s	0	2	0	0	0	1	8	6	0	0	0	11	0	2	0	8	0	3	0	0	0	2	1	4	2	4	6	6	0	0	0	0	5	3	1	0	0.0266	0	0	0	0.0133	0.1063	0.0797	0	0	0	0.1462	0
Bacteria;Firmicutes;Clostridia;Clostridiales;Lachnospiraceae;PAC001138_g;PAC001750_s	PAC001750_s	0	1	0	0	1	0	0	0	0	0	0	0	0	0	0	0	0	1	0	0	0	1	0	0	0	0	0	0	0	0	0	0	0	0	0	0	0.0133	0	0	0.0133	0	0	0	0	0	0	0	0
Bacteria;Bacteroidetes;Bacteroidia;Bacteroidales;Muribaculaceae;PAC001068_g;PAC001751_s	PAC001751_s	11	17	0	11	0	0	0	0	0	0	0	0	0	0	0	0	0	0	6	27	0	10	2	0	0	0	0	0	1	1	10	6	0	0	0	0.1462	0.2259	0	0.1462	0	0	0	0	0	0	0	0	0
Bacteria;Firmicutes;Clostridia;Clostridiales;Lachnospiraceae;PAC001043_g;PAC001752_s	PAC001752_s	1	3	6	6	17	1	2	0	1	4	2	4	12	2	1	8	1	5	3	1	6	1	3	15	2	6	0	1	2	0	7	4	4	5	6	0.0133	0.0399	0.0797	0.0797	0.2259	0.0133	0.0266	0	0.0133	0.0532	0.0266	0.0532	0.1595
Bacteria;Firmicutes;Clostridia;Clostridiales;Lachnospiraceae;Marvinbryantia;PAC001753_s	PAC001753_s	6	2	0	0	7	0	2	5	0	4	0	0	11	11	1	1	0	1	1	3	5	3	10	0	5	7	1	1	32	15	1	6	0	17	2	0.0797	0.0266	0	0	0.093	0	0.0266	0.0664	0	0.0532	0	0	0.1462
Bacteria;Firmicutes;Clostridia;Clostridiales;Lachnospiraceae;Blautia;PAC001754_s	PAC001754_s	0	1	0	0	0	0	0	0	0	0	0	0	0	0	0	0	0	0	0	0	0	0	0	0	0	0	0	0	0	0	0	0	0	0	0	0	0.0133	0	0	0	0	0	0	0	0	0	0	0
Bacteria;Firmicutes;Clostridia;Clostridiales;Lachnospiraceae;PAC001681_g;PAC001755_s	PAC001755_s	0	0	0	0	0	0	0	0	0	0	1	0	7	0	0	0	4	2	1	0	0	0	3	0	0	3	0	0	6	4	0	1	0	2	0	0	0	0	0	0	0	0	0	0	0	0.0133	0	0.093
Bacteria;Bacteroidetes;Bacteroidia;Bacteroidales;Muribaculaceae;PAC000198_g;PAC001756_s	PAC001756_s	0	38	190	49	0	0	0	0	0	0	0	1	0	0	1	0	2	19	18	43	0	25	10	9	28	0	0	3	56	37	59	96	35	1	242	0	0.505	2.5249	0.6512	0	0	0	0	0	0	0	0.0133	0
Bacteria;Firmicutes;Clostridia;Clostridiales;Lachnospiraceae;Clostridium_g21;PAC001757_s group	PAC001757_s.group	0	2	0	1	6	0	0	0	0	2	0	0	0	1	0	0	28	0	0	0	0	1	3	2	3	5	2	1	0	0	0	10	0	4	8	0	0.0266	0	0.0133	0.0797	0	0	0	0	0.0266	0	0	0
Bacteria;Firmicutes;Clostridia;Clostridiales;Lachnospiraceae;PAC001524_g;PAC001758_s	PAC001758_s	0	9	0	2	1	0	0	0	0	0	0	0	0	0	0	0	0	8	2	1	0	6	7	0	0	0	0	0	1	0	0	1	3	0	5	0	0.1196	0	0.0266	0.0133	0	0	0	0	0	0	0	0
Bacteria;Firmicutes;Clostridia;Clostridiales;Lachnospiraceae;Eubacterium_g6;PAC001759_s	PAC001759_s	0	0	0	0	0	0	1	0	0	0	0	0	0	0	0	0	0	0	0	0	0	0	0	0	0	0	0	0	0	0	0	0	0	0	0	0	0	0	0	0	0	0.0133	0	0	0	0	0	0
Bacteria;Firmicutes;Clostridia;Clostridiales;Lachnospiraceae;PAC000692_g;PAC001760_s	PAC001760_s	0	0	0	0	1	0	0	0	0	0	0	0	14	0	0	1	0	0	0	0	1	4	0	3	1	1	10	1	0	2	1	0	0	0	0	0	0	0	0	0.0133	0	0	0	0	0	0	0	0.186
Bacteria;Firmicutes;Clostridia;Clostridiales;Ruminococcaceae;Pseudoflavonifractor;PAC001761_s	PAC001761_s	0	0	0	0	1	0	0	2	0	0	0	1	1	0	0	0	0	2	1	0	0	0	0	1	0	1	0	0	0	0	0	0	1	0	0	0	0	0	0	0.0133	0	0	0.0266	0	0	0	0.0133	0.0133
Bacteria;Firmicutes;Clostridia;Clostridiales;Lachnospiraceae;PAC000720_g;PAC001763_s	PAC001763_s	0	0	0	0	0	0	0	0	0	0	0	0	0	0	0	0	0	5	0	0	0	0	2	0	0	0	0	0	0	0	0	4	0	0	9	0	0	0	0	0	0	0	0	0	0	0	0	0
Bacteria;Firmicutes;Clostridia;Clostridiales;Ruminococcaceae;PAC001402_g;PAC001764_s	PAC001764_s	2	0	0	0	1	0	0	0	3	0	1	1	9	0	0	2	1	0	2	2	3	2	7	0	1	0	1	0	0	1	0	5	0	1	1	0.0266	0	0	0	0.0133	0	0	0	0.0399	0	0.0133	0.0133	0.1196
Bacteria;Bacteroidetes;Bacteroidia;Bacteroidales;Muribaculaceae;PAC001765_g;PAC001765_g_uc	PAC001765_g_uc	0	0	2	0	0	0	0	0	0	0	0	0	0	0	0	0	0	0	0	2	6	1	0	0	0	1	0	1	1	0	1	0	0	1	0	0	0	0.0266	0	0	0	0	0	0	0	0	0	0
Bacteria;Bacteroidetes;Bacteroidia;Bacteroidales;Muribaculaceae;PAC001765_g;PAC001765_s	PAC001765_s	18	7	18	9	2	0	0	0	0	0	0	0	0	0	0	0	0	4	8	16	4	9	11	4	2	8	1	6	10	7	12	8	5	10	13	0.2392	0.093	0.2392	0.1196	0.0266	0	0	0	0	0	0	0	0
Bacteria;Bacteroidetes;Bacteroidia;Bacteroidales;Muribaculaceae;PAC001068_g;PAC001766_s	PAC001766_s	6	8	6	4	1	0	0	0	0	0	0	0	0	0	0	0	0	1	2	2	1	4	1	1	5	5	0	2	8	11	5	3	1	8	9	0.0797	0.1063	0.0797	0.0532	0.0133	0	0	0	0	0	0	0	0
Bacteria;Firmicutes;Clostridia;Clostridiales;Mogibacterium_f;PAC001236_g;PAC001767_s	PAC001767_s	1	2	0	0	0	0	0	1	0	0	0	0	1	1	0	0	0	2	0	0	0	0	0	1	0	0	1	2	0	1	0	0	0	0	1	0.0133	0.0266	0	0	0	0	0	0.0133	0	0	0	0	0.0133
Bacteria;Firmicutes;Clostridia;Clostridiales;Ruminococcaceae;PAC000661_g;PAC001768_s	PAC001768_s	14	16	0	7	15	11	17	1	7	6	4	2	5	6	1	11	14	0	20	5	12	6	10	1	10	4	0	1	4	2	3	5	0	0	5	0.186	0.2126	0	0.093	0.1993	0.1462	0.2259	0.0133	0.093	0.0797	0.0532	0.0266	0.0664
Bacteria;Firmicutes;Clostridia;Clostridiales;Lachnospiraceae;PAC000664_g;PAC001769_s	PAC001769_s	0	4	0	0	0	0	0	1	0	0	0	0	0	0	0	0	0	2	0	0	0	1	2	0	0	0	0	0	0	0	0	9	0	0	1	0	0.0532	0	0	0	0	0	0.0133	0	0	0	0	0
Bacteria;Firmicutes;Clostridia;Clostridiales;Lachnospiraceae;KE159538_g;PAC001770_s	PAC001770_s	0	0	0	0	0	0	0	0	0	0	0	0	0	1	0	0	0	1	0	0	0	78	14	0	0	0	0	0	0	0	0	31	0	0	0	0	0	0	0	0	0	0	0	0	0	0	0	0
Bacteria;Firmicutes;Clostridia;Clostridiales;Christensenellaceae;PAC001207_g;PAC001771_s	PAC001771_s	0	1	0	0	1	0	0	0	0	0	0	0	0	0	0	1	0	0	1	0	1	0	1	0	0	3	0	5	2	1	0	1	1	0	1	0	0.0133	0	0	0.0133	0	0	0	0	0	0	0	0
Bacteria;Firmicutes;Clostridia;Clostridiales;Lachnospiraceae;Clostridium_g21;PAC001772_s	PAC001772_s	7	0	0	1	1	0	0	0	0	0	0	0	0	1	0	1	0	2	1	0	1	3	4	2	5	12	21	8	4	9	4	0	0	5	0	0.093	0	0	0.0133	0.0133	0	0	0	0	0	0	0	0
Bacteria;Firmicutes;Clostridia;Clostridiales;Lachnospiraceae;Acetatifactor;PAC001773_s	PAC001773_s	3	2	0	2	1	0	1	2	0	0	0	1	0	2	0	4	3	2	0	1	1	2	6	10	6	2	3	6	2	0	1	0	1	17	0	0.0399	0.0266	0	0.0266	0.0133	0	0.0133	0.0266	0	0	0	0.0133	0
Bacteria;Firmicutes;Clostridia;Clostridiales;Lachnospiraceae;PAC001092_g;PAC001774_s	PAC001774_s	0	1	0	1	0	0	0	0	0	0	0	5	0	0	1	0	0	10	2	2	2	2	0	2	0	3	3	0	0	7	0	3	1	0	2	0	0.0133	0	0.0133	0	0	0	0	0	0	0	0.0664	0
Bacteria;Firmicutes;Clostridia;Clostridiales;Lachnospiraceae;PAC001138_g;PAC001775_s	PAC001775_s	7	9	0	0	12	0	0	0	0	0	0	0	0	0	0	0	0	7	7	4	1	21	3	17	4	0	1	3	1	0	5	0	0	0	7	0.093	0.1196	0	0	0.1595	0	0	0	0	0	0	0	0
Bacteria;Firmicutes;Clostridia;Clostridiales;Lachnospiraceae;KE159571_g;PAC001776_s group	PAC001776_s.group	0	0	0	0	0	0	1	2	0	3	1	0	0	0	0	0	0	0	0	0	0	0	0	0	0	0	8	1	0	0	1	0	0	0	0	0	0	0	0	0	0	0.0133	0.0266	0	0.0399	0.0133	0	0
Bacteria;Firmicutes;Clostridia;Clostridiales;Ruminococcaceae;PAC000661_g;PAC001777_s group	PAC001777_s.group	1	9	3	2	8	2	3	0	0	3	2	1	0	4	0	2	0	1	3	2	2	0	2	1	0	0	0	0	3	3	1	0	0	0	0	0.0133	0.1196	0.0399	0.0266	0.1063	0.0266	0.0399	0	0	0.0399	0.0266	0.0133	0
Bacteria;Firmicutes;Clostridia;Clostridiales;Ruminococcaceae;PAC001778_g;PAC001778_s	PAC001778_s	11	11	4	6	5	4	2	11	1	8	2	17	4	4	6	0	0	1	2	1	3	5	3	19	8	4	3	5	5	10	5	7	12	1	23	0.1462	0.1462	0.0532	0.0797	0.0664	0.0532	0.0266	0.1462	0.0133	0.1063	0.0266	0.2259	0.0532
Bacteria;Firmicutes;Clostridia;Clostridiales;Eubacteriaceae;Anaerofustis;PAC001779_s	PAC001779_s	0	0	0	0	0	0	1	0	0	0	0	0	0	0	0	0	0	0	0	0	0	0	1	0	0	0	0	0	0	0	0	0	0	0	0	0	0	0	0	0	0	0.0133	0	0	0	0	0	0
Bacteria;Firmicutes;Clostridia;Clostridiales;Ruminococcaceae;PAC000661_g;PAC001782_s	PAC001782_s	3	15	1	5	0	4	0	11	0	0	3	2	0	0	0	0	0	1	10	8	24	1	3	1	3	0	0	6	7	0	21	13	1	0	1	0.0399	0.1993	0.0133	0.0664	0	0.0532	0	0.1462	0	0	0.0399	0.0266	0
Bacteria;Bacteroidetes;Bacteroidia;Bacteroidales;Porphyromonadaceae;Parabacteroides;PAC001783_s	PAC001783_s	1	0	40	2	1	0	0	0	0	0	0	0	0	0	0	0	0	2	0	0	0	0	3	0	0	0	0	1	1	0	4	0	0	0	0	0.0133	0	0.5316	0.0266	0.0133	0	0	0	0	0	0	0	0
Bacteria;Firmicutes;Clostridia;Clostridiales;Ruminococcaceae;Paludicola;PAC001784_s	PAC001784_s	0	0	0	0	0	0	0	0	0	0	0	0	0	0	0	1	1	0	0	0	0	0	0	0	1	1	0	0	0	0	0	0	0	2	0	0	0	0	0	0	0	0	0	0	0	0	0	0
Bacteria;Firmicutes;Clostridia;Clostridiales;Ruminococcaceae;PAC000661_g;PAC001785_s	PAC001785_s	0	0	0	0	0	0	0	0	1	2	0	0	1	0	0	1	0	0	0	0	0	3	0	0	1	0	0	0	0	1	0	1	0	0	0	0	0	0	0	0	0	0	0	0.0133	0.0266	0	0	0.0133
Bacteria;Firmicutes;Clostridia;Clostridiales;Ruminococcaceae;Pseudoflavonifractor;PAC001786_s	PAC001786_s	15	29	10	25	13	9	20	11	12	8	12	9	10	9	9	7	7	16	21	5	14	21	15	8	10	10	10	11	4	10	5	20	12	5	57	0.1993	0.3854	0.1329	0.3322	0.1728	0.1196	0.2658	0.1462	0.1595	0.1063	0.1595	0.1196	0.1329
Bacteria;Firmicutes;Clostridia;Clostridiales;Lachnospiraceae;PAC001165_g;PAC001796_s	PAC001796_s	8	3	1	6	1	0	2	0	2	0	1	0	2	0	0	0	6	50	2	9	1	8	30	12	6	2	2	1	0	1	13	5	0	0	13	0.1063	0.0399	0.0133	0.0797	0.0133	0	0.0266	0	0.0266	0	0.0133	0	0.0266
Bacteria;Cyanobacteria;Vampirovibrio_c;FR888536_o;FR888536_f;FR888536_g;PAC001797_s	PAC001797_s	0	18	46	0	0	0	0	0	0	0	0	0	0	0	0	0	0	5	5	20	0	29	4	0	0	0	0	0	21	306	27	137	2	2	15	0	0.2392	0.6113	0	0	0	0	0	0	0	0	0	0
Bacteria;Firmicutes;Clostridia;Clostridiales;Lachnospiraceae;Acetatifactor;PAC001801_s	PAC001801_s	5	0	0	0	4	0	4	2	0	1	2	3	0	2	0	7	0	2	0	0	0	1	3	5	8	5	8	2	0	0	2	1	5	9	0	0.0664	0	0	0	0.0532	0	0.0532	0.0266	0	0.0133	0.0266	0.0399	0
Bacteria;Bacteroidetes;Bacteroidia;Bacteroidales;Muribaculaceae;PAC000186_g;PAC001806_s	PAC001806_s	0	2	14	0	0	0	0	0	0	0	0	0	0	0	0	0	0	0	0	0	0	0	0	0	0	0	0	0	0	0	0	0	0	1	0	0	0.0266	0.186	0	0	0	0	0	0	0	0	0	0
Bacteria;Cyanobacteria;Vampirovibrio_c;FR888536_o;FR888536_f;FR888536_g;PAC001807_s	PAC001807_s	0	31	39	16	0	0	0	0	0	0	0	0	0	0	0	0	0	3	0	28	0	26	0	0	0	0	0	0	0	0	0	0	0	0	4	0	0.412	0.5183	0.2126	0	0	0	0	0	0	0	0	0
Bacteria;Firmicutes;Clostridia;Clostridiales;Lachnospiraceae;PAC001212_g;PAC001809_s	PAC001809_s	0	0	1	1	2	9	1	29	0	1	0	12	9	20	10	24	1	3	0	0	0	0	1	14	2	55	102	23	25	12	0	10	8	33	28	0	0	0.0133	0.0133	0.0266	0.1196	0.0133	0.3854	0	0.0133	0	0.1595	0.1196
Bacteria;Firmicutes;Clostridia;Clostridiales;Lachnospiraceae;PAC001092_g;PAC001811_s	PAC001811_s	0	0	0	0	1	0	0	1	0	1	0	1	1	0	0	1	0	0	0	0	1	1	0	0	0	0	0	0	0	0	0	0	1	0	0	0	0	0	0	0.0133	0	0	0.0133	0	0.0133	0	0.0133	0.0133
Bacteria;Firmicutes;Clostridia;Clostridiales;Ruminococcaceae;PAC000661_g;PAC001812_s	PAC001812_s	0	0	0	0	0	0	0	0	0	0	0	0	0	0	0	0	0	0	0	0	0	0	0	0	1	0	2	0	0	0	0	0	0	0	0	0	0	0	0	0	0	0	0	0	0	0	0	0
Bacteria;Firmicutes;Clostridia;Clostridiales;Lachnospiraceae;PAC001270_g;PAC001899_s group	PAC001899_s.group	13	2	1	4	1	0	0	0	1	0	0	0	1	0	0	0	0	1	2	1	7	4	16	7	5	2	0	4	1	3	4	2	3	0	3	0.1728	0.0266	0.0133	0.0532	0.0133	0	0	0	0.0133	0	0	0	0.0133
Bacteria;Firmicutes;Clostridia;Clostridiales;Lachnospiraceae;KE159600_g;PAC001901_s	PAC001901_s	0	0	0	0	0	0	0	6	0	0	0	5	0	0	0	0	0	0	0	0	0	0	0	0	0	0	0	0	0	0	0	0	0	0	0	0	0	0	0	0	0	0	0.0797	0	0	0	0.0664	0
Bacteria;Firmicutes;Clostridia;Clostridiales;Lachnospiraceae;LLKB_g;PAC001902_s	PAC001902_s	0	0	0	3	0	0	0	0	0	1	0	0	3	0	0	0	0	0	0	2	0	0	0	0	0	0	20	2	0	0	0	0	0	0	1	0	0	0	0.0399	0	0	0	0	0	0.0133	0	0	0.0399
Bacteria;Firmicutes;Clostridia;Clostridiales;Ruminococcaceae;PAC001908_g;PAC001908_s	PAC001908_s	0	1	0	0	0	0	0	0	0	0	0	0	0	1	0	0	0	0	0	0	0	0	0	0	0	1	1	0	0	0	0	0	0	0	1	0	0.0133	0	0	0	0	0	0	0	0	0	0	0
Bacteria;Firmicutes;Clostridia;Clostridiales;Ruminococcaceae;PAC001778_g;PAC001909_s	PAC001909_s	0	0	0	0	0	0	0	0	0	0	0	0	0	0	0	0	0	0	0	0	0	0	0	0	0	0	0	0	0	0	0	0	0	0	1	0	0	0	0	0	0	0	0	0	0	0	0	0
Bacteria;Firmicutes;Clostridia;Clostridiales;Ruminococcaceae;Anaerotruncus;PAC001925_s	PAC001925_s	0	0	0	1	0	0	0	0	0	0	0	0	0	0	2	2	1	1	0	0	0	1	1	0	0	3	0	0	0	2	0	3	0	0	1	0	0	0	0.0133	0	0	0	0	0	0	0	0	0
Bacteria;Firmicutes;Clostridia;Clostridiales;Mogibacterium_f;Emergencia;PAC001931_s	PAC001931_s	0	0	0	0	0	0	0	0	0	0	0	0	0	0	0	1	0	0	0	0	0	0	0	0	0	0	0	0	0	0	0	0	0	0	0	0	0	0	0	0	0	0	0	0	0	0	0	0
Bacteria;Firmicutes;Clostridia;Clostridiales;Lachnospiraceae;KE159571_g;PAC001933_s	PAC001933_s	0	0	1	0	1	0	0	0	0	0	0	0	0	0	0	0	0	0	0	0	0	0	0	0	2	0	0	0	0	0	0	1	4	1	1	0	0	0.0133	0	0.0133	0	0	0	0	0	0	0	0
Bacteria;Actinobacteria;Coriobacteriia;Coriobacteriales;Coriobacteriaceae;Enterorhabdus;PAC001978_s	PAC001978_s	0	0	0	0	0	0	0	0	0	0	0	0	0	0	0	0	0	0	1	0	0	0	0	0	0	0	0	0	0	0	0	0	0	0	0	0	0	0	0	0	0	0	0	0	0	0	0	0
Bacteria;Firmicutes;Clostridia;Clostridiales;Lachnospiraceae;PAC001452_g;PAC001981_s group	PAC001981_s.group	0	0	0	0	0	0	0	0	1	0	0	0	0	0	0	0	0	0	0	0	0	0	0	0	0	0	0	0	0	0	0	0	0	0	0	0	0	0	0	0	0	0	0	0.0133	0	0	0	0
Bacteria;Firmicutes;Clostridia;Clostridiales;Ruminococcaceae;PAC000661_g;PAC001983_s	PAC001983_s	0	0	0	0	0	1	1	0	0	0	1	0	0	0	0	0	0	0	0	0	0	0	0	0	0	0	0	0	0	0	0	0	0	0	0	0	0	0	0	0	0.0133	0.0133	0	0	0	0.0133	0	0
Bacteria;Firmicutes;Clostridia;Clostridiales;Lachnospiraceae;PAC000664_g;PAC002004_s group	PAC002004_s.group	49	21	1	3	8	5	7	38	0	1	0	154	1	32	0	1	1	58	20	1	0	32	30	152	48	79	5	11	0	20	29	48	30	5	150	0.6512	0.2791	0.0133	0.0399	0.1063	0.0664	0.093	0.505	0	0.0133	0	2.0465	0.0133
Bacteria;Firmicutes;Clostridia;Clostridiales;Lachnospiraceae;PAC001225_g;PAC002005_s	PAC002005_s	0	0	0	0	0	0	0	11	0	0	0	13	0	2	0	0	0	0	0	0	0	0	0	0	0	0	1	0	1	1	2	0	0	1	0	0	0	0	0	0	0	0	0.1462	0	0	0	0.1728	0
Bacteria;Firmicutes;Clostridia;Clostridiales;Lachnospiraceae;KE159571_g;PAC002009_s group	PAC002009_s.group	0	2	0	0	0	0	0	0	0	0	0	0	0	0	0	0	0	0	0	0	0	3	0	0	0	0	0	0	0	0	0	0	0	0	0	0	0.0266	0	0	0	0	0	0	0	0	0	0	0
Bacteria;Firmicutes;Clostridia;Clostridiales;Ruminococcaceae;Harryflintia;PAC002011_s	PAC002011_s	0	0	0	0	0	0	0	0	0	0	0	0	0	0	0	0	0	1	1	0	0	0	0	1	0	1	0	0	0	1	0	0	0	0	1	0	0	0	0	0	0	0	0	0	0	0	0	0
Bacteria;Firmicutes;Clostridia;Clostridiales;Ruminococcaceae;PAC000661_g;PAC002012_s	PAC002012_s	12	8	1	3	8	4	4	4	0	1	2	1	2	7	0	3	3	0	10	2	7	5	7	1	7	4	4	1	1	4	0	4	3	2	2	0.1595	0.1063	0.0133	0.0399	0.1063	0.0532	0.0532	0.0532	0	0.0133	0.0266	0.0133	0.0266
Bacteria;Firmicutes;Clostridia;Clostridiales;Lachnospiraceae;PAC001228_g;PAC002027_s	PAC002027_s	11	2	39	1	16	6	7	92	1	12	1	6	0	0	83	27	0	12	0	10	27	16	16	42	5	20	77	67	30	99	3	8	26	407	11	0.1462	0.0266	0.5183	0.0133	0.2126	0.0797	0.093	1.2226	0.0133	0.1595	0.0133	0.0797	0
Bacteria;Firmicutes;Clostridia;Clostridiales;Lachnospiraceae;PAC001092_g;PAC002030_s	PAC002030_s	4	0	0	3	0	0	3	0	0	0	0	10	0	2	1	2	0	2	0	0	1	2	1	3	3	1	4	0	0	0	1	0	1	1	0	0.0532	0	0	0.0399	0	0	0.0399	0	0	0	0	0.1329	0
Bacteria;Firmicutes;Clostridia;Clostridiales;Lachnospiraceae;KE159571_g;PAC002035_s	PAC002035_s	0	0	0	0	0	0	1	0	0	0	0	0	0	0	0	0	0	1	0	0	0	0	0	0	0	0	0	0	0	0	0	0	0	0	0	0	0	0	0	0	0	0.0133	0	0	0	0	0	0
Bacteria;Firmicutes;Clostridia;Clostridiales;Lachnospiraceae;PAC002039_g;PAC002039_g_uc	PAC002039_g_uc	0	0	0	0	0	0	0	0	0	0	0	0	0	0	0	0	0	0	0	0	0	0	0	0	1	0	0	0	0	0	0	0	0	1	0	0	0	0	0	0	0	0	0	0	0	0	0	0
Bacteria;Firmicutes;Clostridia;Clostridiales;Lachnospiraceae;PAC002039_g;PAC002039_s	PAC002039_s	0	2	0	0	0	0	0	0	2	0	6	4	4	0	2	2	7	0	1	0	3	1	2	4	1	8	2	1	0	0	0	0	0	5	0	0	0.0266	0	0	0	0	0	0	0.0266	0	0.0797	0.0532	0.0532
Bacteria;Firmicutes;Clostridia;Clostridiales;Lachnospiraceae;PAC002042_g;PAC002042_g_uc	PAC002042_g_uc	0	0	0	0	0	2	0	0	0	1	0	1	1	0	0	0	0	1	0	0	0	0	0	0	0	0	0	0	0	0	0	0	0	0	0	0	0	0	0	0	0.0266	0	0	0	0.0133	0	0.0133	0.0133
Bacteria;Firmicutes;Clostridia;Clostridiales;Lachnospiraceae;PAC002042_g;PAC002042_s	PAC002042_s	0	3	2	1	0	1	3	12	0	4	1	7	23	2	1	2	2	0	1	0	1	0	0	8	3	0	1	0	0	7	2	1	6	3	2	0	0.0399	0.0266	0.0133	0	0.0133	0.0399	0.1595	0	0.0532	0.0133	0.093	0.3056
Bacteria;Firmicutes;Clostridia;Clostridiales;Ruminococcaceae;CCYH_g;PAC002071_s group	PAC002071_s.group	0	0	0	0	0	0	0	0	0	0	0	0	0	0	0	0	0	0	0	1	0	0	0	0	0	0	0	0	0	0	0	0	0	0	0	0	0	0	0	0	0	0	0	0	0	0	0	0
Bacteria;Firmicutes;Clostridia;Clostridiales;Ruminococcaceae;PAC000661_g;PAC002103_s	PAC002103_s	5	10	3	5	4	7	2	0	1	0	0	0	0	0	0	0	0	0	1	1	0	1	2	0	0	3	1	0	0	1	1	0	0	0	0	0.0664	0.1329	0.0399	0.0664	0.0532	0.093	0.0266	0	0.0133	0	0	0	0
Bacteria;Firmicutes;Clostridia;Clostridiales;Ruminococcaceae;PAC000661_g;PAC002104_s	PAC002104_s	18	10	47	14	1	19	34	9	3	5	15	0	3	1	0	0	18	0	6	9	3	5	3	0	1	4	6	2	0	1	3	1	3	0	9	0.2392	0.1329	0.6246	0.186	0.0133	0.2525	0.4518	0.1196	0.0399	0.0664	0.1993	0	0.0399
Bacteria;Firmicutes;Clostridia;Clostridiales;Ruminococcaceae;PAC000661_g;PAC002109_s	PAC002109_s	0	0	2	0	0	0	1	0	3	0	2	0	0	0	0	0	1	0	2	3	0	3	1	0	8	0	0	0	9	2	5	0	0	0	0	0	0	0.0266	0	0	0	0.0133	0	0.0399	0	0.0266	0	0
Bacteria;Firmicutes;Clostridia;Clostridiales;Ruminococcaceae;Oscillibacter;PAC002110_s	PAC002110_s	0	9	0	2	0	2	0	0	0	1	0	1	0	0	0	0	1	0	0	0	1	1	0	2	0	0	0	0	0	0	0	1	0	0	0	0	0.1196	0	0.0266	0	0.0266	0	0	0	0.0133	0	0.0133	0
Bacteria;Firmicutes;Clostridia;Clostridiales;Ruminococcaceae;PAC001144_g;PAC002112_s	PAC002112_s	0	0	0	1	0	0	0	0	0	0	0	0	0	0	0	0	0	0	0	0	0	0	0	0	0	0	0	0	0	0	0	0	0	0	0	0	0	0	0.0133	0	0	0	0	0	0	0	0	0
Bacteria;Firmicutes;Clostridia;Clostridiales;Ruminococcaceae;Pseudoflavonifractor;PAC002119_s group	PAC002119_s.group	0	0	0	0	0	0	0	0	0	0	0	0	0	0	0	0	0	0	0	0	0	0	0	0	0	0	0	0	0	0	0	0	0	0	1	0	0	0	0	0	0	0	0	0	0	0	0	0
Bacteria;Firmicutes;Negativicutes;Hydrogenispora_o;Hydrogenispora_f;PAC002129_g;PAC002129_s	PAC002129_s	0	1	8	1	0	0	0	0	1	0	0	0	0	0	0	0	0	5	4	1	0	3	1	0	3	0	0	0	0	0	2	0	0	2	0	0	0.0133	0.1063	0.0133	0	0	0	0	0.0133	0	0	0	0
Bacteria;Firmicutes;Clostridia;Clostridiales;Ruminococcaceae;Pseudoflavonifractor;PAC002132_s	PAC002132_s	1	0	0	0	0	0	0	0	0	0	1	0	0	0	0	0	0	2	0	1	0	0	0	2	1	1	1	1	2	0	1	0	1	0	0	0.0133	0	0	0	0	0	0	0	0	0	0.0133	0	0
Bacteria;Firmicutes;Clostridia;Clostridiales;Ruminococcaceae;Sporobacter;PAC002139_s	PAC002139_s	0	0	0	1	0	0	0	0	0	0	0	0	0	0	0	0	0	0	0	0	0	0	0	1	2	1	0	0	0	2	0	0	0	0	0	0	0	0	0.0133	0	0	0	0	0	0	0	0	0
Bacteria;Tenericutes;Mollicutes;PAC001057_o;PAC001057_f;PAC001108_g;PAC002140_s	PAC002140_s	0	0	0	0	0	0	0	0	0	0	0	0	0	0	0	0	0	0	0	0	0	0	0	0	0	0	0	0	0	0	1	0	0	0	0	0	0	0	0	0	0	0	0	0	0	0	0	0
Bacteria;Firmicutes;Clostridia;Clostridiales;Christensenellaceae;PAC002147_g;PAC002147_s	PAC002147_s	2	10	2	0	7	0	0	0	0	1	0	0	0	0	0	0	1	12	1	5	3	4	4	0	2	0	2	1	0	0	0	0	0	2	0	0.0266	0.1329	0.0266	0	0.093	0	0	0	0	0.0133	0	0	0
Bacteria;Firmicutes;Clostridia;Clostridiales;Ruminococcaceae;PAC002148_g;PAC002148_s	PAC002148_s	0	0	0	0	0	0	0	0	0	0	0	0	0	0	0	0	0	0	0	0	0	0	0	0	0	0	0	0	0	0	0	0	0	0	0	0	0	0	0	0	0	0	0	0	0	0	0	0
Bacteria;Firmicutes;Clostridia;Clostridiales;Ruminococcaceae;Harryflintia;PAC002149_s	PAC002149_s	0	2	0	0	0	0	0	0	0	0	0	0	0	0	0	0	0	0	0	0	1	0	1	0	0	0	0	0	0	0	0	0	0	0	0	0	0.0266	0	0	0	0	0	0	0	0	0	0	0
Bacteria;Firmicutes;Clostridia;Clostridiales;Lachnospiraceae;PAC002153_g;PAC002153_s	PAC002153_s	0	0	0	0	0	0	0	0	1	0	0	0	0	0	0	0	0	0	0	0	0	0	0	0	0	0	0	0	0	1	0	0	0	0	0	0	0	0	0	0	0	0	0	0.0133	0	0	0	0
Bacteria;Firmicutes;Clostridia;Clostridiales;Ruminococcaceae;PAC002156_g;PAC002156_s group	PAC002156_s.group	0	0	0	0	0	0	0	0	0	0	0	0	0	0	0	0	0	0	0	0	0	0	0	0	0	0	0	0	0	0	0	0	0	0	0	0	0	0	0	0	0	0	0	0	0	0	0	0
Bacteria;Firmicutes;Clostridia;Clostridiales;Ruminococcaceae;PAC000661_g;PAC002158_s	PAC002158_s	0	0	0	0	0	1	2	1	0	0	2	0	0	0	0	0	1	0	1	0	0	0	0	0	0	0	0	0	0	0	0	0	0	0	0	0	0	0	0	0	0.0133	0.0266	0.0133	0	0	0.0266	0	0
Bacteria;Firmicutes;Clostridia;Clostridiales;Ruminococcaceae;PAC000661_g;PAC002159_s	PAC002159_s	0	0	0	0	1	0	0	0	0	0	0	0	0	0	0	1	2	0	2	0	0	1	0	0	2	0	1	0	0	0	0	0	0	0	0	0	0	0	0	0.0133	0	0	0	0	0	0	0	0
Bacteria;Firmicutes;Clostridia;Clostridiales;Christensenellaceae;Christensenella;PAC002165_s	PAC002165_s	0	0	0	0	0	0	0	0	0	0	0	0	0	0	0	0	0	0	0	0	0	0	0	0	0	0	0	0	0	0	0	0	0	0	0	0	0	0	0	0	0	0	0	0	0	0	0	0
Bacteria;Firmicutes;Clostridia;Clostridiales;Christensenellaceae;PAC001219_g;PAC002168_s	PAC002168_s	0	1	0	0	0	0	0	1	0	0	0	0	1	1	0	1	0	0	1	0	2	0	2	0	0	0	0	0	0	0	0	0	0	0	0	0	0.0133	0	0	0	0	0	0.0133	0	0	0	0	0.0133
Bacteria;Firmicutes;Clostridia;Clostridiales;Christensenellaceae;PAC002169_g;PAC002169_s	PAC002169_s	1	0	0	1	0	0	0	1	0	0	0	0	0	1	0	0	0	0	0	1	0	1	1	0	0	0	0	0	0	0	0	0	0	0	0	0.0133	0	0	0.0133	0	0	0	0.0133	0	0	0	0	0
Bacteria;Firmicutes;Clostridia;Clostridiales;Lachnospiraceae;Eisenbergiella;PAC002175_s	PAC002175_s	0	0	0	0	0	0	0	0	0	0	0	0	0	0	0	0	0	0	0	0	0	0	0	0	0	0	0	0	0	0	0	0	0	0	0	0	0	0	0	0	0	0	0	0	0	0	0	0
Bacteria;Firmicutes;Clostridia;Clostridiales;Lachnospiraceae;Eubacterium_g6;PAC002177_s	PAC002177_s	0	0	0	0	0	0	0	1	0	0	0	0	0	0	0	0	0	0	0	0	0	1	0	0	1	1	0	0	0	0	0	0	0	0	0	0	0	0	0	0	0	0	0.0133	0	0	0	0	0
Bacteria;Firmicutes;Clostridia;Clostridiales;Lachnospiraceae;PAC002178_g;PAC002178_s	PAC002178_s	0	2	0	0	1	0	0	0	0	0	0	0	0	0	0	0	0	1	0	0	0	0	0	0	0	0	0	0	0	0	0	0	0	0	0	0	0.0266	0	0	0.0133	0	0	0	0	0	0	0	0
Bacteria;Firmicutes;Clostridia;Clostridiales;Lachnospiraceae;KE159600_g;PAC002179_s	PAC002179_s	0	0	0	0	0	0	0	0	0	0	0	0	0	0	0	10	0	0	0	0	0	0	0	0	0	0	0	0	0	0	0	0	0	0	0	0	0	0	0	0	0	0	0	0	0	0	0	0
Bacteria;Firmicutes;Clostridia;Clostridiales;Lachnospiraceae;PAC002042_g;PAC002180_s	PAC002180_s	1	0	0	0	0	0	0	0	0	0	0	0	1	0	0	0	0	0	0	0	0	0	0	0	0	0	1	0	0	0	0	0	0	0	0	0.0133	0	0	0	0	0	0	0	0	0	0	0	0.0133
Bacteria;Firmicutes;Clostridia;Clostridiales;Ruminococcaceae;PAC002187_g;PAC002187_s	PAC002187_s	0	0	0	0	0	0	0	0	0	0	1	0	0	0	0	0	0	0	0	0	0	0	0	0	0	0	0	0	0	0	0	0	0	0	0	0	0	0	0	0	0	0	0	0	0	0.0133	0	0
Bacteria;Tenericutes;Mollicutes;PAC001057_o;PAC001057_f;PAC001108_g;PAC002189_s	PAC002189_s	0	0	0	0	0	0	0	0	0	0	0	0	0	0	0	0	0	0	0	0	0	0	0	0	0	0	0	0	0	0	0	0	0	0	0	0	0	0	0	0	0	0	0	0	0	0	0	0
Bacteria;Firmicutes;Clostridia;Clostridiales;Ruminococcaceae;PAC002194_g;PAC002194_s	PAC002194_s	0	0	0	0	0	0	0	0	0	0	0	1	0	0	0	0	0	0	0	0	0	0	0	0	0	0	0	0	0	0	0	0	0	0	0	0	0	0	0	0	0	0	0	0	0	0	0.0133	0
Bacteria;Firmicutes;Clostridia;Clostridiales;Lachnospiraceae;PAC002196_g;PAC002196_g_uc	PAC002196_g_uc	0	0	0	0	1	0	0	2	0	3	0	0	3	1	0	0	0	0	0	0	1	1	0	14	8	16	3	0	1	0	1	2	0	0	0	0	0	0	0	0.0133	0	0	0.0266	0	0.0399	0	0	0.0399
Bacteria;Firmicutes;Clostridia;Clostridiales;Lachnospiraceae;PAC002196_g;PAC002196_s	PAC002196_s	0	0	0	4	8	0	3	4	1	15	0	0	72	8	0	8	3	4	0	1	0	1	1	22	6	6	4	0	13	4	0	1	3	2	0	0	0	0	0.0532	0.1063	0	0.0399	0.0532	0.0133	0.1993	0	0	0.9568
Bacteria;Firmicutes;Clostridia;Clostridiales;Ruminococcaceae;PAC002203_g;PAC002203_s	PAC002203_s	0	0	0	0	0	0	0	0	0	0	1	0	0	0	0	0	0	0	0	0	0	0	0	0	0	0	0	0	0	0	0	0	0	0	0	0	0	0	0	0	0	0	0	0	0	0.0133	0	0
Bacteria;Firmicutes;Clostridia;Clostridiales;Ruminococcaceae;PAC000661_g;PAC002205_s	PAC002205_s	0	0	0	2	0	0	0	0	0	0	0	0	0	0	0	0	0	1	0	0	0	0	0	0	0	0	0	0	0	0	0	1	0	0	0	0	0	0	0.0266	0	0	0	0	0	0	0	0	0
Bacteria;Firmicutes;Clostridia;Clostridiales;Ruminococcaceae;PAC001144_g;PAC002208_s	PAC002208_s	0	0	0	0	0	0	0	0	0	0	0	0	0	0	0	0	0	0	0	0	0	0	0	0	0	0	0	0	0	0	0	1	0	0	0	0	0	0	0	0	0	0	0	0	0	0	0	0
Bacteria;Bacteroidetes;Bacteroidia;Bacteroidales;Muribaculaceae;PAC000198_g;PAC002296_s	PAC002296_s	25	28	25	72	10	0	0	0	0	0	0	0	0	0	0	0	0	4	32	47	8	39	6	2	110	39	24	40	31	76	44	34	15	54	39	0.3322	0.3721	0.3322	0.9568	0.1329	0	0	0	0	0	0	0	0
Bacteria;Firmicutes;Clostridia;Clostridiales;Christensenellaceae;Christensenella;PAC002297_s	PAC002297_s	0	0	1	0	0	0	0	0	0	0	0	0	0	0	0	0	0	0	0	0	0	0	0	0	0	0	0	0	0	0	0	0	0	0	0	0	0	0.0133	0	0	0	0	0	0	0	0	0	0
Bacteria;Actinobacteria;Coriobacteriia;Coriobacteriales;Coriobacteriaceae;PAC001266_g;PAC002299_s	PAC002299_s	0	1	1	0	0	0	0	0	0	0	0	0	0	0	0	0	0	0	0	0	1	1	0	0	0	2	0	1	0	0	0	0	0	0	0	0	0.0133	0.0133	0	0	0	0	0	0	0	0	0	0
Bacteria;Firmicutes;Clostridia;Clostridiales;Ruminococcaceae;Pseudoflavonifractor;PAC002302_s	PAC002302_s	11	2	1	6	4	8	11	6	6	4	11	3	8	10	4	3	10	5	4	1	6	8	4	5	4	4	4	1	4	6	3	5	7	6	3	0.1462	0.0266	0.0133	0.0797	0.0532	0.1063	0.1462	0.0797	0.0797	0.0532	0.1462	0.0399	0.1063
Bacteria;Firmicutes;Clostridia;Clostridiales;Lachnospiraceae;Clostridium_g24;PAC002304_s	PAC002304_s	0	0	0	0	1	0	0	0	0	0	0	1	0	0	0	0	0	1	0	0	0	0	0	0	0	0	0	0	0	0	0	0	1	0	0	0	0	0	0	0.0133	0	0	0	0	0	0	0.0133	0
Bacteria;Firmicutes;Clostridia;Clostridiales;Ruminococcaceae;Eubacterium_g23;PAC002307_s	PAC002307_s	0	0	0	0	0	0	0	0	0	0	0	0	0	0	0	0	0	0	0	0	0	0	0	0	0	0	0	0	0	0	0	0	0	0	0	0	0	0	0	0	0	0	0	0	0	0	0	0
Bacteria;Firmicutes;Clostridia;Clostridiales;Lachnospiraceae;Syntrophococcus;PAC002313_s	PAC002313_s	0	0	0	0	0	0	0	0	0	0	0	0	0	0	0	1	0	2	0	0	0	0	0	0	0	1	0	0	0	0	0	0	0	0	0	0	0	0	0	0	0	0	0	0	0	0	0	0
Bacteria;Firmicutes;Erysipelotrichi;Erysipelotrichales;Erysipelotrichaceae;PAC002314_g;PAC002314_s	PAC002314_s	1	0	0	0	0	0	0	2	0	0	0	0	0	0	0	1	0	0	0	0	0	0	0	0	1	0	0	1	0	0	0	0	0	0	0	0.0133	0	0	0	0	0	0	0.0266	0	0	0	0	0
Bacteria;Firmicutes;Clostridia;Clostridiales;Lachnospiraceae;Acetatifactor;PAC002332_s	PAC002332_s	0	0	0	1	1	0	1	9	0	6	0	3	16	6	2	1	0	5	0	0	0	0	0	0	1	2	1	0	1	1	1	5	0	1	0	0	0	0	0.0133	0.0133	0	0.0133	0.1196	0	0.0797	0	0.0399	0.2126
Bacteria;Firmicutes;Clostridia;Clostridiales;Lachnospiraceae;Acetatifactor;PAC002333_s	PAC002333_s	0	1	0	1	2	0	0	0	0	0	0	0	0	0	0	1	0	12	0	0	3	7	8	10	6	8	6	1	0	0	0	0	0	0	0	0	0.0133	0	0.0133	0.0266	0	0	0	0	0	0	0	0
Bacteria;Firmicutes;Clostridia;Clostridiales;Lachnospiraceae;PAC001043_g;PAC002338_s	PAC002338_s	0	0	0	0	4	0	0	0	0	0	1	1	1	0	0	0	0	0	0	0	0	0	3	0	2	0	1	0	0	0	0	1	2	0	0	0	0	0	0	0.0532	0	0	0	0	0	0.0133	0.0133	0.0133
Bacteria;Firmicutes;Clostridia;Clostridiales;Lachnospiraceae;PAC001118_g;PAC002344_s	PAC002344_s	667	14	1	0	13	0	0	0	0	0	1	0	0	2	0	3	1	0	188	3	189	194	7	211	7	133	113	3	0	3	107	3	0	0	0	8.8638	0.186	0.0133	0	0.1728	0	0	0	0	0	0.0133	0	0
Bacteria;Firmicutes;Clostridia;Clostridiales;Lachnospiraceae;PAC001118_g;PAC002347_s	PAC002347_s	1	3	0	0	0	0	0	2	0	1	0	1	1	0	0	0	1	0	0	0	0	0	0	0	0	0	0	0	0	0	0	0	0	0	0	0.0133	0.0399	0	0	0	0	0	0.0266	0	0.0133	0	0.0133	0.0133
Bacteria;Firmicutes;Clostridia;Clostridiales;Lachnospiraceae;KE159571_g;PAC002348_s	PAC002348_s	0	1	0	0	0	0	1	2	0	0	0	1	3	3	0	5	0	0	0	0	0	0	0	7	2	22	21	2	3	0	0	0	0	0	0	0	0.0133	0	0	0	0	0.0133	0.0266	0	0	0	0.0133	0.0399
Bacteria;Firmicutes;Clostridia;Clostridiales;Lachnospiraceae;PAC001372_g;PAC002350_s	PAC002350_s	0	3	1	0	5	0	3	0	0	0	0	1	4	8	0	0	0	13	3	3	11	1	12	17	6	8	2	0	0	1	0	1	5	6	6	0	0.0399	0.0133	0	0.0664	0	0.0399	0	0	0	0	0.0133	0.0532
Bacteria;Firmicutes;Clostridia;Clostridiales;Ruminococcaceae;Acutalibacter;PAC002354_s	PAC002354_s	1	0	0	0	0	0	0	0	0	0	0	1	0	0	0	1	0	0	0	0	0	0	0	0	0	0	0	0	0	0	0	0	0	0	0	0.0133	0	0	0	0	0	0	0	0	0	0	0.0133	0
Bacteria;Firmicutes;Clostridia;Clostridiales;Ruminococcaceae;Eubacterium_g8;PAC002357_s	PAC002357_s	0	1	1	1	0	1	4	13	1	0	0	21	3	22	20	12	0	0	0	0	0	0	0	0	0	0	0	0	0	12	0	0	27	5	45	0	0.0133	0.0133	0.0133	0	0.0133	0.0532	0.1728	0.0133	0	0	0.2791	0.0399
Bacteria;Firmicutes;Clostridia;Clostridiales;Ruminococcaceae;PAC000661_g;PAC002358_s	PAC002358_s	0	1	0	0	0	0	0	0	0	0	1	0	0	0	0	0	1	0	0	0	0	0	0	0	0	0	0	0	0	0	0	0	0	0	1	0	0.0133	0	0	0	0	0	0	0	0	0.0133	0	0
Bacteria;Firmicutes;Clostridia;Clostridiales;Lachnospiraceae;PAC002367_g;PAC002367_g_uc	PAC002367_g_uc	0	0	0	0	0	1	2	0	0	0	0	0	2	11	0	0	0	0	0	0	2	0	0	0	0	0	0	0	0	0	0	0	0	0	0	0	0	0	0	0	0.0133	0.0266	0	0	0	0	0	0.0266
Bacteria;Firmicutes;Clostridia;Clostridiales;Lachnospiraceae;PAC002367_g;PAC002367_s	PAC002367_s	0	0	0	0	0	1	89	0	2	0	0	45	6	7	0	1	33	0	0	0	1	0	0	0	0	0	0	0	0	0	0	0	0	0	0	0	0	0	0	0	0.0133	1.1827	0	0.0266	0	0	0.598	0.0797
Bacteria;Firmicutes;Clostridia;Clostridiales;Lachnospiraceae;PAC002368_g;PAC002368_g_uc	PAC002368_g_uc	0	0	0	0	0	0	0	1	0	0	0	0	1	0	4	0	1	0	0	0	0	0	1	2	0	3	1	0	0	1	0	0	0	0	1	0	0	0	0	0	0	0	0.0133	0	0	0	0	0.0133
Bacteria;Firmicutes;Clostridia;Clostridiales;Lachnospiraceae;PAC002368_g;PAC002368_s	PAC002368_s	2	0	0	7	0	0	0	23	0	0	0	3	0	0	0	0	0	1	3	0	0	3	7	0	0	21	36	0	5	0	0	2	0	0	0	0.0266	0	0	0.093	0	0	0	0.3056	0	0	0	0.0399	0
Bacteria;Firmicutes;Clostridia;Clostridiales;Lachnospiraceae;Lachnospira;PAC002369_s	PAC002369_s	0	0	0	5	3	0	7	18	0	0	0	0	31	0	3	15	1	0	9	0	5	0	25	5	11	55	2	50	0	2	13	17	7	54	4	0	0	0	0.0664	0.0399	0	0.093	0.2392	0	0	0	0	0.412
Bacteria;Firmicutes;Clostridia;Clostridiales;Ruminococcaceae;Oscillibacter;PAC002372_s	PAC002372_s	2	1	5	3	4	0	1	1	0	0	2	7	3	1	0	1	0	7	6	12	1	2	7	5	2	3	2	2	0	22	1	4	4	1	10	0.0266	0.0133	0.0664	0.0399	0.0532	0	0.0133	0.0133	0	0	0.0266	0.093	0.0399
Bacteria;Firmicutes;Clostridia;Clostridiales;Lachnospiraceae;PAC002375_g;PAC002375_s	PAC002375_s	0	0	0	0	1	0	0	0	0	0	0	0	0	0	0	0	0	1	0	0	0	0	0	0	0	0	0	0	0	0	0	0	1	0	0	0	0	0	0	0.0133	0	0	0	0	0	0	0	0
Bacteria;Firmicutes;Clostridia;Clostridiales;Lachnospiraceae;Marvinbryantia;PAC002376_s	PAC002376_s	0	0	0	0	0	0	0	0	0	0	0	0	0	0	0	12	0	0	0	0	0	0	1	0	0	0	0	0	0	0	0	0	0	0	0	0	0	0	0	0	0	0	0	0	0	0	0	0
Bacteria;Firmicutes;Clostridia;Clostridiales;Lachnospiraceae;PAC001516_g;PAC002384_s	PAC002384_s	0	0	0	0	0	0	0	0	0	0	0	0	0	0	0	0	0	6	0	0	0	0	0	0	0	2	0	0	0	0	0	0	0	0	0	0	0	0	0	0	0	0	0	0	0	0	0	0
Bacteria;Firmicutes;Clostridia;Clostridiales;Dehalobacterium_f;PAC002390_g;PAC002390_s	PAC002390_s	0	2	1	1	0	0	0	0	2	0	0	0	1	0	1	0	0	0	0	0	0	0	0	1	0	0	0	0	0	0	0	1	0	0	0	0	0.0266	0.0133	0.0133	0	0	0	0	0.0266	0	0	0	0.0133
Bacteria;Firmicutes;Clostridia;Clostridiales;Lachnospiraceae;PAC001199_g;PAC002391_s	PAC002391_s	0	0	0	0	0	0	0	0	0	0	0	2	0	0	0	0	0	1	0	0	0	0	0	0	0	0	0	0	0	0	0	0	0	1	0	0	0	0	0	0	0	0	0	0	0	0	0.0266	0
Bacteria;Firmicutes;Erysipelotrichi;Erysipelotrichales;Erysipelotrichaceae;Coprobacillus;PAC002396_s	PAC002396_s	0	0	0	0	0	0	0	0	2	0	1	0	0	0	0	0	0	0	0	0	0	0	0	0	0	0	0	0	0	0	0	0	0	0	0	0	0	0	0	0	0	0	0	0.0266	0	0.0133	0	0
Bacteria;Firmicutes;Clostridia;Clostridiales;Ruminococcaceae;Pseudoflavonifractor;PAC002397_s	PAC002397_s	0	0	0	0	0	0	3	3	0	0	0	2	0	0	0	0	0	0	0	0	0	0	0	0	0	0	0	0	0	0	0	0	0	0	0	0	0	0	0	0	0	0.0399	0.0399	0	0	0	0.0266	0
Bacteria;Firmicutes;Clostridia;Clostridiales;Ruminococcaceae;Sporobacter;PAC002398_s	PAC002398_s	0	3	0	0	1	0	0	0	0	3	0	1	1	2	1	1	0	1	3	0	0	1	2	0	0	0	1	0	1	1	1	1	2	0	2	0	0.0399	0	0	0.0133	0	0	0	0	0.0399	0	0.0133	0.0133
Bacteria;Bacteroidetes;Bacteroidia;Bacteroidales;Muribaculaceae;PAC002400_g;PAC002400_g_uc	PAC002400_g_uc	0	0	0	0	0	0	0	0	0	0	0	0	0	0	0	0	0	0	0	0	0	0	0	0	0	0	0	0	0	2	12	7	1	8	1	0	0	0	0	0	0	0	0	0	0	0	0	0
Bacteria;Firmicutes;Clostridia;Clostridiales;Lachnospiraceae;Eubacterium_g6;PAC002402_s	PAC002402_s	0	0	0	0	0	0	0	0	0	0	0	0	0	2	0	0	0	0	0	0	0	0	0	0	0	0	0	0	0	0	0	0	0	0	0	0	0	0	0	0	0	0	0	0	0	0	0	0
Bacteria;Firmicutes;Clostridia;Clostridiales;Lachnospiraceae;Eubacterium_g6;PAC002403_s	PAC002403_s	0	0	0	0	0	0	0	1	0	3	0	3	9	7	2	0	0	0	0	0	0	0	0	0	0	0	0	0	0	0	0	0	0	0	0	0	0	0	0	0	0	0	0.0133	0	0.0399	0	0.0399	0.1196
Bacteria;Firmicutes;Clostridia;Clostridiales;Ruminococcaceae;PAC002409_g;PAC002409_s	PAC002409_s	0	0	0	0	0	0	0	0	0	0	0	0	0	0	0	0	0	0	0	0	0	1	1	0	0	0	0	0	0	0	0	0	0	0	0	0	0	0	0	0	0	0	0	0	0	0	0	0
Bacteria;Actinobacteria;Coriobacteriia;Coriobacteriales;Coriobacteriaceae;Enterorhabdus;PAC002410_s	PAC002410_s	0	0	0	0	0	0	0	0	0	0	0	0	0	0	0	0	0	0	0	0	0	0	0	1	1	1	0	0	0	0	0	0	0	0	0	0	0	0	0	0	0	0	0	0	0	0	0	0
Bacteria;Firmicutes;Clostridia;Clostridiales;Lachnospiraceae;PAC001270_g;PAC002420_s	PAC002420_s	1	0	0	1	1	0	0	0	0	0	0	0	1	0	0	0	3	1	0	0	1	0	0	0	1	0	0	0	0	0	0	0	0	0	0	0.0133	0	0	0.0133	0.0133	0	0	0	0	0	0	0	0.0133
Bacteria;Tenericutes;Mollicutes;PAC001057_o;PAC000197_f;PAC000197_g;PAC002421_s	PAC002421_s	1	0	0	0	0	0	0	0	0	0	0	0	0	0	0	0	0	0	0	0	0	0	0	0	0	0	0	0	0	0	0	0	0	0	0	0.0133	0	0	0	0	0	0	0	0	0	0	0	0
Bacteria;Firmicutes;Clostridia;Clostridiales;Ruminococcaceae;PAC000661_g;PAC002422_s	PAC002422_s	0	35	0	4	3	0	1	0	0	0	0	0	0	0	0	1	0	8	5	2	0	2	0	0	0	1	2	0	0	0	0	1	0	0	0	0	0.4651	0	0.0532	0.0399	0	0.0133	0	0	0	0	0	0
Bacteria;Firmicutes;Clostridia;Clostridiales;Dehalobacterium_f;PAC002423_g;PAC002423_s	PAC002423_s	0	2	0	0	0	0	0	0	0	0	0	0	0	0	0	0	0	0	0	0	0	0	0	0	0	0	0	0	0	0	0	0	0	0	0	0	0.0266	0	0	0	0	0	0	0	0	0	0	0
Bacteria;Firmicutes;Clostridia;Clostridiales;Lachnospiraceae;KE159538_g;PAC002428_s	PAC002428_s	0	0	0	0	4	0	7	0	0	0	0	0	0	0	0	0	0	0	0	0	0	0	0	0	0	0	0	0	1	0	0	0	0	0	0	0	0	0	0	0.0532	0	0.093	0	0	0	0	0	0
Bacteria;Firmicutes;Clostridia;Clostridiales;Ruminococcaceae;Phocea;PAC002429_s	PAC002429_s	1	0	0	1	1	0	1	0	0	0	0	0	5	0	0	0	0	6	0	0	2	5	3	3	0	0	2	2	0	1	1	0	1	1	0	0.0133	0	0	0.0133	0.0133	0	0.0133	0	0	0	0	0	0.0664
Bacteria;Firmicutes;Clostridia;Clostridiales;Ruminococcaceae;PAC000661_g;PAC002438_s	PAC002438_s	0	0	0	0	0	0	0	0	1	0	0	0	0	0	0	2	0	0	0	0	0	0	0	0	0	0	0	0	0	0	0	0	0	0	0	0	0	0	0	0	0	0	0	0.0133	0	0	0	0
Bacteria;Bacteroidetes;Bacteroidia;Bacteroidales;Muribaculaceae;PAC001112_g;PAC002441_s	PAC002441_s	0	0	1	0	0	0	0	0	0	0	0	0	1	0	0	0	0	0	0	0	0	1	0	0	0	0	0	0	0	111	268	202	52	180	83	0	0	0.0133	0	0	0	0	0	0	0	0	0	0.0133
Bacteria;Firmicutes;Clostridia;Clostridiales;Lachnospiraceae;KE159571_g;PAC002442_s	PAC002442_s	0	0	0	0	0	0	0	0	0	0	0	1	0	2	0	0	0	0	0	0	0	0	0	0	0	0	0	0	0	0	0	0	0	0	0	0	0	0	0	0	0	0	0	0	0	0	0.0133	0
Bacteria;Bacteroidetes;Bacteroidia;Bacteroidales;Bacteroidaceae;Bacteroides;PAC002443_s	PAC002443_s	0	0	0	0	1	0	0	0	0	0	0	0	2	0	0	0	1	0	0	0	0	0	0	0	1	2	0	0	0	0	0	0	0	0	0	0	0	0	0	0.0133	0	0	0	0	0	0	0	0.0266
Bacteria;Bacteroidetes;Bacteroidia;Bacteroidales;Rikenellaceae;Alistipes;PAC002444_s	PAC002444_s	0	0	0	0	0	0	0	0	0	0	0	0	1	0	0	0	0	0	0	0	0	0	0	0	0	0	0	0	0	0	0	0	0	0	0	0	0	0	0	0	0	0	0	0	0	0	0	0.0133
Bacteria;Bacteroidetes;Bacteroidia;Bacteroidales;Muribaculaceae;PAC001068_g;PAC002450_s	PAC002450_s	0	0	0	0	0	429	147	6	1539	438	1883	35	272	0	0	0	0	0	0	0	0	0	0	0	0	0	0	0	0	0	0	1	0	0	0	0	0	0	0	0	5.701	1.9535	0.0797	20.4518	5.8206	25.0233	0.4651	3.6146
Bacteria;Bacteroidetes;Bacteroidia;Bacteroidales;Muribaculaceae;PAC001765_g;PAC002452_s	PAC002452_s	0	0	1	0	0	0	0	0	0	0	0	0	0	0	0	0	0	0	0	0	0	0	0	0	0	0	0	0	0	0	0	0	0	0	0	0	0	0.0133	0	0	0	0	0	0	0	0	0	0
Bacteria;Firmicutes;Clostridia;Clostridiales;Christensenellaceae;PAC001207_g;PAC002453_s	PAC002453_s	0	0	0	0	0	1	0	0	0	0	0	0	0	1	0	0	0	0	0	0	0	0	0	0	0	0	0	0	0	0	0	0	0	0	0	0	0	0	0	0	0.0133	0	0	0	0	0	0	0
Bacteria;Firmicutes;Clostridia;Clostridiales;Lachnospiraceae;PAC002454_g;PAC002454_g_uc	PAC002454_g_uc	0	0	0	0	0	0	0	0	0	0	0	0	0	1	0	0	0	0	0	0	0	0	0	0	0	0	0	0	0	0	0	0	0	0	0	0	0	0	0	0	0	0	0	0	0	0	0	0
Bacteria;Firmicutes;Clostridia;Clostridiales;Lachnospiraceae;PAC002454_g;PAC002454_s	PAC002454_s	1	1	1	10	8	0	0	3	0	2	1	2	14	2	0	2	1	5	3	0	1	4	3	0	2	2	6	0	0	1	0	0	1	3	0	0.0133	0.0133	0.0133	0.1329	0.1063	0	0	0.0399	0	0.0266	0.0133	0.0266	0.186
Bacteria;Firmicutes;Clostridia;Clostridiales;Lachnospiraceae;Clostridium_g24;PAC002457_s	PAC002457_s	0	0	0	0	0	0	0	0	0	0	0	0	0	2	0	0	0	0	0	0	0	0	0	0	0	0	0	0	0	0	0	0	0	0	0	0	0	0	0	0	0	0	0	0	0	0	0	0
Bacteria;Firmicutes;Clostridia;Clostridiales;Lachnospiraceae;PAC001091_g;PAC002458_s	PAC002458_s	0	1	0	2	12	3	6	10	2	128	1	2	0	1	2	1	3	0	0	8	0	46	17	25	7	8	9	11	4	4	0	2	1	8	0	0	0.0133	0	0.0266	0.1595	0.0399	0.0797	0.1329	0.0266	1.701	0.0133	0.0266	0
Bacteria;Firmicutes;Clostridia;Clostridiales;Lachnospiraceae;PAC002460_g;PAC002460_s	PAC002460_s	0	0	0	0	0	0	0	0	0	0	0	0	0	0	0	0	0	1	0	0	0	0	0	1	0	0	0	0	0	0	0	0	0	0	0	0	0	0	0	0	0	0	0	0	0	0	0	0
Bacteria;Firmicutes;Clostridia;Clostridiales;Lachnospiraceae;PAC001092_g;PAC002461_s	PAC002461_s	0	0	0	0	0	0	0	0	1	0	0	0	1	0	0	0	0	0	0	0	0	0	0	0	0	0	0	0	0	0	0	0	0	0	0	0	0	0	0	0	0	0	0	0.0133	0	0	0	0.0133
Bacteria;Firmicutes;Clostridia;Clostridiales;Lachnospiraceae;PAC002462_g;PAC002462_g_uc	PAC002462_g_uc	0	0	0	1	0	0	0	0	0	0	4	0	0	0	2	0	0	0	0	1	0	3	0	0	0	2	0	0	0	0	0	0	1	1	0	0	0	0	0.0133	0	0	0	0	0	0	0.0532	0	0
Bacteria;Firmicutes;Clostridia;Clostridiales;Lachnospiraceae;PAC002462_g;PAC002462_s	PAC002462_s	0	0	0	0	1	0	0	0	0	0	0	0	1	2	0	0	0	0	5	32	0	29	1	2	1	0	3	0	0	17	4	0	2	1	4	0	0	0	0	0.0133	0	0	0	0	0	0	0	0.0133
Bacteria;Firmicutes;Clostridia;Clostridiales;Lachnospiraceae;Acetatifactor;PAC002465_s	PAC002465_s	3	0	0	0	0	1	0	0	0	0	0	7	0	0	0	0	1	0	2	0	1	3	1	0	0	7	2	3	0	0	0	0	1	7	0	0.0399	0	0	0	0	0.0133	0	0	0	0	0	0.093	0
Bacteria;Firmicutes;Clostridia;Clostridiales;Lachnospiraceae;LLKB_g;PAC002469_s	PAC002469_s	0	0	1	0	0	0	0	1	0	0	0	1	3	1	0	0	0	0	0	0	0	0	0	3	0	0	8	1	0	0	0	0	0	0	0	0	0	0.0133	0	0	0	0	0.0133	0	0	0	0.0133	0.0399
Bacteria;Firmicutes;Clostridia;Clostridiales;Lachnospiraceae;Frisingicoccus;PAC002470_s	PAC002470_s	0	0	1	0	0	0	0	7	0	0	0	0	4	1	1	0	0	1	1	0	0	0	0	1	0	0	1	0	0	1	0	0	1	0	0	0	0	0.0133	0	0	0	0	0.093	0	0	0	0	0.0532
Bacteria;Firmicutes;Clostridia;Clostridiales;Lachnospiraceae;PAC002471_g;PAC002471_s	PAC002471_s	0	0	3	0	2	0	0	1	0	0	0	0	1	0	0	0	0	6	0	0	5	0	1	0	0	0	0	2	0	0	0	0	0	0	0	0	0	0.0399	0	0.0266	0	0	0.0133	0	0	0	0	0.0133
Bacteria;Firmicutes;Clostridia;Clostridiales;Ruminococcaceae;Agathobaculum;PAC002472_s	PAC002472_s	0	0	0	0	0	0	0	0	0	0	0	0	1	1	0	0	0	0	0	0	0	0	0	0	0	0	0	0	0	0	0	0	0	0	0	0	0	0	0	0	0	0	0	0	0	0	0	0.0133
Bacteria;Firmicutes;Clostridia;Clostridiales;Ruminococcaceae;Pseudoflavonifractor;PAC002473_s	PAC002473_s	0	0	0	0	0	0	1	0	0	0	0	1	0	0	0	0	1	0	0	0	0	0	0	0	0	0	0	0	0	0	0	0	0	0	0	0	0	0	0	0	0	0.0133	0	0	0	0	0.0133	0
Bacteria;Firmicutes;Clostridia;Clostridiales;Ruminococcaceae;Pseudoflavonifractor;PAC002474_s	PAC002474_s	0	1	0	2	1	0	1	0	2	0	1	0	4	0	0	0	8	3	1	0	0	1	1	0	0	0	1	0	0	0	0	0	0	0	0	0	0.0133	0	0.0266	0.0133	0	0.0133	0	0.0266	0	0.0133	0	0.0532
Bacteria;Firmicutes;Clostridia;Clostridiales;Ruminococcaceae;Pseudoflavonifractor;PAC002475_s	PAC002475_s	0	0	0	0	0	0	0	0	0	1	0	3	0	0	0	0	0	0	0	0	0	0	1	0	1	0	0	0	0	0	0	0	0	0	1	0	0	0	0	0	0	0	0	0	0.0133	0	0.0399	0
Bacteria;Proteobacteria;Betaproteobacteria;Burkholderiales;Sutterellaceae;Parasutterella;PAC002476_s	PAC002476_s	0	0	0	0	0	0	0	0	0	0	0	1	0	0	0	0	0	0	0	0	0	0	0	0	0	0	0	0	0	0	0	0	0	0	0	0	0	0	0	0	0	0	0	0	0	0	0.0133	0
Bacteria;Proteobacteria;Deltaproteobacteria;Desulfovibrionales;Desulfovibrionaceae;Bilophila;PAC002477_s	PAC002477_s	0	0	0	0	0	3	1	15	0	2	0	40	4	3	5	0	0	0	0	0	0	0	0	0	0	0	0	0	0	0	0	0	0	0	0	0	0	0	0	0	0.0399	0.0133	0.1993	0	0.0266	0	0.5316	0.0532
Bacteria;Proteobacteria;Deltaproteobacteria;Desulfovibrionales;Desulfovibrionaceae;LT706945_g;PAC002478_s	PAC002478_s	1	1	0	0	0	0	0	0	0	0	0	0	0	0	0	0	0	1	0	2	0	0	0	0	0	0	0	0	0	0	0	0	0	0	0	0.0133	0.0133	0	0	0	0	0	0	0	0	0	0	0
Bacteria;Bacteroidetes;Bacteroidia;Bacteroidales;Prevotellaceae;Alloprevotella;PAC002479_s	PAC002479_s	0	0	0	0	0	1	0	0	0	0	0	0	0	0	0	0	0	0	0	0	0	0	0	0	0	0	0	0	0	0	0	0	0	0	0	0	0	0	0	0	0.0133	0	0	0	0	0	0	0
Bacteria;Bacteroidetes;Bacteroidia;Bacteroidales;Prevotellaceae;Prevotella;PAC002481_s	PAC002481_s	0	0	0	0	0	0	0	0	1	0	0	2	2	0	0	0	0	0	0	0	0	0	0	0	0	0	0	0	0	0	0	0	0	0	1	0	0	0	0	0	0	0	0	0.0133	0	0	0.0266	0.0266
Bacteria;Bacteroidetes;Bacteroidia;Bacteroidales;AC160630_f;PAC002482_g;PAC002482_s	PAC002482_s	0	0	1	0	0	0	0	0	0	0	0	0	0	1	0	0	0	0	0	0	0	0	0	0	0	0	0	0	0	0	0	0	0	0	0	0	0	0.0133	0	0	0	0	0	0	0	0	0	0
Bacteria;Firmicutes;Clostridia;Clostridiales;Lachnospiraceae;PAC000664_g;PAC002486_s	PAC002486_s	1	0	0	39	0	0	14	9	0	4	2	33	95	19	2	2	2	25	2	4	2	20	3	5	6	10	35	2	1	0	1	1	1	36	1	0.0133	0	0	0.5183	0	0	0.186	0.1196	0	0.0532	0.0266	0.4385	1.2625
Bacteria;Firmicutes;Clostridia;Clostridiales;Lachnospiraceae;Eubacterium_g17;PAC002487_s	PAC002487_s	1	1	4	0	4	0	7	0	2	5	3	6	0	0	0	0	0	8	6	1	0	2	8	0	2	1	0	0	0	3	8	1	3	3	0	0.0133	0.0133	0.0532	0	0.0532	0	0.093	0	0.0266	0.0664	0.0399	0.0797	0
Bacteria;Firmicutes;Clostridia;Clostridiales;Ruminococcaceae;Pseudoflavonifractor;PAC002490_s	PAC002490_s	45	16	1	12	14	3	11	5	1	12	4	4	104	6	4	2	3	5	2	3	4	4	9	11	4	1	5	1	1	2	1	3	15	1	12	0.598	0.2126	0.0133	0.1595	0.186	0.0399	0.1462	0.0664	0.0133	0.1595	0.0532	0.0532	1.3821
Bacteria;Firmicutes;Clostridia;Clostridiales;Lachnospiraceae;Clostridium_g21;PAC002492_s	PAC002492_s	1	0	0	1	1	0	0	0	0	0	0	0	0	0	0	0	0	0	1	0	0	2	0	0	1	0	2	3	0	0	0	0	1	2	0	0.0133	0	0	0.0133	0.0133	0	0	0	0	0	0	0	0
Bacteria;Firmicutes;Clostridia;Clostridiales;Lachnospiraceae;PAC002368_g;PAC002493_s	PAC002493_s	0	1	0	0	8	3	0	3	0	18	0	0	45	6	17	3	0	2	0	0	0	0	8	10	4	14	11	4	0	13	3	2	2	5	10	0	0.0133	0	0	0.1063	0.0399	0	0.0399	0	0.2392	0	0	0.598
Bacteria;Firmicutes;Clostridia;Clostridiales;Lachnospiraceae;LLKB_g;PAC002494_s	PAC002494_s	0	0	0	0	0	0	0	0	0	0	0	0	0	0	0	1	0	0	0	0	0	0	0	0	0	0	0	0	0	0	0	0	0	0	0	0	0	0	0	0	0	0	0	0	0	0	0	0
Bacteria;Firmicutes;Clostridia;Clostridiales;Lachnospiraceae;KE159571_g;PAC002495_s	PAC002495_s	0	0	0	0	0	0	0	0	0	0	0	0	0	0	0	0	0	0	0	2	0	0	0	5	0	0	1	0	0	1	0	0	1	1	1	0	0	0	0	0	0	0	0	0	0	0	0	0
Bacteria;Firmicutes;Clostridia;Clostridiales;Ruminococcaceae;PAC000661_g;PAC002496_s	PAC002496_s	0	28	0	0	3	3	20	2	6	0	0	0	0	0	1	1	0	0	4	0	14	8	15	0	21	6	14	6	0	1	2	2	4	0	0	0	0.3721	0	0	0.0399	0.0399	0.2658	0.0266	0.0797	0	0	0	0
Bacteria;Firmicutes;Clostridia;Clostridiales;Christensenellaceae;PAC001360_g;PAC002505_s	PAC002505_s	9	0	20	18	25	0	1	19	0	6	0	7	5	38	5	7	2	37	3	4	28	39	7	1	3	3	1	2	2	0	1	1	5	2	1	0.1196	0	0.2658	0.2392	0.3322	0	0.0133	0.2525	0	0.0797	0	0.093	0.0664
Bacteria;Firmicutes;Clostridia;Clostridiales;Lachnospiraceae;PAC001228_g;PAC002506_s	PAC002506_s	0	0	0	0	0	1	21	83	0	0	0	99	0	61	2	52	0	0	0	0	0	0	1	0	0	0	0	0	0	0	0	0	0	2	0	0	0	0	0	0	0.0133	0.2791	1.103	0	0	0	1.3156	0
Bacteria;Firmicutes;Clostridia;Clostridiales;Lachnospiraceae;PAC000720_g;PAC002507_s	PAC002507_s	1	1	2	2	3	0	4	1	3	3	1	12	1	4	0	0	2	11	1	1	0	0	0	1	0	0	0	1	1	3	1	2	16	4	10	0.0133	0.0133	0.0266	0.0266	0.0399	0	0.0532	0.0133	0.0399	0.0399	0.0133	0.1595	0.0133
Bacteria;Firmicutes;Clostridia;Clostridiales;Lachnospiraceae;PAC001043_g;PAC002511_s group	PAC002511_s.group	4	3	2	2	7	0	0	3	1	4	2	10	6	2	0	4	2	11	3	3	4	11	6	7	3	3	5	5	2	4	8	3	4	5	10	0.0532	0.0399	0.0266	0.0266	0.093	0	0	0.0399	0.0133	0.0532	0.0266	0.1329	0.0797
Bacteria;Firmicutes;Clostridia;Clostridiales;Lachnospiraceae;Clostridium_g21;PAC002512_s group	PAC002512_s.group	1	1	0	4	6	1	3	0	0	0	1	0	2	0	0	0	0	3	0	0	1	0	0	0	1	4	3	3	5	2	1	1	1	1	2	0.0133	0.0133	0	0.0532	0.0797	0.0133	0.0399	0	0	0	0.0133	0	0.0266
Bacteria;Firmicutes;Clostridia;Clostridiales;Ruminococcaceae;PAC000661_g;PAC002514_s group	PAC002514_s.group	10	2	2	3	0	0	0	0	0	0	0	0	3	0	0	0	0	0	1	0	0	0	0	0	0	1	0	0	0	0	0	1	3	6	0	0.1329	0.0266	0.0266	0.0399	0	0	0	0	0	0	0	0	0.0399
Bacteria;Firmicutes;Clostridia;Clostridiales;Ruminococcaceae;PAC000661_g;PAC002515_s	PAC002515_s	0	0	0	0	0	18	1	1	11	0	41	1	0	0	0	0	38	0	0	0	0	0	0	0	0	0	0	0	0	0	0	0	0	0	0	0	0	0	0	0	0.2392	0.0133	0.0133	0.1462	0	0.5449	0.0133	0
Bacteria;Firmicutes;Clostridia;Clostridiales;Lachnospiraceae;PAC002518_g;PAC002518_g_uc	PAC002518_g_uc	0	0	0	0	0	0	0	0	0	0	0	0	0	0	0	0	0	0	0	0	0	0	0	0	0	0	0	0	0	0	0	0	0	0	0	0	0	0	0	0	0	0	0	0	0	0	0	0
Bacteria;Firmicutes;Clostridia;Clostridiales;Lachnospiraceae;PAC002518_g;PAC002518_s	PAC002518_s	0	0	0	0	0	0	0	0	0	0	0	0	0	0	0	0	0	0	0	0	0	0	0	0	0	0	0	0	0	0	0	0	0	0	0	0	0	0	0	0	0	0	0	0	0	0	0	0
Bacteria;Bacteroidetes;Bacteroidia;Bacteroidales;Muribaculaceae;PAC000186_g;PAC002529_s	PAC002529_s	0	0	7	0	0	0	0	0	1	0	0	0	0	1	0	0	0	9	13	28	0	8	16	0	7	1	0	5	19	74	42	70	21	0	46	0	0	0.093	0	0	0	0	0	0.0133	0	0	0	0
Bacteria;Firmicutes;Clostridia;Clostridiales;Ruminococcaceae;PAC000661_g;PAC002554_s	PAC002554_s	0	0	0	0	0	0	0	0	0	0	0	0	0	0	0	1	0	0	0	0	0	2	0	0	0	0	0	0	0	0	0	0	0	0	0	0	0	0	0	0	0	0	0	0	0	0	0	0
Bacteria;Bacteroidetes;Bacteroidia;Bacteroidales;Porphyromonadaceae;Parabacteroides;Parabacteroides distasonis	Parabacteroides.distasonis	0	1	7	0	0	0	0	0	0	0	0	0	0	0	0	0	0	0	0	0	0	1	0	0	0	1	0	0	1	1	0	0	0	0	0	0	0.0133	0.093	0	0	0	0	0	0	0	0	0	0
Bacteria;Bacteroidetes;Bacteroidia;Bacteroidales;Porphyromonadaceae;Parabacteroides;Parabacteroides goldsteinii	Parabacteroides.goldsteinii	2	3	4	0	0	20	23	15	21	32	11	14	83	26	57	8	15	1	2	2	0	1	3	7	4	8	3	0	0	1	1	3	9	3	4	0.0266	0.0399	0.0532	0	0	0.2658	0.3056	0.1993	0.2791	0.4252	0.1462	0.186	1.103
Bacteria;Bacteroidetes;Bacteroidia;Bacteroidales;Porphyromonadaceae;Parabacteroides;Parabacteroides johnsonii	Parabacteroides.johnsonii	0	5	8	2	0	0	0	0	0	0	0	0	0	0	0	0	0	4	1	1	1	4	5	0	4	0	0	0	7	4	1	0	0	3	6	0	0.0664	0.1063	0.0266	0	0	0	0	0	0	0	0	0
Bacteria;Bacteroidetes;Bacteroidia;Bacteroidales;Porphyromonadaceae;Parabacteroides;Parabacteroides merdae	Parabacteroides.merdae	0	4	9	1	0	0	0	0	0	0	0	0	0	0	0	0	0	0	0	3	2	2	0	0	0	0	0	0	0	0	0	0	0	0	0	0	0.0532	0.1196	0.0133	0	0	0	0	0	0	0	0	0
Bacteria;Bacteroidetes;Bacteroidia;Bacteroidales;Porphyromonadaceae;Parabacteroides;Parabacteroides_uc	Parabacteroides_uc	0	0	4	0	0	0	0	0	0	0	0	0	0	0	0	0	0	0	0	0	0	0	0	0	0	0	0	0	0	0	0	0	0	0	0	0	0	0.0532	0	0	0	0	0	0	0	0	0	0
Bacteria;Proteobacteria;Betaproteobacteria;Burkholderiales;Sutterellaceae;Parasutterella;Parasutterella excrementihominis group	Parasutterella.excrementihominis.group	3	29	12	10	12	0	0	0	115	1	43	0	0	0	3	0	23	15	46	45	49	22	2	1	31	41	25	63	43	37	35	166	0	30	15	0.0399	0.3854	0.1595	0.1329	0.1595	0	0	0	1.5282	0.0133	0.5714	0	0
Bacteria;Proteobacteria;Betaproteobacteria;Burkholderiales;Sutterellaceae;Parasutterella;Parasutterella_uc	Parasutterella_uc	0	0	0	0	0	0	0	0	0	0	0	0	0	0	0	0	0	0	1	0	0	0	0	0	0	0	0	0	0	0	0	0	0	0	0	0	0	0	0	0	0	0	0	0	0	0	0	0
Bacteria;Actinobacteria;Coriobacteriia;Coriobacteriales;Coriobacteriaceae;Parvibacter;Parvibacter caecicola	Parvibacter.caecicola	0	0	0	0	0	0	0	0	0	0	0	0	0	0	0	0	0	0	0	0	0	0	0	0	0	0	0	0	0	0	0	1	0	0	0	0	0	0	0	0	0	0	0	0	0	0	0	0
Bacteria;Firmicutes;Negativicutes;Acidaminococcales;Acidaminococcaceae;Phascolarctobacterium;Phascolarctobacterium faecium	Phascolarctobacterium.faecium	1	0	1	1	2	0	0	1	0	0	0	0	0	2	0	0	0	0	1	0	0	0	0	0	1	0	0	0	0	0	0	0	0	0	2	0.0133	0	0.0133	0.0133	0.0266	0	0	0.0133	0	0	0	0	0
Bacteria;Firmicutes;Negativicutes;Acidaminococcales;Acidaminococcaceae;Phascolarctobacterium;Phascolarctobacterium succinatutens group	Phascolarctobacterium.succinatutens.group	0	0	0	0	0	0	0	0	0	0	0	0	1	0	0	0	0	0	0	0	0	0	0	0	0	0	0	0	0	0	0	0	0	0	0	0	0	0	0	0	0	0	0	0	0	0	0	0.0133
Bacteria;Firmicutes;Clostridia;Clostridiales;Ruminococcaceae;Phocea;Phocea_uc	Phocea_uc	0	0	0	0	0	0	0	0	0	0	0	0	0	0	0	0	0	0	0	0	1	0	0	0	0	0	0	0	0	0	0	0	0	0	0	0	0	0	0	0	0	0	0	0	0	0	0	0
Bacteria;Proteobacteria;Gammaproteobacteria;Enterobacterales;Morganellaceae;Proteus;Proteus mirabilis	Proteus.mirabilis	0	0	0	0	0	0	0	0	0	0	0	0	0	0	0	0	0	0	0	0	0	0	0	0	0	0	0	0	0	0	0	0	0	0	0	0	0	0	0	0	0	0	0	0	0	0	0	0
Bacteria;Firmicutes;Clostridia;Clostridiales;Ruminococcaceae;Pseudoflavonifractor;Pseudoflavonifractor_uc	Pseudoflavonifractor_uc	4	11	2	10	7	8	20	26	5	11	6	27	21	10	5	19	10	10	2	5	8	9	13	8	5	5	15	11	6	10	8	4	17	3	56	0.0532	0.1462	0.0266	0.1329	0.093	0.1063	0.2658	0.3455	0.0664	0.1462	0.0797	0.3588	0.2791
Bacteria;Proteobacteria;Gammaproteobacteria;Pseudomonadales;Pseudomonadaceae;Pseudomonas;Pseudomonas flavescens group	Pseudomonas.flavescens.group	0	0	0	0	0	0	0	0	0	0	0	0	0	0	0	0	0	0	0	0	0	0	0	0	0	0	0	0	0	0	0	0	0	0	0	0	0	0	0	0	0	0	0	0	0	0	0	0
Bacteria;Firmicutes;Clostridia;Clostridiales;Lachnospiraceae;Robinsoniella;Robinsoniella peoriensis	Robinsoniella.peoriensis	0	0	0	0	0	0	0	0	0	0	0	0	0	0	1	0	0	0	0	0	0	0	0	0	0	0	0	0	0	0	0	0	0	0	1	0	0	0	0	0	0	0	0	0	0	0	0	0
Bacteria;Firmicutes;Clostridia;Clostridiales;Peptostreptococcaceae;Romboutsia;Romboutsia timonensis	Romboutsia.timonensis	0	3	0	0	0	0	0	0	0	0	0	0	0	2	0	0	0	0	1	6	2	5	0	0	2	1	1	0	0	1	0	0	1	0	1	0	0.0399	0	0	0	0	0	0	0	0	0	0	0
Bacteria;Firmicutes;Clostridia;Clostridiales;Lachnospiraceae;Roseburia;Roseburia cecicola group	Roseburia.cecicola.group	0	0	0	0	0	0	0	1	0	0	0	0	0	0	0	0	0	0	0	0	1	0	0	0	0	0	0	0	0	0	0	0	0	0	1	0	0	0	0	0	0	0	0.0133	0	0	0	0	0
Bacteria;Firmicutes;Clostridia;Clostridiales;Lachnospiraceae;Roseburia;Roseburia intestinalis group	Roseburia.intestinalis.group	0	0	0	0	0	0	0	3	0	0	0	0	0	1	0	1	0	0	0	0	2	0	0	0	0	0	4	0	1	3	0	0	0	0	0	0	0	0	0	0	0	0	0.0399	0	0	0	0	0
Bacteria;Firmicutes;Clostridia;Clostridiales;Lachnospiraceae;Roseburia;Roseburia_uc	Roseburia_uc	0	0	0	0	0	0	0	1	0	0	0	0	0	0	0	0	0	0	0	0	0	0	0	0	0	0	1	0	0	0	0	1	0	0	0	0	0	0	0	0	0	0	0.0133	0	0	0	0	0
Bacteria;Firmicutes;Clostridia;Clostridiales;Lachnospiraceae;Ruminococcus_g5;Ruminococcus gnavus	Ruminococcus.gnavus	0	0	0	0	0	0	0	0	0	0	0	0	0	0	0	0	0	0	0	0	0	0	0	0	0	0	0	0	0	1	0	0	0	0	0	0	0	0	0	0	0	0	0	0	0	0	0	0
Bacteria;Firmicutes;Clostridia;Clostridiales;Lachnospiraceae;Ruminococcus_g4;Ruminococcus lactaris	Ruminococcus.lactaris	0	0	0	0	0	0	0	0	0	0	0	0	0	0	0	0	0	0	0	0	0	0	0	0	0	0	0	0	0	0	0	0	0	0	0	0	0	0	0	0	0	0	0	0	0	0	0	0
Bacteria;Firmicutes;Clostridia;Clostridiales;Lachnospiraceae;Ruminococcus_g4;Ruminococcus_g4_uc	Ruminococcus_g4_uc	0	0	0	0	0	0	0	1	0	0	0	0	0	0	0	0	0	0	0	0	0	0	0	0	0	0	0	0	0	0	0	0	0	0	0	0	0	0	0	0	0	0	0.0133	0	0	0	0	0
Bacteria;Firmicutes;Clostridia;Clostridiales;Ruminococcaceae;Ruminococcus;Ruminococcus_uc	Ruminococcus_uc	0	0	0	0	0	2	0	0	2	0	0	1	0	1	0	0	0	1	0	0	0	0	0	0	0	0	0	0	0	0	0	0	0	0	0	0	0	0	0	0	0.0266	0	0	0.0266	0	0	0.0133	0
Bacteria;Firmicutes;Clostridia;Clostridiales;Ruminococcaceae;Ruthenibacterium;Ruthenibacterium lactatiformans	Ruthenibacterium.lactatiformans	8	7	0	4	1	0	0	0	0	0	0	0	0	0	0	0	0	3	0	0	1	0	1	0	1	2	0	1	1	0	6	15	3	1	1	0.1063	0.093	0	0.0532	0.0133	0	0	0	0	0	0	0	0
Bacteria;Firmicutes;Clostridia;Clostridiales;Ruminococcaceae;Ruthenibacterium;Ruthenibacterium_uc	Ruthenibacterium_uc	1	0	0	0	0	0	0	0	5	0	1	0	0	0	0	0	1	0	1	0	0	1	0	0	0	1	0	1	0	0	2	3	0	0	2	0.0133	0	0	0	0	0	0	0	0.0664	0	0.0133	0	0
Bacteria;Firmicutes;Clostridia;Clostridiales;Lachnospiraceae;Shuttleworthia;Shuttleworthia_uc	Shuttleworthia_uc	0	0	0	0	0	0	0	0	0	0	0	0	0	0	0	0	0	0	0	4	0	0	1	0	0	0	10	0	0	0	0	0	0	0	0	0	0	0	0	0	0	0	0	0	0	0	0	0
Bacteria;Firmicutes;Clostridia;Clostridiales;Ruminococcaceae;Sporobacter;Sporobacter_uc	Sporobacter_uc	0	0	0	0	0	0	0	0	0	0	0	1	0	0	0	0	0	0	0	0	0	0	0	0	0	0	0	0	0	0	0	0	2	0	0	0	0	0	0	0	0	0	0	0	0	0	0.0133	0
Bacteria;Firmicutes;Bacilli;Bacillales;Staphylococcaceae;Staphylococcus;Staphylococcus aureus group	Staphylococcus.aureus.group	0	0	0	0	3	0	0	0	0	0	1	0	0	0	0	0	0	0	0	0	0	0	0	0	0	0	0	0	0	0	0	0	2	0	0	0	0	0	0	0.0399	0	0	0	0	0	0.0133	0	0
Bacteria;Firmicutes;Bacilli;Lactobacillales;Streptococcaceae;Streptococcus;Streptococcus danieliae	Streptococcus.danieliae	0	1	1	0	0	0	0	0	0	0	0	0	0	0	0	0	0	0	0	1	0	0	0	0	0	0	1	0	0	0	0	0	0	0	0	0	0.0133	0.0133	0	0	0	0	0	0	0	0	0	0
Bacteria;Firmicutes;Bacilli;Lactobacillales;Streptococcaceae;Streptococcus;Streptococcus pneumoniae group	Streptococcus.pneumoniae.group	0	0	0	0	0	0	0	0	0	0	0	0	0	0	0	0	0	0	0	0	0	0	0	0	0	0	0	0	0	0	0	0	0	0	0	0	0	0	0	0	0	0	0	0	0	0	0	0
Bacteria;Proteobacteria;Betaproteobacteria;Burkholderiales;Sutterellaceae;Sutterella;Sutterella_uc	Sutterella_uc	0	0	1	0	0	0	0	0	0	0	0	0	0	0	0	0	0	0	0	0	0	0	0	0	0	0	0	0	0	0	0	0	0	0	0	0	0	0.0133	0	0	0	0	0	0	0	0	0	0
Bacteria;Firmicutes;Clostridia;Clostridiales;Lachnospiraceae;Syntrophococcus;Syntrophococcus_uc	Syntrophococcus_uc	0	2	0	0	0	0	0	0	0	0	0	0	0	0	0	0	0	0	0	0	0	0	0	0	0	0	0	0	0	0	0	0	0	1	0	0	0.0266	0	0	0	0	0	0	0	0	0	0	0
Bacteria;Firmicutes;Negativicutes;Veillonellales;Veillonellaceae;Veillonella;Veillonella atypica	Veillonella.atypica	0	0	0	0	0	0	0	0	0	0	0	0	0	0	0	0	0	0	0	0	0	0	0	0	0	0	0	0	0	0	0	0	0	0	0	0	0	0	0	0	0	0	0	0	0	0	0	0
Unclassified in higher taxonomic rank	Unclassified.in.higher.taxonomic.rank	65	77	39	193	126	372	244	227	325	255	467	235	211	163	233	253	296	272	117	208	117	200	178	311	88	141	136	127	170	216	157	151	77	173	131	0.8638	1.0233	0.5183	2.5648	1.6744	4.9435	3.2425	3.0166	4.3189	3.3887	6.206	3.1229	2.804
[truncated: 22 more columns]
