# Supplementary material for: 17β-Estradiol supplementation changes gut microbiota diversity in intact and colorectal cancer-induced ICR male mice
Source: Sci Rep. 2020 Jul 23;10:12283. doi: 10.1038/s41598-020-69112-w (PMC7378548; doi:10.1038/s41598-020-69112-w)
Supplement: Supplementary file 3 — Supplementary dataset 2. [file 41598_2020_69112_MOESM3_ESM.xlsx]

## Sheet: phylum
phylum
		Count																													Ratio
Taxonomy	Taxon Name	Male_Con_1	Male_Con_2	Male_Con_3	Male_Con_4	Male_Con_5	Male_AOM/DSS_1	Male_AOM/DSS_2	Male_AOM/DSS_3	Male_AOM/DSS_4	Male_AOM/DSS_5	Male_AOM/DSS_6	Male_AOM/DSS_7	Male_AOM/DSS_8	Male_AOM/DSS_9	Male_AOM/DSS_10	Male_AOM/DSS_11	Male_AOM/DSS_12	Male_AOM/DSS/E2_1	Male_AOM/DSS/E2_2	Male_AOM/DSS/E2_3	Male_AOM/DSS/E2_4	Male_AOM/DSS/E2_5	Male_AOM/DSS/E2_6	Male_AOM/DSS/E2_7	Male_AOM/DSS/E2_8	Male_AOM/DSS/E2_9	Male_AOM/DSS/E2_10	Male_AOM/DSS/E2_11	Male_AOM/DSS/E2_12	Male_Con_1	Male_Con_2	Male_Con_3	Male_Con_4	Male_Con_5	Male_AOM/DSS_1	Male_AOM/DSS_2	Male_AOM/DSS_3	Male_AOM/DSS_4	Male_AOM/DSS_5	Male_AOM/DSS_6	Male_AOM/DSS_7	Male_AOM/DSS_8	Male_AOM/DSS_9	Male_AOM/DSS_10	Male_AOM/DSS_11	Male_AOM/DSS_12	Male_AOM/DSS/E2_1	Male_AOM/DSS/E2_2
Bacteria;Actinobacteria	Actinobacteria	3	2	1	0	2	1	1	0	0	1	1	2	0	3	2	1	3	1	2	1	2	2	2	0	1	0	9	0	4	0.0399	0.0266	0.0133	0	0.0266	0.0133	0.0133	0	0	0.0133	0.0133	0.0266	0	0.0399	0.0266	0.0133	0.0399	0.0133	0.0266
Bacteria;Bacteroidetes	Bacteroidetes	5171	4387	5714	4715	5203	2939	2517	3062	5296	6054	5803	5030	5243	5493	5425	6003	5682	5851	6023	4480	5579	5377	2650	5442	6206	6204	6319	5765	6211	68.7176	58.299	75.9336	62.6578	69.1429	39.0565	33.4485	40.691	70.3787	80.4518	77.1163	66.8439	69.6744	72.9967	72.093	79.7741	75.5083	77.7542	80.0399
Bacteria;Cyanobacteria	Cyanobacteria	15	63	90	38	5	0	3	15	2	92	28	0	89	440	64	18	71	54	1	30	25	206	51	18	65	3	65	100	13	0.1993	0.8372	1.196	0.505	0.0664	0	0.0399	0.1993	0.0266	1.2226	0.3721	0	1.1827	5.8472	0.8505	0.2392	0.9435	0.7176	0.0133
Bacteria;Deferribacteres	Deferribacteres	1	5	11	2	3	6	10	12	0	4	1	3	3	1	0	1	4	3	6	6	0	0	0	1	0	1	0	1	0	0.0133	0.0664	0.1462	0.0266	0.0399	0.0797	0.1329	0.1595	0	0.0532	0.0133	0.0399	0.0399	0.0133	0	0.0133	0.0532	0.0399	0.0797
Bacteria;Firmicutes	Firmicutes	2316	2396	1137	2727	2290	4521	4946	4385	2171	1257	1580	1767	1557	1485	1276	1288	1437	1538	1357	2766	1658	1639	393	2057	1178	1284	900	1231	1231	30.7774	31.8405	15.1096	36.2392	30.4319	60.0797	65.7276	58.2724	28.8505	16.7043	20.9967	23.4817	20.691	19.7342	16.9568	17.1163	19.0963	20.4385	18.0332
Bacteria;Proteobacteria	Proteobacteria	8	54	106	14	18	24	26	20	36	20	107	27	44	61	74	60	106	42	29	30	46	40	76	7	33	23	194	55	27	0.1063	0.7176	1.4086	0.186	0.2392	0.3189	0.3455	0.2658	0.4784	0.2658	1.4219	0.3588	0.5847	0.8106	0.9834	0.7973	1.4086	0.5581	0.3854
Bacteria;Saccharibacteria_TM7	Saccharibacteria_TM7	0	0	0	0	0	0	0	0	0	0	0	0	0	0	0	0	0	3	0	0	1	0	0	0	0	0	2	0	0	0	0	0	0	0	0	0	0	0	0	0	0	0	0	0	0	0	0.0399	0
Bacteria;Tenericutes	Tenericutes	11	5	47	3	2	1	0	24	8	80	3	1	0	4	2	0	6	0	18	1	16	2	1	0	1	4	1	2	1	0.1462	0.0664	0.6246	0.0399	0.0266	0.0133	0	0.3189	0.1063	1.0631	0.0399	0.0133	0	0.0532	0.0266	0	0.0797	0	0.2392
Bacteria;Verrucomicrobia	Verrucomicrobia	0	613	419	26	2	33	22	7	12	17	2	695	589	38	682	154	216	33	89	211	198	259	4352	0	41	6	35	371	38	0	8.1462	5.5681	0.3455	0.0266	0.4385	0.2924	0.093	0.1595	0.2259	0.0266	9.2359	7.8272	0.505	9.0631	2.0465	2.8704	0.4385	1.1827
[truncated: 10 more columns]

## Sheet: class
class
		Count																													Ratio
Taxonomy	Taxon Name	Male_Con_1	Male_Con_2	Male_Con_3	Male_Con_4	Male_Con_5	Male_AOM/DSS_1	Male_AOM/DSS_2	Male_AOM/DSS_3	Male_AOM/DSS_4	Male_AOM/DSS_5	Male_AOM/DSS_6	Male_AOM/DSS_7	Male_AOM/DSS_8	Male_AOM/DSS_9	Male_AOM/DSS_10	Male_AOM/DSS_11	Male_AOM/DSS_12	Male_AOM/DSS/E2_1	Male_AOM/DSS/E2_2	Male_AOM/DSS/E2_3	Male_AOM/DSS/E2_4	Male_AOM/DSS/E2_5	Male_AOM/DSS/E2_6	Male_AOM/DSS/E2_7	Male_AOM/DSS/E2_8	Male_AOM/DSS/E2_9	Male_AOM/DSS/E2_10	Male_AOM/DSS/E2_11	Male_AOM/DSS/E2_12	Male_Con_1	Male_Con_2	Male_Con_3	Male_Con_4	Male_Con_5	Male_AOM/DSS_1	Male_AOM/DSS_2	Male_AOM/DSS_3	Male_AOM/DSS_4	Male_AOM/DSS_5	Male_AOM/DSS_6	Male_AOM/DSS_7	Male_AOM/DSS_8	Male_AOM/DSS_9	Male_AOM/DSS_10	Male_AOM/DSS_11	Male_AOM/DSS_12	Male_AOM/DSS/E2_1	Male_AOM/DSS/E2_2
Bacteria;Actinobacteria;Actinobacteria_c	Actinobacteria_c	0	0	0	0	1	0	0	0	0	0	0	1	0	2	2	0	2	0	0	0	2	1	1	0	0	0	7	0	0	0	0	0	0	0.0133	0	0	0	0	0	0	0.0133	0	0.0266	0.0266	0	0.0266	0	0
Bacteria;Proteobacteria;Alphaproteobacteria	Alphaproteobacteria	0	0	14	0	0	0	0	0	0	0	0	0	1	5	2	2	4	1	0	0	1	0	0	0	0	0	0	4	0	0	0	0.186	0	0	0	0	0	0	0	0	0	0.0133	0.0664	0.0266	0.0266	0.0532	0.0133	0
Bacteria;Firmicutes;Bacilli	Bacilli	4	32	3	43	5	6	10	3	10	5	115	11	114	6	179	106	16	199	5	108	493	14	17	21	238	21	306	49	13	0.0532	0.4252	0.0399	0.5714	0.0664	0.0797	0.1329	0.0399	0.1329	0.0664	1.5282	0.1462	1.515	0.0797	2.3787	1.4086	0.2126	2.6445	0.0664
Bacteria;Bacteroidetes;Bacteroidia	Bacteroidia	5171	4387	5714	4715	5203	2939	2517	3062	5296	6054	5803	5030	5243	5493	5425	6003	5682	5851	6023	4480	5579	5377	2650	5442	6206	6204	6319	5765	6211	68.7176	58.299	75.9336	62.6578	69.1429	39.0565	33.4485	40.691	70.3787	80.4518	77.1163	66.8439	69.6744	72.9967	72.093	79.7741	75.5083	77.7542	80.0399
Bacteria;Proteobacteria;Betaproteobacteria	Betaproteobacteria	3	29	77	10	12	3	5	0	8	9	93	18	29	34	44	35	87	37	23	4	43	14	63	4	19	19	187	23	19	0.0399	0.3854	1.0233	0.1329	0.1595	0.0399	0.0664	0	0.1063	0.1196	1.2359	0.2392	0.3854	0.4518	0.5847	0.4651	1.1561	0.4917	0.3056
Bacteria;Firmicutes;Clostridia	Clostridia	2304	2353	1120	2681	2276	4506	4935	4380	2161	1243	1457	1749	1416	1470	1059	1159	1381	1311	1349	2652	1161	1614	336	2033	932	1239	577	1169	1210	30.6179	31.2691	14.8837	35.6279	30.2458	59.8804	65.5814	58.206	28.7176	16.5183	19.3621	23.2425	18.8173	19.5349	14.0731	15.402	18.3522	17.4219	17.9269
Bacteria;Actinobacteria;Coriobacteriia	Coriobacteriia	3	2	1	0	1	1	1	0	0	1	1	1	0	1	0	1	1	1	2	1	0	1	1	0	1	0	2	0	4	0.0399	0.0266	0.0133	0	0.0133	0.0133	0.0133	0	0	0.0133	0.0133	0.0133	0	0.0133	0	0.0133	0.0133	0.0133	0.0266
Bacteria;Deferribacteres;Deferribacteres_c	Deferribacteres_c	1	5	11	2	3	6	10	12	0	4	1	3	3	1	0	1	4	3	6	6	0	0	0	1	0	1	0	1	0	0.0133	0.0664	0.1462	0.0266	0.0399	0.0797	0.1329	0.1595	0	0.0532	0.0133	0.0399	0.0399	0.0133	0	0.0133	0.0532	0.0399	0.0797
Bacteria;Proteobacteria;Deltaproteobacteria	Deltaproteobacteria	5	25	15	4	6	20	21	20	28	11	14	8	9	22	28	23	15	4	6	25	2	26	13	3	11	4	7	28	6	0.0664	0.3322	0.1993	0.0532	0.0797	0.2658	0.2791	0.2658	0.3721	0.1462	0.186	0.1063	0.1196	0.2924	0.3721	0.3056	0.1993	0.0532	0.0797
Bacteria;Firmicutes;Erysipelotrichi	Erysipelotrichi	7	9	3	1	7	6	1	2	0	4	4	6	25	4	35	21	39	24	1	2	3	1	39	1	6	15	15	9	2	0.093	0.1196	0.0399	0.0133	0.093	0.0797	0.0133	0.0266	0	0.0532	0.0532	0.0797	0.3322	0.0532	0.4651	0.2791	0.5183	0.3189	0.0133
Bacteria;Proteobacteria;Gammaproteobacteria	Gammaproteobacteria	0	0	0	0	0	1	0	0	0	0	0	1	5	0	0	0	0	0	0	1	0	0	0	0	3	0	0	0	2	0	0	0	0	0	0.0133	0	0	0	0	0	0.0133	0.0664	0	0	0	0	0	0
Bacteria;Tenericutes;Mollicutes	Mollicutes	11	5	47	3	2	1	0	24	8	80	3	1	0	4	2	0	6	0	18	1	16	2	1	0	1	4	1	2	1	0.1462	0.0664	0.6246	0.0399	0.0266	0.0133	0	0.3189	0.1063	1.0631	0.0399	0.0133	0	0.0532	0.0266	0	0.0797	0	0.2392
Bacteria;Firmicutes;Negativicutes	Negativicutes	1	2	11	2	2	3	0	0	0	5	4	1	2	5	3	2	1	4	2	4	1	10	1	2	2	9	2	4	6	0.0133	0.0266	0.1462	0.0266	0.0266	0.0399	0	0	0	0.0664	0.0532	0.0133	0.0266	0.0664	0.0399	0.0266	0.0133	0.0532	0.0266
Bacteria;Cyanobacteria;PAC001562_c	PAC001562_c	0	0	0	0	0	0	0	0	0	0	0	0	0	0	0	0	0	0	0	0	1	0	0	0	0	0	0	0	0	0	0	0	0	0	0	0	0	0	0	0	0	0	0	0	0	0	0	0
Bacteria;Saccharibacteria_TM7;Saccharimonas_c	Saccharimonas_c	0	0	0	0	0	0	0	0	0	0	0	0	0	0	0	0	0	3	0	0	1	0	0	0	0	0	2	0	0	0	0	0	0	0	0	0	0	0	0	0	0	0	0	0	0	0	0.0399	0
Bacteria;Cyanobacteria;Vampirovibrio_c	Vampirovibrio_c	15	63	90	38	5	0	3	15	2	92	28	0	89	440	64	18	71	54	1	30	24	206	51	18	65	3	65	100	13	0.1993	0.8372	1.196	0.505	0.0664	0	0.0399	0.1993	0.0266	1.2226	0.3721	0	1.1827	5.8472	0.8505	0.2392	0.9435	0.7176	0.0133
Bacteria;Verrucomicrobia;Verrucomicrobiae	Verrucomicrobiae	0	613	419	26	2	33	22	7	12	17	2	695	589	38	682	154	216	33	89	211	198	259	4352	0	41	6	35	371	38	0	8.1462	5.5681	0.3455	0.0266	0.4385	0.2924	0.093	0.1595	0.2259	0.0266	9.2359	7.8272	0.505	9.0631	2.0465	2.8704	0.4385	1.1827
[truncated: 10 more columns]

## Sheet: order
order
		Count																													Ratio
Taxonomy	Taxon Name	Male_Con_1	Male_Con_2	Male_Con_3	Male_Con_4	Male_Con_5	Male_AOM/DSS_1	Male_AOM/DSS_2	Male_AOM/DSS_3	Male_AOM/DSS_4	Male_AOM/DSS_5	Male_AOM/DSS_6	Male_AOM/DSS_7	Male_AOM/DSS_8	Male_AOM/DSS_9	Male_AOM/DSS_10	Male_AOM/DSS_11	Male_AOM/DSS_12	Male_AOM/DSS/E2_1	Male_AOM/DSS/E2_2	Male_AOM/DSS/E2_3	Male_AOM/DSS/E2_4	Male_AOM/DSS/E2_5	Male_AOM/DSS/E2_6	Male_AOM/DSS/E2_7	Male_AOM/DSS/E2_8	Male_AOM/DSS/E2_9	Male_AOM/DSS/E2_10	Male_AOM/DSS/E2_11	Male_AOM/DSS/E2_12	Male_Con_1	Male_Con_2	Male_Con_3	Male_Con_4	Male_Con_5	Male_AOM/DSS_1	Male_AOM/DSS_2	Male_AOM/DSS_3	Male_AOM/DSS_4	Male_AOM/DSS_5	Male_AOM/DSS_6	Male_AOM/DSS_7	Male_AOM/DSS_8	Male_AOM/DSS_9	Male_AOM/DSS_10	Male_AOM/DSS_11	Male_AOM/DSS_12	Male_AOM/DSS/E2_1	Male_AOM/DSS/E2_2
Bacteria;Tenericutes;Mollicutes;Acholeplasmatales	Acholeplasmatales	1	1	45	2	0	1	0	24	1	77	1	1	0	4	2	0	6	0	18	1	16	2	1	0	0	4	0	1	0	0.0133	0.0133	0.598	0.0266	0	0.0133	0	0.3189	0.0133	1.0233	0.0133	0.0133	0	0.0532	0.0266	0	0.0797	0	0.2392
Bacteria;Firmicutes;Negativicutes;Acidaminococcales	Acidaminococcales	1	0	1	1	2	2	0	0	0	0	0	0	0	0	1	0	0	0	0	1	1	1	1	0	0	0	0	0	0	0.0133	0	0.0133	0.0133	0.0266	0.0266	0	0	0	0	0	0	0	0	0.0133	0	0	0	0
Bacteria;Firmicutes;Bacilli;Bacillales	Bacillales	0	0	0	0	3	0	0	0	0	0	0	0	0	0	0	0	0	0	0	0	1	0	0	0	0	0	0	0	0	0	0	0	0	0.0399	0	0	0	0	0	0	0	0	0	0	0	0	0	0
Bacteria;Bacteroidetes;Bacteroidia;Bacteroidales	Bacteroidales	5171	4387	5714	4715	5203	2939	2517	3062	5296	6054	5803	5030	5243	5492	5425	6003	5682	5851	6023	4480	5579	5377	2650	5442	6206	6204	6319	5765	6211	68.7176	58.299	75.9336	62.6578	69.1429	39.0565	33.4485	40.691	70.3787	80.4518	77.1163	66.8439	69.6744	72.9834	72.093	79.7741	75.5083	77.7542	80.0399
Bacteria;Bacteroidetes;Bacteroidia;Bacteroidia_uc	Bacteroidia_uc	0	0	0	0	0	0	0	0	0	0	0	0	0	1	0	0	0	0	0	0	0	0	0	0	0	0	0	0	0	0	0	0	0	0	0	0	0	0	0	0	0	0	0.0133	0	0	0	0	0
Bacteria;Actinobacteria;Actinobacteria_c;Bifidobacteriales	Bifidobacteriales	0	0	0	0	0	0	0	0	0	0	0	1	0	2	2	0	2	0	0	0	0	1	1	0	0	0	7	0	0	0	0	0	0	0	0	0	0	0	0	0	0.0133	0	0.0266	0.0266	0	0.0266	0	0
Bacteria;Proteobacteria;Betaproteobacteria;Burkholderiales	Burkholderiales	3	29	77	10	12	3	5	0	8	9	93	18	29	34	44	35	87	37	23	4	43	14	63	4	19	19	187	23	19	0.0399	0.3854	1.0233	0.1329	0.1595	0.0399	0.0664	0	0.1063	0.1196	1.2359	0.2392	0.3854	0.4518	0.5847	0.4651	1.1561	0.4917	0.3056
Bacteria;Firmicutes;Clostridia;Clostridiales	Clostridiales	2304	2353	1120	2681	2276	4506	4935	4380	2161	1243	1457	1749	1416	1470	1059	1159	1381	1311	1349	2652	1161	1614	336	2033	932	1239	577	1169	1210	30.6179	31.2691	14.8837	35.6279	30.2458	59.8804	65.5814	58.206	28.7176	16.5183	19.3621	23.2425	18.8173	19.5349	14.0731	15.402	18.3522	17.4219	17.9269
Bacteria;Actinobacteria;Coriobacteriia;Coriobacteriales	Coriobacteriales	3	2	1	0	1	1	1	0	0	1	1	1	0	1	0	1	1	1	2	1	0	1	1	0	1	0	2	0	4	0.0399	0.0266	0.0133	0	0.0133	0.0133	0.0133	0	0	0.0133	0.0133	0.0133	0	0.0133	0	0.0133	0.0133	0.0133	0.0266
Bacteria;Deferribacteres;Deferribacteres_c;Deferribacterales	Deferribacterales	1	5	11	2	3	6	10	12	0	4	1	3	3	1	0	1	4	3	6	6	0	0	0	1	0	1	0	1	0	0.0133	0.0664	0.1462	0.0266	0.0399	0.0797	0.1329	0.1595	0	0.0532	0.0133	0.0399	0.0399	0.0133	0	0.0133	0.0532	0.0399	0.0797
Bacteria;Proteobacteria;Deltaproteobacteria;Desulfovibrionales	Desulfovibrionales	5	25	15	4	6	20	21	20	28	11	14	8	9	22	28	23	15	4	6	25	2	26	13	3	11	4	7	28	6	0.0664	0.3322	0.1993	0.0532	0.0797	0.2658	0.2791	0.2658	0.3721	0.1462	0.186	0.1063	0.1196	0.2924	0.3721	0.3056	0.1993	0.0532	0.0797
Bacteria;Proteobacteria;Gammaproteobacteria;Enterobacterales	Enterobacterales	0	0	0	0	0	1	0	0	0	0	0	1	3	0	0	0	0	0	0	1	0	0	0	0	3	0	0	0	2	0	0	0	0	0	0.0133	0	0	0	0	0	0.0133	0.0399	0	0	0	0	0	0
Bacteria;Firmicutes;Erysipelotrichi;Erysipelotrichales	Erysipelotrichales	7	9	3	1	7	6	1	2	0	4	4	6	25	4	35	21	39	24	1	2	3	1	39	1	6	15	15	9	2	0.093	0.1196	0.0399	0.0133	0.093	0.0797	0.0133	0.0266	0	0.0532	0.0532	0.0797	0.3322	0.0532	0.4651	0.2791	0.5183	0.3189	0.0133
Bacteria;Cyanobacteria;Vampirovibrio_c;FR888536_o	FR888536_o	15	63	90	38	5	0	3	15	2	92	28	0	89	440	64	18	71	54	1	30	24	206	51	18	65	3	65	100	13	0.1993	0.8372	1.196	0.505	0.0664	0	0.0399	0.1993	0.0266	1.2226	0.3721	0	1.1827	5.8472	0.8505	0.2392	0.9435	0.7176	0.0133
Bacteria;Firmicutes;Negativicutes;Hydrogenispora_o	Hydrogenispora_o	0	1	8	1	0	0	0	0	0	5	4	1	2	5	2	2	1	3	2	3	0	9	0	2	2	8	2	4	5	0	0.0133	0.1063	0.0133	0	0	0	0	0	0.0664	0.0532	0.0133	0.0266	0.0664	0.0266	0.0266	0.0133	0.0399	0.0266
Bacteria;Firmicutes;Bacilli;Lactobacillales	Lactobacillales	4	32	3	43	2	6	10	3	10	5	115	11	114	6	179	106	16	199	5	108	492	14	17	21	238	21	306	49	13	0.0532	0.4252	0.0399	0.5714	0.0266	0.0797	0.1329	0.0399	0.1329	0.0664	1.5282	0.1462	1.515	0.0797	2.3787	1.4086	0.2126	2.6445	0.0664
Bacteria;Tenericutes;Mollicutes;Mycoplasmatales	Mycoplasmatales	0	0	0	0	0	0	0	0	0	0	0	0	0	0	0	0	0	0	0	0	0	0	0	0	1	0	0	0	0	0	0	0	0	0	0	0	0	0	0	0	0	0	0	0	0	0	0	0
Bacteria;Tenericutes;Mollicutes;PAC001057_o	PAC001057_o	10	4	2	1	2	0	0	0	7	3	2	0	0	0	0	0	0	0	0	0	0	0	0	0	0	0	1	1	1	0.1329	0.0532	0.0266	0.0133	0.0266	0	0	0	0.093	0.0399	0.0266	0	0	0	0	0	0	0	0
Bacteria;Cyanobacteria;PAC001562_c;PAC001562_o	PAC001562_o	0	0	0	0	0	0	0	0	0	0	0	0	0	0	0	0	0	0	0	0	1	0	0	0	0	0	0	0	0	0	0	0	0	0	0	0	0	0	0	0	0	0	0	0	0	0	0	0
Bacteria;Proteobacteria;Gammaproteobacteria;Pasteurellales	Pasteurellales	0	0	0	0	0	0	0	0	0	0	0	0	1	0	0	0	0	0	0	0	0	0	0	0	0	0	0	0	0	0	0	0	0	0	0	0	0	0	0	0	0	0.0133	0	0	0	0	0	0
Bacteria;Actinobacteria;Actinobacteria_c;Propionibacteriales	Propionibacteriales	0	0	0	0	1	0	0	0	0	0	0	0	0	0	0	0	0	0	0	0	2	0	0	0	0	0	0	0	0	0	0	0	0	0.0133	0	0	0	0	0	0	0	0	0	0	0	0	0	0
Bacteria;Proteobacteria;Gammaproteobacteria;Pseudomonadales	Pseudomonadales	0	0	0	0	0	0	0	0	0	0	0	0	1	0	0	0	0	0	0	0	0	0	0	0	0	0	0	0	0	0	0	0	0	0	0	0	0	0	0	0	0	0.0133	0	0	0	0	0	0
Bacteria;Proteobacteria;Alphaproteobacteria;Rhizobiales	Rhizobiales	0	0	0	0	0	0	0	0	0	0	0	0	0	0	0	0	0	0	0	0	1	0	0	0	0	0	0	0	0	0	0	0	0	0	0	0	0	0	0	0	0	0	0	0	0	0	0	0
Bacteria;Proteobacteria;Alphaproteobacteria;Rhodospirillales	Rhodospirillales	0	0	14	0	0	0	0	0	0	0	0	0	1	5	2	2	4	1	0	0	0	0	0	0	0	0	0	4	0	0	0	0.186	0	0	0	0	0	0	0	0	0	0.0133	0.0664	0.0266	0.0266	0.0532	0.0133	0
Bacteria;Saccharibacteria_TM7;Saccharimonas_c;Saccharimonas_o	Saccharimonas_o	0	0	0	0	0	0	0	0	0	0	0	0	0	0	0	0	0	3	0	0	1	0	0	0	0	0	2	0	0	0	0	0	0	0	0	0	0	0	0	0	0	0	0	0	0	0	0.0399	0
Bacteria;Firmicutes;Negativicutes;Selenomonadales	Selenomonadales	0	0	2	0	0	0	0	0	0	0	0	0	0	0	0	0	0	0	0	0	0	0	0	0	0	0	0	0	0	0	0	0.0266	0	0	0	0	0	0	0	0	0	0	0	0	0	0	0	0
Bacteria;Firmicutes;Negativicutes;Veillonellales	Veillonellales	0	1	0	0	0	1	0	0	0	0	0	0	0	0	0	0	0	1	0	0	0	0	0	0	0	1	0	0	1	0	0.0133	0	0	0	0.0133	0	0	0	0	0	0	0	0	0	0	0	0.0133	0
Bacteria;Verrucomicrobia;Verrucomicrobiae;Verrucomicrobiales	Verrucomicrobiales	0	613	419	26	2	33	22	7	12	17	2	695	589	38	682	154	216	33	89	211	198	259	4352	0	41	6	35	371	38	0	8.1462	5.5681	0.3455	0.0266	0.4385	0.2924	0.093	0.1595	0.2259	0.0266	9.2359	7.8272	0.505	9.0631	2.0465	2.8704	0.4385	1.1827
[truncated: 10 more columns]

## Sheet: family
family
		Count																													Ratio
Taxonomy	Taxon Name	Male_Con_1	Male_Con_2	Male_Con_3	Male_Con_4	Male_Con_5	Male_AOM/DSS_1	Male_AOM/DSS_2	Male_AOM/DSS_3	Male_AOM/DSS_4	Male_AOM/DSS_5	Male_AOM/DSS_6	Male_AOM/DSS_7	Male_AOM/DSS_8	Male_AOM/DSS_9	Male_AOM/DSS_10	Male_AOM/DSS_11	Male_AOM/DSS_12	Male_AOM/DSS/E2_1	Male_AOM/DSS/E2_2	Male_AOM/DSS/E2_3	Male_AOM/DSS/E2_4	Male_AOM/DSS/E2_5	Male_AOM/DSS/E2_6	Male_AOM/DSS/E2_7	Male_AOM/DSS/E2_8	Male_AOM/DSS/E2_9	Male_AOM/DSS/E2_10	Male_AOM/DSS/E2_11	Male_AOM/DSS/E2_12	Male_Con_1	Male_Con_2	Male_Con_3	Male_Con_4	Male_Con_5	Male_AOM/DSS_1	Male_AOM/DSS_2	Male_AOM/DSS_3	Male_AOM/DSS_4	Male_AOM/DSS_5	Male_AOM/DSS_6	Male_AOM/DSS_7	Male_AOM/DSS_8	Male_AOM/DSS_9	Male_AOM/DSS_10	Male_AOM/DSS_11	Male_AOM/DSS_12	Male_AOM/DSS/E2_1	Male_AOM/DSS/E2_2
Bacteria;Bacteroidetes;Bacteroidia;Bacteroidales;AC160630_f	AC160630_f	0	0	1	0	0	0	1	0	0	0	0	0	0	0	1	0	0	0	0	0	1	0	1	0	0	0	0	0	0	0	0	0.0133	0	0	0	0.0133	0	0	0	0	0	0	0	0.0133	0	0	0	0
Bacteria;Tenericutes;Mollicutes;Acholeplasmatales;Acholeplasmataceae	Acholeplasmataceae	1	1	45	2	0	1	0	24	1	77	1	1	0	4	2	0	6	0	18	1	16	2	1	0	0	4	0	1	0	0.0133	0.0133	0.598	0.0266	0	0.0133	0	0.3189	0.0133	1.0233	0.0133	0.0133	0	0.0532	0.0266	0	0.0797	0	0.2392
Bacteria;Firmicutes;Negativicutes;Acidaminococcales;Acidaminococcaceae	Acidaminococcaceae	1	0	1	1	2	2	0	0	0	0	0	0	0	0	1	0	0	0	0	1	1	1	1	0	0	0	0	0	0	0.0133	0	0.0133	0.0133	0.0266	0.0266	0	0	0	0	0	0	0	0	0.0133	0	0	0	0
Bacteria;Firmicutes;Bacilli;Lactobacillales;Aerococcaceae	Aerococcaceae	0	0	0	0	0	0	0	0	0	0	0	0	1	0	0	0	0	0	0	0	0	0	0	0	0	0	0	0	0	0	0	0	0	0	0	0	0	0	0	0	0	0.0133	0	0	0	0	0	0
Bacteria;Verrucomicrobia;Verrucomicrobiae;Verrucomicrobiales;Akkermansiaceae	Akkermansiaceae	0	613	419	26	2	33	22	7	12	17	2	695	589	38	682	154	216	33	89	211	198	258	4352	0	41	6	35	371	38	0	8.1462	5.5681	0.3455	0.0266	0.4385	0.2924	0.093	0.1595	0.2259	0.0266	9.2359	7.8272	0.505	9.0631	2.0465	2.8704	0.4385	1.1827
Bacteria;Bacteroidetes;Bacteroidia;Bacteroidales;Bacteroidaceae	Bacteroidaceae	264	494	2194	221	557	735	336	259	521	2423	1054	463	129	1110	1035	599	324	663	860	1217	1758	1196	585	251	791	2135	348	1092	1987	3.5083	6.5648	29.1561	2.9369	7.402	9.7674	4.4651	3.4419	6.9236	32.1993	14.0066	6.1528	1.7143	14.7508	13.7542	7.9601	4.3056	8.8106	11.4286
Bacteria;Bacteroidetes;Bacteroidia;Bacteroidales;Bacteroidales_uc	Bacteroidales_uc	0	0	0	1	0	0	0	0	0	1	1	0	0	1	0	2	2	0	0	1	0	0	0	0	2	1	0	0	0	0	0	0	0.0133	0	0	0	0	0	0.0133	0.0133	0	0	0.0133	0	0.0266	0.0266	0	0
Bacteria;Bacteroidetes;Bacteroidia;Bacteroidales;Barnesiellaceae	Barnesiellaceae	10	50	54	22	2	12	15	11	21	17	23	17	34	34	44	43	32	33	13	23	0	49	64	25	30	39	20	43	34	0.1329	0.6645	0.7176	0.2924	0.0266	0.1595	0.1993	0.1462	0.2791	0.2259	0.3056	0.2259	0.4518	0.4518	0.5847	0.5714	0.4252	0.4385	0.1728
Bacteria;Actinobacteria;Actinobacteria_c;Bifidobacteriales;Bifidobacteriaceae	Bifidobacteriaceae	0	0	0	0	0	0	0	0	0	0	0	1	0	2	2	0	2	0	0	0	0	1	1	0	0	0	7	0	0	0	0	0	0	0	0	0	0	0	0	0	0.0133	0	0.0266	0.0266	0	0.0266	0	0
Bacteria;Proteobacteria;Alphaproteobacteria;Rhizobiales;Bosea_f	Bosea_f	0	0	0	0	0	0	0	0	0	0	0	0	0	0	0	0	0	0	0	0	1	0	0	0	0	0	0	0	0	0	0	0	0	0	0	0	0	0	0	0	0	0	0	0	0	0	0	0
Bacteria;Firmicutes;Clostridia;Clostridiales;Christensenellaceae	Christensenellaceae	44	68	61	84	87	17	23	54	15	26	15	18	38	37	18	16	34	10	21	21	6	24	4	22	8	25	11	24	28	0.5847	0.9037	0.8106	1.1163	1.1561	0.2259	0.3056	0.7176	0.1993	0.3455	0.1993	0.2392	0.505	0.4917	0.2392	0.2126	0.4518	0.1329	0.2791
Bacteria;Firmicutes;Clostridia;Clostridiales;Clostridiaceae	Clostridiaceae	1	2	7	0	1	2	5	0	1	0	2	0	6	3	4	4	2	3	4	0	3	1	1	5	2	5	7	5	4	0.0133	0.0266	0.093	0	0.0133	0.0266	0.0664	0	0.0133	0	0.0266	0	0.0797	0.0399	0.0532	0.0532	0.0266	0.0399	0.0532
Bacteria;Firmicutes;Clostridia;Clostridiales;Clostridiales_uc	Clostridiales_uc	0	0	0	0	0	0	0	2	0	1	1	0	0	1	0	0	1	3	0	0	0	3	0	1	1	1	0	0	0	0	0	0	0	0	0	0	0.0266	0	0.0133	0.0133	0	0	0.0133	0	0	0.0133	0.0399	0
Bacteria;Actinobacteria;Coriobacteriia;Coriobacteriales;Coriobacteriaceae	Coriobacteriaceae	3	2	1	0	1	1	1	0	0	1	1	1	0	1	0	1	1	1	2	1	0	1	1	0	1	0	2	0	4	0.0399	0.0266	0.0133	0	0.0133	0.0133	0.0133	0	0	0.0133	0.0133	0.0133	0	0.0133	0	0.0133	0.0133	0.0133	0.0266
Bacteria;Deferribacteres;Deferribacteres_c;Deferribacterales;Deferribacteraceae	Deferribacteraceae	1	5	11	2	3	6	10	12	0	4	1	3	3	1	0	1	4	3	6	6	0	0	0	1	0	1	0	1	0	0.0133	0.0664	0.1462	0.0266	0.0399	0.0797	0.1329	0.1595	0	0.0532	0.0133	0.0399	0.0399	0.0133	0	0.0133	0.0532	0.0399	0.0797
Bacteria;Firmicutes;Clostridia;Clostridiales;Dehalobacterium_f	Dehalobacterium_f	1	17	4	8	2	9	7	17	6	11	5	3	5	7	0	10	1	1	4	12	3	2	3	5	4	2	0	6	5	0.0133	0.2259	0.0532	0.1063	0.0266	0.1196	0.093	0.2259	0.0797	0.1462	0.0664	0.0399	0.0664	0.093	0	0.1329	0.0133	0.0133	0.0532
Bacteria;Proteobacteria;Deltaproteobacteria;Desulfovibrionales;Desulfovibrionaceae	Desulfovibrionaceae	5	25	15	4	6	20	21	20	28	11	14	8	9	22	28	23	15	4	6	25	2	25	13	3	11	4	7	28	6	0.0664	0.3322	0.1993	0.0532	0.0797	0.2658	0.2791	0.2658	0.3721	0.1462	0.186	0.1063	0.1196	0.2924	0.3721	0.3056	0.1993	0.0532	0.0797
Bacteria;Proteobacteria;Deltaproteobacteria;Desulfovibrionales;Desulfovibrionales_uc	Desulfovibrionales_uc	0	0	0	0	0	0	0	0	0	0	0	0	0	0	0	0	0	0	0	0	0	1	0	0	0	0	0	0	0	0	0	0	0	0	0	0	0	0	0	0	0	0	0	0	0	0	0	0
Bacteria;Proteobacteria;Gammaproteobacteria;Enterobacterales;Enterobacteriaceae	Enterobacteriaceae	0	0	0	0	0	1	0	0	0	0	0	0	0	0	0	0	0	0	0	1	0	0	0	0	2	0	0	0	0	0	0	0	0	0	0.0133	0	0	0	0	0	0	0	0	0	0	0	0	0
Bacteria;Firmicutes;Erysipelotrichi;Erysipelotrichales;Erysipelotrichaceae	Erysipelotrichaceae	7	9	3	1	7	6	1	2	0	4	4	6	25	4	35	21	39	24	1	2	3	1	39	1	6	15	15	9	2	0.093	0.1196	0.0399	0.0133	0.093	0.0797	0.0133	0.0266	0	0.0532	0.0532	0.0797	0.3322	0.0532	0.4651	0.2791	0.5183	0.3189	0.0133
Bacteria;Firmicutes;Clostridia;Clostridiales;Eubacteriaceae	Eubacteriaceae	0	0	0	0	0	0	0	0	0	0	0	0	0	0	0	0	0	0	0	0	0	0	0	0	0	0	0	0	0	0	0	0	0	0	0	0	0	0	0	0	0	0	0	0	0	0	0	0
Bacteria;Cyanobacteria;Vampirovibrio_c;FR888536_o;FR888536_f	FR888536_f	15	63	90	38	5	0	3	15	2	92	28	0	89	440	64	18	71	54	1	30	24	206	51	18	65	3	65	99	13	0.1993	0.8372	1.196	0.505	0.0664	0	0.0399	0.1993	0.0266	1.2226	0.3721	0	1.1827	5.8472	0.8505	0.2392	0.9435	0.7176	0.0133
Bacteria;Cyanobacteria;Vampirovibrio_c;FR888536_o;FR888536_o_uc	FR888536_o_uc	0	0	0	0	0	0	0	0	0	0	0	0	0	0	0	0	0	0	0	0	0	0	0	0	0	0	0	1	0	0	0	0	0	0	0	0	0	0	0	0	0	0	0	0	0	0	0	0
Bacteria;Firmicutes;Negativicutes;Hydrogenispora_o;Hydrogenispora_f	Hydrogenispora_f	0	1	8	1	0	0	0	0	0	5	4	1	2	5	2	2	1	3	2	3	0	9	0	2	2	8	2	4	5	0	0.0133	0.1063	0.0133	0	0	0	0	0	0.0664	0.0532	0.0133	0.0266	0.0664	0.0266	0.0266	0.0133	0.0399	0.0266
Bacteria;Firmicutes;Clostridia;Clostridiales;Lachnospiraceae	Lachnospiraceae	1700	1438	276	2034	1737	4035	4293	3305	1390	827	1093	1486	903	1084	752	705	937	621	989	2317	833	1250	186	1391	454	658	272	757	823	22.5914	19.1096	3.6678	27.0299	23.0831	53.6213	57.0498	43.9203	18.4718	10.99	14.5249	19.7475	12	14.4053	9.9934	9.3688	12.4518	8.2525	13.1429
Bacteria;Firmicutes;Bacilli;Lactobacillales;Lactobacillaceae	Lactobacillaceae	4	31	2	43	2	6	10	3	10	5	115	11	111	6	179	106	16	199	5	108	492	14	17	21	237	21	306	49	13	0.0532	0.412	0.0266	0.5714	0.0266	0.0797	0.1329	0.0399	0.1329	0.0664	1.5282	0.1462	1.4751	0.0797	2.3787	1.4086	0.2126	2.6445	0.0664
Bacteria;Firmicutes;Clostridia;Clostridiales;Mogibacterium_f	Mogibacterium_f	4	10	0	1	3	2	2	3	4	2	10	3	7	0	6	9	9	3	2	1	2	5	1	4	4	5	1	5	4	0.0532	0.1329	0	0.0133	0.0399	0.0266	0.0266	0.0399	0.0532	0.0266	0.1329	0.0399	0.093	0	0.0797	0.1196	0.1196	0.0399	0.0266
Bacteria;Proteobacteria;Gammaproteobacteria;Pseudomonadales;Moraxellaceae	Moraxellaceae	0	0	0	0	0	0	0	0	0	0	0	0	0	0	0	0	0	0	0	0	0	0	0	0	0	0	0	0	0	0	0	0	0	0	0	0	0	0	0	0	0	0	0	0	0	0	0	0
Bacteria;Proteobacteria;Gammaproteobacteria;Enterobacterales;Morganellaceae	Morganellaceae	0	0	0	0	0	0	0	0	0	0	0	1	3	0	0	0	0	0	0	0	0	0	0	0	1	0	0	0	2	0	0	0	0	0	0	0	0	0	0	0	0.0133	0.0399	0	0	0	0	0	0
Bacteria;Bacteroidetes;Bacteroidia;Bacteroidales;Muribaculaceae	Muribaculaceae	2497	1963	2408	3049	1214	1226	425	1249	3364	1316	3937	4164	3871	3333	2688	3629	4387	2595	3332	1330	2490	2353	1502	2533	4508	2223	5500	3252	2220	33.1827	26.0864	32	40.5183	16.1329	16.2924	5.6478	16.598	44.7043	17.4884	52.3189	55.3355	51.4419	44.2924	35.7209	48.2259	58.299	34.485	44.2791
Bacteria;Tenericutes;Mollicutes;Mycoplasmatales;Mycoplasmataceae	Mycoplasmataceae	0	0	0	0	0	0	0	0	0	0	0	0	0	0	0	0	0	0	0	0	0	0	0	0	1	0	0	0	0	0	0	0	0	0	0	0	0	0	0	0	0	0	0	0	0	0	0	0
Bacteria;Tenericutes;Mollicutes;Mycoplasmatales;Mycoplasmataceae_f3	Mycoplasmataceae_f3	0	0	0	0	0	0	0	0	0	0	0	0	0	0	0	0	0	0	0	0	0	0	0	0	0	0	0	0	0	0	0	0	0	0	0	0	0	0	0	0	0	0	0	0	0	0	0	0
Bacteria;Bacteroidetes;Bacteroidia;Bacteroidales;Odoribacteraceae	Odoribacteraceae	41	48	77	36	11	11	4	15	5	40	29	13	28	67	30	26	25	61	38	20	20	35	21	41	33	68	12	58	67	0.5449	0.6379	1.0233	0.4784	0.1462	0.1462	0.0532	0.1993	0.0664	0.5316	0.3854	0.1728	0.3721	0.8904	0.3987	0.3455	0.3322	0.8106	0.505
Bacteria;Proteobacteria;Betaproteobacteria;Burkholderiales;Oxalobacteraceae	Oxalobacteraceae	0	0	0	0	0	0	0	0	0	0	0	0	0	0	0	0	0	0	0	0	0	0	0	0	0	0	0	0	0	0	0	0	0	0	0	0	0	0	0	0	0	0	0	0	0	0	0	0
Bacteria;Tenericutes;Mollicutes;PAC001057_o;PAC000197_f	PAC000197_f	3	0	0	0	2	0	0	0	2	0	0	0	0	0	0	0	0	0	0	0	0	0	0	0	0	0	0	0	0	0.0399	0	0	0	0.0266	0	0	0	0.0266	0	0	0	0	0	0	0	0	0	0
Bacteria;Tenericutes;Mollicutes;PAC001057_o;PAC001057_f	PAC001057_f	7	4	2	1	0	0	0	0	5	3	2	0	0	0	0	0	0	0	0	0	0	0	0	0	0	0	1	1	1	0.093	0.0532	0.0266	0.0133	0	0	0	0	0.0664	0.0399	0.0266	0	0	0	0	0	0	0	0
Bacteria;Cyanobacteria;PAC001562_c;PAC001562_o;PAC001562_f	PAC001562_f	0	0	0	0	0	0	0	0	0	0	0	0	0	0	0	0	0	0	0	0	1	0	0	0	0	0	0	0	0	0	0	0	0	0	0	0	0	0	0	0	0	0	0	0	0	0	0	0
Bacteria;Proteobacteria;Gammaproteobacteria;Pasteurellales;Pasteurellaceae	Pasteurellaceae	0	0	0	0	0	0	0	0	0	0	0	0	1	0	0	0	0	0	0	0	0	0	0	0	0	0	0	0	0	0	0	0	0	0	0	0	0	0	0	0	0	0.0133	0	0	0	0	0	0
Bacteria;Firmicutes;Clostridia;Clostridiales;Peptococcaceae	Peptococcaceae	9	7	3	1	0	4	2	8	4	4	3	1	7	2	1	0	1	15	0	2	2	2	0	7	16	7	2	1	9	0.1196	0.093	0.0399	0.0133	0	0.0532	0.0266	0.1063	0.0532	0.0532	0.0399	0.0133	0.093	0.0266	0.0133	0	0.0133	0.1993	0
Bacteria;Firmicutes;Clostridia;Clostridiales;Peptostreptococcaceae	Peptostreptococcaceae	0	3	0	0	0	0	2	0	12	0	13	11	22	2	7	17	2	14	0	4	2	0	0	0	12	4	4	9	0	0	0.0399	0	0	0	0	0.0266	0	0.1595	0	0.1728	0.1462	0.2924	0.0266	0.093	0.2259	0.0266	0.186	0
Bacteria;Bacteroidetes;Bacteroidia;Bacteroidales;Porphyromonadaceae	Porphyromonadaceae	4	13	75	5	2	3	0	2	8	20	13	5	9	23	21	20	15	21	13	18	20	23	10	9	6	19	9	20	20	0.0532	0.1728	0.9967	0.0664	0.0266	0.0399	0	0.0266	0.1063	0.2658	0.1728	0.0664	0.1196	0.3056	0.2791	0.2658	0.1993	0.2791	0.1728
Bacteria;Bacteroidetes;Bacteroidia;Bacteroidales;Prevotellaceae	Prevotellaceae	0	0	0	1	0	0	0	0	0	0	1	0	0	0	0	0	0	0	0	0	0	0	0	0	0	0	0	0	0	0	0	0	0.0133	0	0	0	0	0	0	0.0133	0	0	0	0	0	0	0	0
Bacteria;Actinobacteria;Actinobacteria_c;Propionibacteriales;Propionibacteriaceae	Propionibacteriaceae	0	0	0	0	1	0	0	0	0	0	0	0	0	0	0	0	0	0	0	0	2	0	0	0	0	0	0	0	0	0	0	0	0	0.0133	0	0	0	0	0	0	0	0	0	0	0	0	0	0
Bacteria;Proteobacteria;Gammaproteobacteria;Pseudomonadales;Pseudomonadaceae	Pseudomonadaceae	0	0	0	0	0	0	0	0	0	0	0	0	1	0	0	0	0	0	0	0	0	0	0	0	0	0	0	0	0	0	0	0	0	0	0	0	0	0	0	0	0	0.0133	0	0	0	0	0	0
Bacteria;Proteobacteria;Alphaproteobacteria;Rhodospirillales;Rhodospirillaceae	Rhodospirillaceae	0	0	14	0	0	0	0	0	0	0	0	0	1	5	2	2	4	1	0	0	0	0	0	0	0	0	0	4	0	0	0	0.186	0	0	0	0	0	0	0	0	0	0.0133	0.0664	0.0266	0.0266	0.0532	0.0133	0
Bacteria;Bacteroidetes;Bacteroidia;Bacteroidales;Rikenellaceae	Rikenellaceae	2355	1819	905	1380	3417	952	1736	1526	1377	2237	745	368	1172	924	1606	1684	897	2478	1767	1871	1290	1721	467	2583	836	1719	430	1300	1883	31.2957	24.1728	12.0266	18.3389	45.4086	12.6512	23.0698	20.2791	18.299	29.7276	9.9003	4.8904	15.5748	12.2791	21.3422	22.3787	11.9203	32.9302	23.4817
Bacteria;Firmicutes;Clostridia;Clostridiales;Ruminococcaceae	Ruminococcaceae	545	808	769	553	446	437	601	991	729	372	315	227	428	334	271	398	394	641	329	295	310	327	141	598	431	532	280	362	337	7.2425	10.7375	10.2193	7.3488	5.9269	5.8073	7.9867	13.1694	9.6877	4.9435	4.186	3.0166	5.6877	4.4385	3.6013	5.289	5.2359	8.5183	4.3721
Bacteria;Saccharibacteria_TM7;Saccharimonas_c;Saccharimonas_o;Saccharimonas_f	Saccharimonas_f	0	0	0	0	0	0	0	0	0	0	0	0	0	0	0	0	0	3	0	0	1	0	0	0	0	0	2	0	0	0	0	0	0	0	0	0	0	0	0	0	0	0	0	0	0	0	0.0399	0
Bacteria;Firmicutes;Negativicutes;Selenomonadales;Selenomonadaceae	Selenomonadaceae	0	0	2	0	0	0	0	0	0	0	0	0	0	0	0	0	0	0	0	0	0	0	0	0	0	0	0	0	0	0	0	0.0266	0	0	0	0	0	0	0	0	0	0	0	0	0	0	0	0
Bacteria;Firmicutes;Bacilli;Bacillales;Staphylococcaceae	Staphylococcaceae	0	0	0	0	3	0	0	0	0	0	0	0	0	0	0	0	0	0	0	0	1	0	0	0	0	0	0	0	0	0	0	0	0	0.0399	0	0	0	0	0	0	0	0	0	0	0	0	0	0
Bacteria;Firmicutes;Bacilli;Lactobacillales;Streptococcaceae	Streptococcaceae	0	1	1	0	0	0	0	0	0	0	0	0	2	0	0	0	0	0	0	0	0	0	0	0	1	0	0	0	0	0	0.0133	0.0133	0	0	0	0	0	0	0	0	0	0.0266	0	0	0	0	0	0
Bacteria;Proteobacteria;Betaproteobacteria;Burkholderiales;Sutterellaceae	Sutterellaceae	3	29	77	10	12	3	5	0	8	9	93	18	29	34	44	35	87	37	23	4	43	14	63	4	19	19	187	23	19	0.0399	0.3854	1.0233	0.1329	0.1595	0.0399	0.0664	0	0.1063	0.1196	1.2359	0.2392	0.3854	0.4518	0.5847	0.4651	1.1561	0.4917	0.3056
Bacteria;Firmicutes;Negativicutes;Veillonellales;Veillonellaceae	Veillonellaceae	0	1	0	0	0	1	0	0	0	0	0	0	0	0	0	0	0	1	0	0	0	0	0	0	0	1	0	0	1	0	0.0133	0	0	0	0.0133	0	0	0	0	0	0	0	0	0	0	0	0.0133	0
Bacteria;Verrucomicrobia;Verrucomicrobiae;Verrucomicrobiales;Verrucomicrobiales_uc	Verrucomicrobiales_uc	0	0	0	0	0	0	0	0	0	0	0	0	0	0	0	0	0	0	0	0	0	1	0	0	0	0	0	0	0	0	0	0	0	0	0	0	0	0	0	0	0	0	0	0	0	0	0	0
Unclassified in higher taxonomic rank	Unclassified.in.higher.taxonomic.rank	0	0	0	0	0	0	0	0	0	0	0	0	0	1	0	0	0	0	0	0	0	0	0	0	0	0	0	0	0	0	0	0	0	0	0	0	0	0	0	0	0	0	0.0133	0	0	0	0	0
[truncated: 10 more columns]

## Sheet: genus
genus
		Count																													Ratio
Taxonomy	Taxon Name	Male_Con_1	Male_Con_2	Male_Con_3	Male_Con_4	Male_Con_5	Male_AOM/DSS_1	Male_AOM/DSS_2	Male_AOM/DSS_3	Male_AOM/DSS_4	Male_AOM/DSS_5	Male_AOM/DSS_6	Male_AOM/DSS_7	Male_AOM/DSS_8	Male_AOM/DSS_9	Male_AOM/DSS_10	Male_AOM/DSS_11	Male_AOM/DSS_12	Male_AOM/DSS/E2_1	Male_AOM/DSS/E2_2	Male_AOM/DSS/E2_3	Male_AOM/DSS/E2_4	Male_AOM/DSS/E2_5	Male_AOM/DSS/E2_6	Male_AOM/DSS/E2_7	Male_AOM/DSS/E2_8	Male_AOM/DSS/E2_9	Male_AOM/DSS/E2_10	Male_AOM/DSS/E2_11	Male_AOM/DSS/E2_12	Male_Con_1	Male_Con_2	Male_Con_3	Male_Con_4	Male_Con_5	Male_AOM/DSS_1	Male_AOM/DSS_2	Male_AOM/DSS_3	Male_AOM/DSS_4	Male_AOM/DSS_5	Male_AOM/DSS_6	Male_AOM/DSS_7	Male_AOM/DSS_8	Male_AOM/DSS_9	Male_AOM/DSS_10	Male_AOM/DSS_11	Male_AOM/DSS_12	Male_AOM/DSS/E2_1	Male_AOM/DSS/E2_2
Bacteria;Firmicutes;Clostridia;Clostridiales;Lachnospiraceae;AB185775_g	AB185775_g	2	0	1	1	5	26	17	4	0	0	1	1	0	0	0	3	2	1	1	0	3	0	0	2	0	0	0	0	1	0.0266	0	0.0133	0.0133	0.0664	0.3455	0.2259	0.0532	0	0	0.0133	0.0133	0	0	0	0.0399	0.0266	0.0133	0.0133
Bacteria;Firmicutes;Clostridia;Clostridiales;Ruminococcaceae;AB218327_g	AB218327_g	0	0	0	0	0	0	0	0	0	0	0	0	0	0	0	0	0	0	0	0	0	0	0	0	0	0	0	0	0	0	0	0	0	0	0	0	0	0	0	0	0	0	0	0	0	0	0	0
Bacteria;Proteobacteria;Alphaproteobacteria;Rhodospirillales;Rhodospirillaceae;AB270041_g	AB270041_g	0	0	0	0	0	0	0	0	0	0	0	0	0	0	0	0	0	1	0	0	0	0	0	0	0	0	0	0	0	0	0	0	0	0	0	0	0	0	0	0	0	0	0	0	0	0	0.0133	0
Bacteria;Firmicutes;Clostridia;Clostridiales;Lachnospiraceae;AB494769_g	AB494769_g	0	0	0	0	0	0	0	0	0	0	0	0	0	0	0	0	0	0	0	0	0	0	0	0	0	0	0	0	0	0	0	0	0	0	0	0	0	0	0	0	0	0	0	0	0	0	0	0
Bacteria;Firmicutes;Clostridia;Clostridiales;Lachnospiraceae;AB506319_g	AB506319_g	0	0	0	1	0	0	0	1	0	0	0	0	0	0	0	0	0	0	0	0	0	0	0	0	0	0	0	0	0	0	0	0	0.0133	0	0	0	0.0133	0	0	0	0	0	0	0	0	0	0	0
Bacteria;Firmicutes;Clostridia;Clostridiales;Lachnospiraceae;AB606281_g	AB606281_g	0	7	0	0	1	1	1	0	0	0	2	1	0	0	0	1	0	0	0	1	0	2	1	10	2	1	0	0	11	0	0.093	0	0	0.0133	0.0133	0.0133	0	0	0	0.0266	0.0133	0	0	0	0.0133	0	0	0
Bacteria;Firmicutes;Clostridia;Clostridiales;Lachnospiraceae;AB606290_g	AB606290_g	0	0	0	0	0	0	0	0	0	0	0	0	0	0	0	0	0	0	0	0	0	0	0	0	0	0	0	0	0	0	0	0	0	0	0	0	0	0	0	0	0	0	0	0	0	0	0	0
Bacteria;Firmicutes;Clostridia;Clostridiales;Lachnospiraceae;AB730688_g	AB730688_g	1	1	1	0	2	1	0	0	0	0	0	0	0	0	0	0	0	0	1	0	0	1	0	1	0	0	0	0	0	0.0133	0.0133	0.0133	0	0.0266	0.0133	0	0	0	0	0	0	0	0	0	0	0	0	0.0133
Bacteria;Firmicutes;Clostridia;Clostridiales;Lachnospiraceae;AM405126_g	AM405126_g	0	0	0	0	0	0	0	0	0	0	0	0	0	0	0	0	0	0	0	0	0	0	0	0	0	0	4	0	0	0	0	0	0	0	0	0	0	0	0	0	0	0	0	0	0	0	0	0
Bacteria;Firmicutes;Clostridia;Clostridiales;Lachnospiraceae;AM932595_g	AM932595_g	0	0	0	0	0	0	1	0	0	0	0	0	0	0	0	0	0	0	0	0	0	0	0	1	0	0	0	0	0	0	0	0	0	0	0	0.0133	0	0	0	0	0	0	0	0	0	0	0	0
Bacteria;Firmicutes;Clostridia;Clostridiales;Lachnospiraceae;AY212756_g	AY212756_g	0	0	0	0	0	0	0	0	0	0	0	0	0	0	0	0	0	0	0	0	0	0	0	0	0	0	0	0	0	0	0	0	0	0	0	0	0	0	0	0	0	0	0	0	0	0	0	0
Bacteria;Firmicutes;Clostridia;Clostridiales;Lachnospiraceae;AY212760_g	AY212760_g	0	0	0	0	0	0	0	0	0	0	0	0	0	0	0	0	0	0	0	0	0	0	0	0	0	0	0	0	0	0	0	0	0	0	0	0	0	0	0	0	0	0	0	0	0	0	0	0
Bacteria;Firmicutes;Clostridia;Clostridiales;Lachnospiraceae;Acetatifactor	Acetatifactor	14	10	0	14	19	25	50	25	20	4	2	7	7	8	5	3	7	7	34	12	11	17	0	52	7	6	3	3	8	0.186	0.1329	0	0.186	0.2525	0.3322	0.6645	0.3322	0.2658	0.0532	0.0266	0.093	0.093	0.1063	0.0664	0.0399	0.093	0.093	0.4518
Bacteria;Firmicutes;Clostridia;Clostridiales;Lachnospiraceae;Acetitomaculum	Acetitomaculum	0	0	0	0	0	0	0	0	0	0	0	0	0	0	0	0	0	0	0	0	0	0	0	0	0	0	0	0	0	0	0	0	0	0	0	0	0	0	0	0	0	0	0	0	0	0	0	0
Bacteria;Tenericutes;Mollicutes;Acholeplasmatales;Acholeplasmataceae;Acholeplasma_g2	Acholeplasma_g2	1	1	45	2	0	1	0	24	1	77	1	1	0	4	2	0	6	0	18	1	16	2	1	0	0	4	0	1	0	0.0133	0.0133	0.598	0.0266	0	0.0133	0	0.3189	0.0133	1.0233	0.0133	0.0133	0	0.0532	0.0266	0	0.0797	0	0.2392
Bacteria;Tenericutes;Mollicutes;Acholeplasmatales;Acholeplasmataceae;Acholeplasmataceae_uc	Acholeplasmataceae_uc	0	0	0	0	0	0	0	0	0	0	0	0	0	0	0	0	0	0	0	0	0	0	0	0	0	0	0	0	0	0	0	0	0	0	0	0	0	0	0	0	0	0	0	0	0	0	0	0
Bacteria;Proteobacteria;Gammaproteobacteria;Pseudomonadales;Moraxellaceae;Acinetobacter	Acinetobacter	0	0	0	0	0	0	0	0	0	0	0	0	0	0	0	0	0	0	0	0	0	0	0	0	0	0	0	0	0	0	0	0	0	0	0	0	0	0	0	0	0	0	0	0	0	0	0	0
Bacteria;Firmicutes;Clostridia;Clostridiales;Ruminococcaceae;Acutalibacter	Acutalibacter	3	0	0	5	0	18	4	7	1	1	2	4	6	2	3	0	0	6	0	4	4	3	1	5	5	3	1	0	0	0.0399	0	0	0.0664	0	0.2392	0.0532	0.093	0.0133	0.0133	0.0266	0.0532	0.0797	0.0266	0.0399	0	0	0.0797	0
Bacteria;Actinobacteria;Coriobacteriia;Coriobacteriales;Coriobacteriaceae;Adlercreutzia	Adlercreutzia	0	0	0	0	0	0	0	0	0	0	0	0	0	0	0	1	0	0	0	0	0	0	0	0	0	0	0	0	0	0	0	0	0	0	0	0	0	0	0	0	0	0	0	0	0.0133	0	0	0
Bacteria;Firmicutes;Clostridia;Clostridiales;Lachnospiraceae;Agathobacter	Agathobacter	0	0	0	0	0	0	0	0	1	0	0	0	0	0	0	0	0	0	0	0	0	0	0	0	0	0	0	0	0	0	0	0	0	0	0	0	0	0.0133	0	0	0	0	0	0	0	0	0	0
Bacteria;Firmicutes;Clostridia;Clostridiales;Ruminococcaceae;Agathobaculum	Agathobaculum	16	3	3	5	12	37	15	54	2	2	6	2	8	1	9	5	4	3	9	12	14	4	1	7	1	1	1	3	4	0.2126	0.0399	0.0399	0.0664	0.1595	0.4917	0.1993	0.7176	0.0266	0.0266	0.0797	0.0266	0.1063	0.0133	0.1196	0.0664	0.0532	0.0399	0.1196
Bacteria;Verrucomicrobia;Verrucomicrobiae;Verrucomicrobiales;Akkermansiaceae;Akkermansia	Akkermansia	0	613	418	26	2	33	22	7	12	17	2	695	589	38	682	154	216	33	89	211	198	258	4352	0	41	6	35	371	38	0	8.1462	5.5548	0.3455	0.0266	0.4385	0.2924	0.093	0.1595	0.2259	0.0266	9.2359	7.8272	0.505	9.0631	2.0465	2.8704	0.4385	1.1827
Bacteria;Verrucomicrobia;Verrucomicrobiae;Verrucomicrobiales;Akkermansiaceae;Akkermansiaceae_uc	Akkermansiaceae_uc	0	0	1	0	0	0	0	0	0	0	0	0	0	0	0	0	0	0	0	0	0	0	0	0	0	0	0	0	0	0	0	0.0133	0	0	0	0	0	0	0	0	0	0	0	0	0	0	0	0
Bacteria;Bacteroidetes;Bacteroidia;Bacteroidales;Rikenellaceae;Alistipes	Alistipes	2354	1819	905	1374	3411	951	1736	1524	1375	2232	741	367	1168	920	1603	1682	894	2467	1760	1860	1286	1706	464	2570	830	1711	427	1298	1876	31.2824	24.1728	12.0266	18.2591	45.3289	12.6379	23.0698	20.2525	18.2724	29.6611	9.8472	4.8771	15.5216	12.2259	21.3023	22.3522	11.8804	32.7841	23.3887
Bacteria;Bacteroidetes;Bacteroidia;Bacteroidales;Prevotellaceae;Alloprevotella	Alloprevotella	0	0	0	0	0	0	0	0	0	0	0	0	0	0	0	0	0	0	0	0	0	0	0	0	0	0	0	0	0	0	0	0	0	0	0	0	0	0	0	0	0	0	0	0	0	0	0	0
Bacteria;Firmicutes;Clostridia;Clostridiales;Lachnospiraceae;Anaerocolumna	Anaerocolumna	0	0	0	0	0	0	0	0	0	0	0	0	0	0	0	0	0	0	0	0	0	0	0	0	0	0	0	0	0	0	0	0	0	0	0	0	0	0	0	0	0	0	0	0	0	0	0	0
Bacteria;Firmicutes;Clostridia;Clostridiales;Eubacteriaceae;Anaerofustis	Anaerofustis	0	0	0	0	0	0	0	0	0	0	0	0	0	0	0	0	0	0	0	0	0	0	0	0	0	0	0	0	0	0	0	0	0	0	0	0	0	0	0	0	0	0	0	0	0	0	0	0
Bacteria;Firmicutes;Clostridia;Clostridiales;Lachnospiraceae;Anaerosporobacter	Anaerosporobacter	0	0	0	0	0	0	0	0	0	0	0	0	0	0	0	0	0	0	0	0	0	0	0	0	0	0	0	0	0	0	0	0	0	0	0	0	0	0	0	0	0	0	0	0	0	0	0	0
Bacteria;Firmicutes;Clostridia;Clostridiales;Lachnospiraceae;Anaerostipes	Anaerostipes	0	0	0	0	0	0	0	0	0	0	0	0	0	0	0	0	0	0	0	0	0	0	0	0	0	0	0	0	0	0	0	0	0	0	0	0	0	0	0	0	0	0	0	0	0	0	0	0
Bacteria;Firmicutes;Clostridia;Clostridiales;Lachnospiraceae;Anaerotignum	Anaerotignum	9	1	7	9	1	6	16	25	0	4	4	6	10	2	8	6	4	5	3	8	9	5	0	8	3	0	3	4	6	0.1196	0.0133	0.093	0.1196	0.0133	0.0797	0.2126	0.3322	0	0.0532	0.0532	0.0797	0.1329	0.0266	0.1063	0.0797	0.0532	0.0664	0.0399
Bacteria;Firmicutes;Clostridia;Clostridiales;Ruminococcaceae;Anaerotruncus	Anaerotruncus	4	5	4	3	6	47	55	13	2	12	4	11	1	1	4	3	3	1	9	12	4	9	1	15	5	15	8	3	9	0.0532	0.0664	0.0532	0.0399	0.0797	0.6246	0.7309	0.1728	0.0266	0.1595	0.0532	0.1462	0.0133	0.0133	0.0532	0.0399	0.0399	0.0133	0.1196
Bacteria;Firmicutes;Clostridia;Clostridiales;Clostridiaceae;Arthromitus	Arthromitus	1	2	7	0	1	2	5	0	1	0	2	0	6	2	2	0	1	2	4	0	3	1	0	4	2	5	7	5	4	0.0133	0.0266	0.093	0	0.0133	0.0266	0.0664	0	0.0133	0	0.0266	0	0.0797	0.0266	0.0266	0	0.0133	0.0266	0.0532
Bacteria;Bacteroidetes;Bacteroidia;Bacteroidales;Bacteroidaceae;Bacteroidaceae_uc	Bacteroidaceae_uc	0	0	6	2	0	5	0	1	2	25	16	2	0	14	5	6	5	13	10	8	9	4	3	3	20	18	5	20	16	0	0	0.0797	0.0266	0	0.0664	0	0.0133	0.0266	0.3322	0.2126	0.0266	0	0.186	0.0664	0.0797	0.0664	0.1728	0.1329
Bacteria;Bacteroidetes;Bacteroidia;Bacteroidales;Bacteroidaceae;Bacteroides	Bacteroides	264	494	2188	219	557	730	336	258	519	2398	1038	461	129	1096	1030	593	319	650	850	1209	1749	1192	582	248	771	2117	343	1072	1971	3.5083	6.5648	29.0764	2.9103	7.402	9.701	4.4651	3.4286	6.897	31.8671	13.794	6.1262	1.7143	14.5648	13.6877	7.8804	4.2392	8.6379	11.2957
Bacteria;Bacteroidetes;Bacteroidia;Bacteroidales;Barnesiellaceae;Barnesiella	Barnesiella	10	48	54	22	2	12	15	11	21	17	23	17	34	33	44	41	32	33	13	23	0	49	62	25	29	39	20	43	33	0.1329	0.6379	0.7176	0.2924	0.0266	0.1595	0.1993	0.1462	0.2791	0.2259	0.3056	0.2259	0.4518	0.4385	0.5847	0.5449	0.4252	0.4385	0.1728
Bacteria;Bacteroidetes;Bacteroidia;Bacteroidales;Barnesiellaceae;Barnesiellaceae_uc	Barnesiellaceae_uc	0	2	0	0	0	0	0	0	0	0	0	0	0	1	0	2	0	0	0	0	0	0	2	0	1	0	0	0	1	0	0.0266	0	0	0	0	0	0	0	0	0	0	0	0.0133	0	0.0266	0	0	0
Bacteria;Actinobacteria;Actinobacteria_c;Bifidobacteriales;Bifidobacteriaceae;Bifidobacterium	Bifidobacterium	0	0	0	0	0	0	0	0	0	0	0	1	0	2	2	0	2	0	0	0	0	1	1	0	0	0	7	0	0	0	0	0	0	0	0	0	0	0	0	0	0.0133	0	0.0266	0.0266	0	0.0266	0	0
Bacteria;Proteobacteria;Deltaproteobacteria;Desulfovibrionales;Desulfovibrionaceae;Bilophila	Bilophila	0	6	14	2	0	5	0	0	5	1	10	5	4	17	21	17	8	2	3	23	1	9	12	0	6	4	4	16	6	0	0.0797	0.186	0.0266	0	0.0664	0	0	0.0664	0.0133	0.1329	0.0664	0.0532	0.2259	0.2791	0.2259	0.1063	0.0266	0.0399
Bacteria;Firmicutes;Clostridia;Clostridiales;Lachnospiraceae;Blautia	Blautia	0	1	0	0	0	0	1	0	0	0	0	0	1	0	0	3	0	0	0	0	0	1	0	0	0	0	0	1	0	0	0.0133	0	0	0	0	0.0133	0	0	0	0	0	0.0133	0	0	0.0399	0	0	0
Bacteria;Proteobacteria;Alphaproteobacteria;Rhizobiales;Bosea_f;Bosea	Bosea	0	0	0	0	0	0	0	0	0	0	0	0	0	0	0	0	0	0	0	0	1	0	0	0	0	0	0	0	0	0	0	0	0	0	0	0	0	0	0	0	0	0	0	0	0	0	0	0
Bacteria;Bacteroidetes;Bacteroidia;Bacteroidales;Odoribacteraceae;Butyricimonas	Butyricimonas	41	47	77	36	10	11	4	15	5	40	29	13	28	63	30	26	25	60	38	20	20	35	21	40	33	68	12	58	67	0.5449	0.6246	1.0233	0.4784	0.1329	0.1462	0.0532	0.1993	0.0664	0.5316	0.3854	0.1728	0.3721	0.8372	0.3987	0.3455	0.3322	0.7973	0.505
Bacteria;Firmicutes;Clostridia;Clostridiales;Lachnospiraceae;Butyrivibrio_g1	Butyrivibrio_g1	0	0	0	0	0	0	0	0	298	1	13	0	12	19	1	14	33	22	16	0	0	72	23	0	15	1	1	33	3	0	0	0	0	0	0	0	0	3.9601	0.0133	0.1728	0	0.1595	0.2525	0.0133	0.186	0.4385	0.2924	0.2126
Bacteria;Firmicutes;Clostridia;Clostridiales;Ruminococcaceae;CCYH_g	CCYH_g	0	0	0	0	0	0	0	0	0	0	0	0	0	0	0	0	0	0	0	0	0	0	0	0	0	0	0	0	0	0	0	0	0	0	0	0	0	0	0	0	0	0	0	0	0	0	0	0
Bacteria;Firmicutes;Clostridia;Clostridiales;Lachnospiraceae;Caecibacterium	Caecibacterium	0	0	0	0	0	0	0	0	0	0	0	0	0	0	0	0	0	0	0	0	0	0	0	1	0	0	0	0	0	0	0	0	0	0	0	0	0	0	0	0	0	0	0	0	0	0	0	0
Bacteria;Firmicutes;Clostridia;Clostridiales;Ruminococcaceae;Caproiciproducens	Caproiciproducens	1	0	1	4	2	0	4	3	6	0	1	0	1	0	1	1	1	1	1	0	0	1	1	6	0	1	0	0	1	0.0133	0	0.0133	0.0532	0.0266	0	0.0532	0.0399	0.0797	0	0.0133	0	0.0133	0	0.0133	0.0133	0.0133	0.0133	0.0133
Bacteria;Firmicutes;Clostridia;Clostridiales;Christensenellaceae;Christensenella	Christensenella	1	1	3	5	0	0	0	0	2	4	0	1	2	1	3	1	2	2	2	0	1	2	2	2	0	1	1	2	5	0.0133	0.0133	0.0399	0.0664	0	0	0	0	0.0266	0.0532	0	0.0133	0.0266	0.0133	0.0399	0.0133	0.0266	0.0266	0.0266
Bacteria;Firmicutes;Clostridia;Clostridiales;Christensenellaceae;Christensenellaceae_uc	Christensenellaceae_uc	6	2	11	0	6	0	3	0	0	3	1	2	1	0	0	0	0	1	2	0	0	0	0	0	0	0	0	0	1	0.0797	0.0266	0.1462	0	0.0797	0	0.0399	0	0	0.0399	0.0133	0.0266	0.0133	0	0	0	0	0.0133	0.0266
Bacteria;Firmicutes;Clostridia;Clostridiales;Clostridiaceae;Clostridium	Clostridium	0	0	0	0	0	0	0	0	0	0	0	0	0	1	2	4	1	1	0	0	0	0	1	1	0	0	0	0	0	0	0	0	0	0	0	0	0	0	0	0	0	0	0.0133	0.0266	0.0532	0.0133	0.0133	0
Bacteria;Firmicutes;Clostridia;Clostridiales;Lachnospiraceae;Clostridium_g19	Clostridium_g19	0	0	0	0	0	0	0	0	0	0	0	0	0	1	0	0	0	0	0	0	0	0	0	0	0	0	0	0	0	0	0	0	0	0	0	0	0	0	0	0	0	0	0.0133	0	0	0	0	0
Bacteria;Firmicutes;Clostridia;Clostridiales;Lachnospiraceae;Clostridium_g21	Clostridium_g21	11	5	0	8	21	24	43	30	9	10	8	3	9	2	8	10	7	4	10	43	16	46	3	33	6	15	2	19	12	0.1462	0.0664	0	0.1063	0.2791	0.3189	0.5714	0.3987	0.1196	0.1329	0.1063	0.0399	0.1196	0.0266	0.1063	0.1329	0.093	0.0532	0.1329
Bacteria;Firmicutes;Clostridia;Clostridiales;Lachnospiraceae;Clostridium_g24	Clostridium_g24	4	4	0	2	12	28	23	32	9	11	9	4	7	4	1	2	1	1	2	14	7	8	1	9	6	5	5	15	20	0.0532	0.0532	0	0.0266	0.1595	0.3721	0.3056	0.4252	0.1196	0.1462	0.1196	0.0532	0.093	0.0532	0.0133	0.0266	0.0133	0.0133	0.0266
Bacteria;Firmicutes;Clostridia;Clostridiales;Lachnospiraceae;Clostridium_g34	Clostridium_g34	0	2	0	0	1	3	3	2	0	0	0	1	1	0	0	0	1	0	0	1	1	1	0	0	0	0	0	1	0	0	0.0266	0	0	0.0133	0.0399	0.0399	0.0266	0	0	0	0.0133	0.0133	0	0	0	0.0133	0	0
Bacteria;Firmicutes;Erysipelotrichi;Erysipelotrichales;Erysipelotrichaceae;Clostridium_g6	Clostridium_g6	1	0	1	0	0	1	0	1	0	0	0	0	0	0	0	0	0	0	0	0	0	0	0	0	0	1	1	3	0	0.0133	0	0.0133	0	0	0.0133	0	0.0133	0	0	0	0	0	0	0	0	0	0	0
Bacteria;Firmicutes;Clostridia;Clostridiales;Lachnospiraceae;Clostridium_g8	Clostridium_g8	0	0	0	0	0	0	0	0	0	0	0	0	0	0	0	0	0	0	0	0	0	0	0	0	0	0	0	0	0	0	0	0	0	0	0	0	0	0	0	0	0	0	0	0	0	0	0	0
Bacteria;Firmicutes;Erysipelotrichi;Erysipelotrichales;Erysipelotrichaceae;Coprobacillus	Coprobacillus	0	0	0	0	0	0	0	0	0	0	0	0	0	0	0	0	0	0	0	0	0	0	0	0	0	0	0	0	0	0	0	0	0	0	0	0	0	0	0	0	0	0	0	0	0	0	0	0
Bacteria;Firmicutes;Clostridia;Clostridiales;Lachnospiraceae;Coprococcus_g2	Coprococcus_g2	0	0	0	0	0	1	0	0	0	2	0	0	0	0	0	1	0	0	0	1	0	0	0	1	0	0	0	0	0	0	0	0	0	0	0.0133	0	0	0	0.0266	0	0	0	0	0	0.0133	0	0	0
Bacteria;Actinobacteria;Actinobacteria_c;Propionibacteriales;Propionibacteriaceae;Cutibacterium	Cutibacterium	0	0	0	0	1	0	0	0	0	0	0	0	0	0	0	0	0	0	0	0	2	0	0	0	0	0	0	0	0	0	0	0	0	0.0133	0	0	0	0	0	0	0	0	0	0	0	0	0	0
Bacteria;Firmicutes;Clostridia;Clostridiales;Lachnospiraceae;DQ015604_g	DQ015604_g	0	6	0	0	0	0	0	0	0	0	0	0	1	1	4	16	5	1	0	0	0	4	0	0	0	0	0	0	0	0	0.0797	0	0	0	0	0	0	0	0	0	0	0.0133	0.0133	0.0532	0.2126	0.0664	0.0133	0
Bacteria;Firmicutes;Clostridia;Clostridiales;Lachnospiraceae;DQ673521_g	DQ673521_g	0	0	0	1	0	1	0	0	0	0	0	0	0	0	0	0	0	0	0	0	0	0	0	0	0	0	0	0	0	0	0	0	0.0133	0	0.0133	0	0	0	0	0	0	0	0	0	0	0	0	0
Bacteria;Bacteroidetes;Bacteroidia;Bacteroidales;Muribaculaceae;DQ777914_g	DQ777914_g	0	0	0	0	0	0	0	0	0	0	0	0	0	0	0	6	0	0	0	0	0	0	0	0	0	3	0	0	0	0	0	0	0	0	0	0	0	0	0	0	0	0	0	0	0.0797	0	0	0
Bacteria;Firmicutes;Clostridia;Clostridiales;Lachnospiraceae;DQ815728_g	DQ815728_g	0	145	1	23	294	1	0	0	0	0	26	0	31	0	13	118	0	18	8	3	0	179	0	3	8	0	1	2	0	0	1.9269	0.0133	0.3056	3.907	0.0133	0	0	0	0	0.3455	0	0.412	0	0.1728	1.5681	0	0.2392	0.1063
Bacteria;Proteobacteria;Deltaproteobacteria;Desulfovibrionales;Desulfovibrionaceae;Desulfovibrio	Desulfovibrio	0	12	0	0	0	0	0	0	0	0	0	0	0	0	0	0	0	0	0	0	0	0	0	0	0	0	0	0	0	0	0.1595	0	0	0	0	0	0	0	0	0	0	0	0	0	0	0	0	0
Bacteria;Proteobacteria;Deltaproteobacteria;Desulfovibrionales;Desulfovibrionaceae;Desulfovibrionaceae_uc	Desulfovibrionaceae_uc	0	0	0	0	0	0	0	0	0	0	0	0	0	0	0	0	0	0	0	0	0	0	0	0	0	0	0	0	0	0	0	0	0	0	0	0	0	0	0	0	0	0	0	0	0	0	0	0
Bacteria;Firmicutes;Negativicutes;Veillonellales;Veillonellaceae;Dialister	Dialister	0	0	0	0	0	1	0	0	0	0	0	0	0	0	0	0	0	0	0	0	0	0	0	0	0	0	0	0	0	0	0	0	0	0	0.0133	0	0	0	0	0	0	0	0	0	0	0	0	0
Bacteria;Firmicutes;Clostridia;Clostridiales;Lachnospiraceae;Dorea	Dorea	0	0	0	0	1	0	0	0	0	0	0	0	0	0	0	0	0	0	0	0	0	1	0	0	0	0	0	0	0	0	0	0	0	0.0133	0	0	0	0	0	0	0	0	0	0	0	0	0	0
Bacteria;Bacteroidetes;Bacteroidia;Bacteroidales;Muribaculaceae;EF099060_g	EF099060_g	0	0	0	0	0	0	0	0	0	0	1	0	0	0	0	0	0	0	0	0	0	0	0	0	0	0	0	0	0	0	0	0	0	0	0	0	0	0	0	0.0133	0	0	0	0	0	0	0	0
Bacteria;Firmicutes;Clostridia;Clostridiales;Lachnospiraceae;EU137610_g	EU137610_g	0	0	0	0	0	0	0	3	0	0	1	0	0	0	0	0	0	0	0	0	0	0	0	0	0	0	0	0	0	0	0	0	0	0	0	0	0.0399	0	0	0.0133	0	0	0	0	0	0	0	0
Bacteria;Firmicutes;Clostridia;Clostridiales;Lachnospiraceae;EU451310_g	EU451310_g	0	0	0	0	0	0	0	0	0	0	0	0	0	0	0	0	0	0	0	0	0	0	0	0	0	0	0	0	0	0	0	0	0	0	0	0	0	0	0	0	0	0	0	0	0	0	0	0
Bacteria;Actinobacteria;Coriobacteriia;Coriobacteriales;Coriobacteriaceae;EU456594_g	EU456594_g	0	0	0	0	0	0	0	0	0	0	0	0	0	0	0	0	0	0	0	0	0	0	0	0	0	0	0	0	0	0	0	0	0	0	0	0	0	0	0	0	0	0	0	0	0	0	0	0
Bacteria;Firmicutes;Clostridia;Clostridiales;Lachnospiraceae;EU471610_g	EU471610_g	0	0	0	0	0	0	0	0	0	0	0	0	0	0	0	0	0	0	0	0	0	0	0	0	0	0	0	0	0	0	0	0	0	0	0	0	0	0	0	0	0	0	0	0	0	0	0	0
Bacteria;Firmicutes;Clostridia;Clostridiales;Lachnospiraceae;EU472017_g	EU472017_g	0	0	0	3	0	0	0	0	0	0	0	0	0	0	0	0	0	0	0	0	0	1	0	0	0	0	0	0	0	0	0	0	0.0399	0	0	0	0	0	0	0	0	0	0	0	0	0	0	0
Bacteria;Firmicutes;Clostridia;Clostridiales;Lachnospiraceae;EU472520_g	EU472520_g	0	0	0	0	0	0	0	0	0	0	0	0	0	0	0	0	0	0	0	0	0	0	0	0	0	0	0	0	0	0	0	0	0	0	0	0	0	0	0	0	0	0	0	0	0	0	0	0
Bacteria;Firmicutes;Clostridia;Clostridiales;Lachnospiraceae;EU474900_g	EU474900_g	0	2	0	0	2	0	0	0	0	0	0	0	0	0	0	0	0	0	1	0	0	0	0	0	0	0	0	0	0	0	0.0266	0	0	0.0266	0	0	0	0	0	0	0	0	0	0	0	0	0	0.0133
Bacteria;Firmicutes;Clostridia;Clostridiales;Lachnospiraceae;EU475512_g	EU475512_g	0	0	0	0	0	0	0	0	0	0	0	0	0	0	0	0	0	0	0	0	0	0	0	0	0	0	0	0	0	0	0	0	0	0	0	0	0	0	0	0	0	0	0	0	0	0	0	0
Bacteria;Firmicutes;Clostridia;Clostridiales;Lachnospiraceae;EU728771_g	EU728771_g	0	1	0	0	0	0	0	0	0	0	0	0	0	0	0	0	0	0	0	0	0	0	0	0	0	0	0	0	0	0	0.0133	0	0	0	0	0	0	0	0	0	0	0	0	0	0	0	0	0
Bacteria;Firmicutes;Clostridia;Clostridiales;Lachnospiraceae;EU777247_g	EU777247_g	0	0	0	0	1	1	1	0	0	0	0	0	0	0	0	0	0	0	0	0	1	0	0	0	0	0	0	0	0	0	0	0	0	0.0133	0.0133	0.0133	0	0	0	0	0	0	0	0	0	0	0	0
Bacteria;Firmicutes;Clostridia;Clostridiales;Lachnospiraceae;EU778925_g	EU778925_g	0	0	0	0	0	1	0	0	0	0	0	0	0	0	0	0	0	0	0	0	0	2	0	0	0	0	0	0	0	0	0	0	0	0	0.0133	0	0	0	0	0	0	0	0	0	0	0	0	0
Bacteria;Firmicutes;Clostridia;Clostridiales;Lachnospiraceae;Eisenbergiella	Eisenbergiella	0	0	0	0	0	1	0	0	0	0	0	0	0	0	0	0	0	0	0	0	0	0	0	0	0	0	0	0	0	0	0	0	0	0	0.0133	0	0	0	0	0	0	0	0	0	0	0	0	0
Bacteria;Firmicutes;Clostridia;Clostridiales;Mogibacterium_f;Emergencia	Emergencia	2	1	0	0	2	0	0	3	3	1	7	1	5	0	3	6	4	2	1	0	0	1	1	4	1	2	1	4	4	0.0266	0.0133	0	0	0.0266	0	0	0.0399	0.0399	0.0133	0.093	0.0133	0.0664	0	0.0399	0.0797	0.0532	0.0266	0.0133
Bacteria;Actinobacteria;Coriobacteriia;Coriobacteriales;Coriobacteriaceae;Enterorhabdus	Enterorhabdus	0	1	0	0	0	0	1	0	0	0	0	1	0	0	0	0	0	1	0	1	0	0	0	0	1	0	1	0	3	0	0.0133	0	0	0	0	0.0133	0	0	0	0	0.0133	0	0	0	0	0	0.0133	0
Bacteria;Proteobacteria;Gammaproteobacteria;Enterobacterales;Enterobacteriaceae;Escherichia	Escherichia	0	0	0	0	0	1	0	0	0	0	0	0	0	0	0	0	0	0	0	1	0	0	0	0	2	0	0	0	0	0	0	0	0	0	0.0133	0	0	0	0	0	0	0	0	0	0	0	0	0
Bacteria;Firmicutes;Clostridia;Clostridiales;Lachnospiraceae;Eubacterium_g17	Eubacterium_g17	3	5	7	18	16	17	129	22	48	74	42	41	27	14	31	19	12	12	28	51	18	25	7	24	11	13	10	32	14	0.0399	0.0664	0.093	0.2392	0.2126	0.2259	1.7143	0.2924	0.6379	0.9834	0.5581	0.5449	0.3588	0.186	0.412	0.2525	0.1595	0.1595	0.3721
Bacteria;Firmicutes;Clostridia;Clostridiales;Lachnospiraceae;Eubacterium_g20	Eubacterium_g20	0	0	0	1	0	0	0	0	0	0	0	0	0	0	0	0	0	0	0	0	0	0	0	0	0	0	0	0	0	0	0	0	0.0133	0	0	0	0	0	0	0	0	0	0	0	0	0	0	0
Bacteria;Firmicutes;Clostridia;Clostridiales;Ruminococcaceae;Eubacterium_g23	Eubacterium_g23	8	44	17	3	14	4	4	3	2	1	9	3	3	21	26	8	4	4	0	0	0	23	2	27	4	14	3	3	4	0.1063	0.5847	0.2259	0.0399	0.186	0.0532	0.0532	0.0399	0.0266	0.0133	0.1196	0.0399	0.0399	0.2791	0.3455	0.1063	0.0532	0.0532	0
Bacteria;Firmicutes;Clostridia;Clostridiales;Lachnospiraceae;Eubacterium_g24	Eubacterium_g24	0	1	0	1	0	1	0	0	0	0	0	1	0	0	0	2	0	0	0	0	0	0	0	1	0	1	0	0	0	0	0.0133	0	0.0133	0	0.0133	0	0	0	0	0	0.0133	0	0	0	0.0266	0	0	0
Bacteria;Firmicutes;Clostridia;Clostridiales;Lachnospiraceae;Eubacterium_g4	Eubacterium_g4	0	0	1	1	0	0	0	0	0	0	0	0	0	0	0	0	0	0	0	0	0	0	0	0	0	0	0	0	0	0	0	0.0133	0.0133	0	0	0	0	0	0	0	0	0	0	0	0	0	0	0
Bacteria;Firmicutes;Clostridia;Clostridiales;Lachnospiraceae;Eubacterium_g6	Eubacterium_g6	1	0	1	0	0	3	0	7	0	1	0	1	0	1	0	0	0	0	3	0	0	0	0	0	1	1	1	0	0	0.0133	0	0.0133	0	0	0.0399	0	0.093	0	0.0133	0	0.0133	0	0.0133	0	0	0	0	0.0399
Bacteria;Firmicutes;Clostridia;Clostridiales;Ruminococcaceae;Eubacterium_g8	Eubacterium_g8	1	2	2	5	2	6	9	13	6	0	2	0	8	1	0	3	1	3	2	1	0	6	0	4	1	0	1	0	0	0.0133	0.0266	0.0266	0.0664	0.0266	0.0797	0.1196	0.1728	0.0797	0	0.0266	0	0.1063	0.0133	0	0.0399	0.0133	0.0399	0.0266
Bacteria;Firmicutes;Clostridia;Clostridiales;Lachnospiraceae;FJ172888_g	FJ172888_g	0	0	0	0	0	0	0	0	0	0	0	2	0	0	0	0	0	0	0	0	2	0	0	0	0	0	0	0	1	0	0	0	0	0	0	0	0	0	0	0	0.0266	0	0	0	0	0	0	0
Bacteria;Firmicutes;Clostridia;Clostridiales;Lachnospiraceae;FJ534957_g	FJ534957_g	0	0	0	0	0	0	0	0	0	0	0	0	0	0	0	0	0	0	0	0	0	0	0	0	0	0	0	0	0	0	0	0	0	0	0	0	0	0	0	0	0	0	0	0	0	0	0	0
Bacteria;Firmicutes;Clostridia;Clostridiales;Lachnospiraceae;FJ680371_g	FJ680371_g	0	0	0	0	0	0	0	0	0	0	0	0	0	0	1	0	0	0	0	1	0	0	0	0	0	0	0	0	1	0	0	0	0	0	0	0	0	0	0	0	0	0	0	0.0133	0	0	0	0
Bacteria;Firmicutes;Clostridia;Clostridiales;Lachnospiraceae;FJ681385_g	FJ681385_g	0	0	0	0	0	0	0	0	0	0	0	0	0	0	0	0	0	0	0	0	0	0	0	0	0	0	0	0	0	0	0	0	0	0	0	0	0	0	0	0	0	0	0	0	0	0	0	0
Bacteria;Firmicutes;Clostridia;Clostridiales;Lachnospiraceae;FJ681456_g	FJ681456_g	0	0	0	0	0	0	0	0	0	0	0	0	0	0	0	0	0	0	0	0	0	0	0	0	0	0	0	0	0	0	0	0	0	0	0	0	0	0	0	0	0	0	0	0	0	0	0	0
Bacteria;Bacteroidetes;Bacteroidia;Bacteroidales;Muribaculaceae;FJ684908_g	FJ684908_g	0	0	0	0	0	0	0	0	0	0	0	1	0	0	0	0	0	0	0	0	0	0	0	0	0	0	0	0	1	0	0	0	0	0	0	0	0	0	0	0	0.0133	0	0	0	0	0	0	0
Bacteria;Firmicutes;Clostridia;Clostridiales;Lachnospiraceae;FJ825526_g	FJ825526_g	0	0	0	0	0	0	1	0	0	0	0	0	0	0	0	0	0	0	0	0	0	0	0	0	0	0	0	0	0	0	0	0	0	0	0	0.0133	0	0	0	0	0	0	0	0	0	0	0	0
Bacteria;Firmicutes;Clostridia;Clostridiales;Lachnospiraceae;FJ880297_g	FJ880297_g	0	0	0	0	0	0	0	0	0	0	0	0	0	0	0	0	0	0	0	0	0	0	0	0	0	0	0	0	0	0	0	0	0	0	0	0	0	0	0	0	0	0	0	0	0	0	0	0
Bacteria;Firmicutes;Clostridia;Clostridiales;Ruminococcaceae;FJ880790_g	FJ880790_g	1	0	0	0	0	1	0	0	0	0	0	0	0	0	1	1	0	0	1	0	0	0	0	0	0	0	0	0	1	0.0133	0	0	0	0	0.0133	0	0	0	0	0	0	0	0	0.0133	0.0133	0	0	0.0133
Bacteria;Firmicutes;Clostridia;Clostridiales;Lachnospiraceae;FJ881160_g	FJ881160_g	6	1	0	0	0	1	9	0	0	0	0	0	2	0	1	1	1	1	0	0	0	0	0	10	0	0	0	0	0	0.0797	0.0133	0	0	0	0.0133	0.1196	0	0	0	0	0	0.0266	0	0.0133	0.0133	0.0133	0.0133	0
Bacteria;Firmicutes;Clostridia;Clostridiales;Lachnospiraceae;FMWZ_g	FMWZ_g	0	0	0	4	2	3	1	0	0	0	1	0	0	0	0	0	0	0	0	1	0	0	0	1	0	0	1	0	0	0	0	0	0.0532	0.0266	0.0399	0.0133	0	0	0	0.0133	0	0	0	0	0	0	0	0
Bacteria;Firmicutes;Clostridia;Clostridiales;Lachnospiraceae;FN436095_g	FN436095_g	0	0	0	0	0	0	0	0	0	0	0	0	0	0	0	0	0	0	0	0	0	0	0	1	0	0	0	0	0	0	0	0	0	0	0	0	0	0	0	0	0	0	0	0	0	0	0	0
Bacteria;Cyanobacteria;Vampirovibrio_c;FR888536_o;FR888536_f;FR888536_f_uc	FR888536_f_uc	0	0	0	0	0	0	0	0	0	0	0	0	0	3	0	0	0	1	0	0	0	0	0	1	0	0	0	0	0	0	0	0	0	0	0	0	0	0	0	0	0	0	0.0399	0	0	0	0.0133	0
Bacteria;Cyanobacteria;Vampirovibrio_c;FR888536_o;FR888536_f;FR888536_g	FR888536_g	15	63	90	38	5	0	3	15	2	92	28	0	89	437	64	18	71	53	1	30	24	206	51	17	65	3	65	99	13	0.1993	0.8372	1.196	0.505	0.0664	0	0.0399	0.1993	0.0266	1.2226	0.3721	0	1.1827	5.8073	0.8505	0.2392	0.9435	0.7043	0.0133
Bacteria;Firmicutes;Clostridia;Clostridiales;Ruminococcaceae;FTRU_g	FTRU_g	2	0	0	1	1	4	1	1	0	0	0	0	0	2	0	0	1	0	0	0	0	1	0	0	1	2	0	1	2	0.0266	0	0	0.0133	0.0133	0.0532	0.0133	0.0133	0	0	0	0	0	0.0266	0	0	0.0133	0	0
Bacteria;Firmicutes;Clostridia;Clostridiales;Ruminococcaceae;Faecalibacterium	Faecalibacterium	1	0	0	0	0	0	0	0	0	0	0	0	0	0	0	0	0	0	0	0	0	0	0	0	1	0	0	0	0	0.0133	0	0	0	0	0	0	0	0	0	0	0	0	0	0	0	0	0	0
Bacteria;Firmicutes;Erysipelotrichi;Erysipelotrichales;Erysipelotrichaceae;Faecalibaculum	Faecalibaculum	0	0	0	0	0	0	0	0	0	0	0	0	0	0	0	0	0	0	0	0	0	0	0	0	1	0	0	0	0	0	0	0	0	0	0	0	0	0	0	0	0	0	0	0	0	0	0	0
Bacteria;Firmicutes;Clostridia;Clostridiales;Lachnospiraceae;Faecalicatena	Faecalicatena	0	0	0	0	0	0	0	0	0	0	0	0	0	0	0	0	0	0	0	0	0	2	0	0	0	0	0	0	0	0	0	0	0	0	0	0	0	0	0	0	0	0	0	0	0	0	0	0
Bacteria;Firmicutes;Clostridia;Clostridiales;Lachnospiraceae;Frisingicoccus	Frisingicoccus	5	11	2	10	19	23	32	20	11	11	10	5	9	7	7	3	8	8	14	18	10	6	4	12	5	7	7	17	4	0.0664	0.1462	0.0266	0.1329	0.2525	0.3056	0.4252	0.2658	0.1462	0.1462	0.1329	0.0664	0.1196	0.093	0.093	0.0399	0.1063	0.1063	0.186
Bacteria;Firmicutes;Clostridia;Clostridiales;Christensenellaceae;GQ448104_g	GQ448104_g	0	1	4	4	1	0	0	0	0	0	0	0	3	1	0	5	6	1	7	2	1	0	0	0	0	9	0	0	1	0	0.0133	0.0532	0.0532	0.0133	0	0	0	0	0	0	0	0.0399	0.0133	0	0.0664	0.0797	0.0133	0.093
Bacteria;Firmicutes;Clostridia;Clostridiales;Lachnospiraceae;GQ451258_g	GQ451258_g	0	1	0	0	2	0	0	0	0	0	0	0	0	0	0	1	0	0	0	0	1	0	0	0	0	0	0	0	0	0	0.0133	0	0	0.0266	0	0	0	0	0	0	0	0	0	0	0.0133	0	0	0
Bacteria;Bacteroidetes;Bacteroidia;Bacteroidales;Muribaculaceae;GQ451278_g	GQ451278_g	0	0	0	0	0	0	0	0	0	0	0	0	0	0	0	0	2	0	0	0	0	0	0	0	0	0	0	0	0	0	0	0	0	0	0	0	0	0	0	0	0	0	0	0	0	0.0266	0	0
Bacteria;Firmicutes;Clostridia;Clostridiales;Lachnospiraceae;GQ502571_g	GQ502571_g	0	0	0	0	0	0	0	0	0	0	0	0	0	0	0	0	0	0	0	0	0	0	0	0	0	0	0	0	0	0	0	0	0	0	0	0	0	0	0	0	0	0	0	0	0	0	0	0
Bacteria;Firmicutes;Clostridia;Clostridiales;Lachnospiraceae;GU324393_g	GU324393_g	0	0	0	0	0	0	0	0	0	1	0	1	0	0	0	0	0	0	0	0	0	1	0	4	0	0	1	0	5	0	0	0	0	0	0	0	0	0	0.0133	0	0.0133	0	0	0	0	0	0	0
Bacteria;Firmicutes;Bacilli;Lactobacillales;Aerococcaceae;Granulicatella	Granulicatella	0	0	0	0	0	0	0	0	0	0	0	0	1	0	0	0	0	0	0	0	0	0	0	0	0	0	0	0	0	0	0	0	0	0	0	0	0	0	0	0	0	0.0133	0	0	0	0	0	0
Bacteria;Firmicutes;Clostridia;Clostridiales;Lachnospiraceae;HM124264_g	HM124264_g	0	0	0	0	0	0	0	0	1	0	0	0	0	0	0	0	0	0	0	0	0	0	0	0	0	0	0	0	0	0	0	0	0	0	0	0	0	0.0133	0	0	0	0	0	0	0	0	0	0
Bacteria;Firmicutes;Clostridia;Clostridiales;Lachnospiraceae;HM124342_g	HM124342_g	0	0	0	0	0	0	1	1	0	0	0	0	0	0	0	0	0	0	0	2	0	0	0	0	0	0	0	0	1	0	0	0	0	0	0	0.0133	0.0133	0	0	0	0	0	0	0	0	0	0	0
Bacteria;Firmicutes;Clostridia;Clostridiales;Lachnospiraceae;HQ399867_g	HQ399867_g	0	0	0	0	0	0	0	0	0	0	0	0	0	0	0	0	0	0	0	0	0	0	0	0	0	0	0	0	0	0	0	0	0	0	0	0	0	0	0	0	0	0	0	0	0	0	0	0
Bacteria;Firmicutes;Clostridia;Clostridiales;Lachnospiraceae;HQ748727_g	HQ748727_g	0	0	0	0	0	0	0	0	0	0	0	0	0	0	0	0	0	0	0	0	0	0	0	0	0	0	0	0	0	0	0	0	0	0	0	0	0	0	0	0	0	0	0	0	0	0	0	0
Bacteria;Firmicutes;Clostridia;Clostridiales;Lachnospiraceae;HQ765927_g	HQ765927_g	0	0	0	1	0	0	0	0	0	0	0	0	0	0	0	0	0	0	0	1	0	0	0	0	0	0	0	0	0	0	0	0	0.0133	0	0	0	0	0	0	0	0	0	0	0	0	0	0	0
Bacteria;Proteobacteria;Gammaproteobacteria;Pasteurellales;Pasteurellaceae;Haemophilus	Haemophilus	0	0	0	0	0	0	0	0	0	0	0	0	1	0	0	0	0	0	0	0	0	0	0	0	0	0	0	0	0	0	0	0	0	0	0	0	0	0	0	0	0	0.0133	0	0	0	0	0	0
Bacteria;Firmicutes;Clostridia;Clostridiales;Ruminococcaceae;Harryflintia	Harryflintia	1	2	0	0	0	3	2	0	0	1	1	1	0	2	1	0	2	0	1	0	0	0	0	1	0	1	1	0	0	0.0133	0.0266	0	0	0	0.0399	0.0266	0	0	0.0133	0.0133	0.0133	0	0.0266	0.0133	0	0.0266	0	0.0133
Bacteria;Firmicutes;Clostridia;Clostridiales;Lachnospiraceae;Hungatella	Hungatella	0	0	0	0	0	0	0	0	0	0	0	0	0	0	0	0	0	0	0	0	0	0	0	0	0	0	0	0	0	0	0	0	0	0	0	0	0	0	0	0	0	0	0	0	0	0	0	0
Bacteria;Firmicutes;Clostridia;Clostridiales;Lachnospiraceae;JX095860_g	JX095860_g	0	0	0	0	0	0	0	0	0	0	0	0	0	0	0	0	0	0	0	0	0	1	0	0	0	0	0	0	0	0	0	0	0	0	0	0	0	0	0	0	0	0	0	0	0	0	0	0
Bacteria;Firmicutes;Clostridia;Clostridiales;Lachnospiraceae;JX575834_g	JX575834_g	0	0	0	0	0	0	0	0	0	0	0	0	0	0	0	0	0	0	0	0	0	0	0	0	0	0	0	0	0	0	0	0	0	0	0	0	0	0	0	0	0	0	0	0	0	0	0	0
Bacteria;Firmicutes;Clostridia;Clostridiales;Lachnospiraceae;KC163045_g	KC163045_g	0	0	2	0	0	0	3	0	0	0	0	0	0	0	0	0	0	0	0	0	7	0	0	0	0	0	0	0	0	0	0	0.0266	0	0	0	0.0399	0	0	0	0	0	0	0	0	0	0	0	0
Bacteria;Firmicutes;Clostridia;Clostridiales;Lachnospiraceae;KE159538_g	KE159538_g	8	26	39	36	152	1433	980	972	365	102	283	447	109	43	31	100	69	39	90	1045	143	178	37	143	38	70	16	63	131	0.1063	0.3455	0.5183	0.4784	2.0199	19.0432	13.0233	12.9169	4.8505	1.3555	3.7608	5.9402	1.4485	0.5714	0.412	1.3289	0.9169	0.5183	1.196
Bacteria;Firmicutes;Clostridia;Clostridiales;Lachnospiraceae;KE159571_g	KE159571_g	5	6	1	0	5	8	13	1	4	10	3	1	4	2	3	2	2	8	17	7	8	3	0	11	0	5	1	3	5	0.0664	0.0797	0.0133	0	0.0664	0.1063	0.1728	0.0133	0.0532	0.1329	0.0399	0.0133	0.0532	0.0266	0.0399	0.0266	0.0266	0.1063	0.2259
Bacteria;Firmicutes;Clostridia;Clostridiales;Lachnospiraceae;KE159600_g	KE159600_g	3	44	0	7	6	20	126	9	3	3	18	21	3	401	117	27	41	12	78	58	6	11	14	61	12	53	54	102	14	0.0399	0.5847	0	0.093	0.0797	0.2658	1.6744	0.1196	0.0399	0.0399	0.2392	0.2791	0.0399	5.3289	1.5548	0.3588	0.5449	0.1595	1.0365
Bacteria;Firmicutes;Clostridia;Clostridiales;Lachnospiraceae;KE159605_g	KE159605_g	1	0	0	2	15	2	3	2	5	4	2	0	2	1	1	2	1	0	1	9	1	1	0	1	0	0	0	0	0	0.0133	0	0	0.0266	0.1993	0.0266	0.0399	0.0266	0.0664	0.0532	0.0266	0	0.0266	0.0133	0.0133	0.0266	0.0133	0	0.0133
Bacteria;Firmicutes;Clostridia;Clostridiales;Lachnospiraceae;KE159628_g	KE159628_g	52	108	6	168	365	547	938	440	91	76	54	1	42	12	32	22	60	61	28	213	201	211	2	1	45	48	6	38	112	0.691	1.4352	0.0797	2.2326	4.8505	7.2691	12.4651	5.8472	1.2093	1.01	0.7176	0.0133	0.5581	0.1595	0.4252	0.2924	0.7973	0.8106	0.3721
Bacteria;Firmicutes;Clostridia;Clostridiales;Lachnospiraceae;KE159797_g	KE159797_g	2	4	2	2	5	3	2	0	1	3	1	0	1	0	2	1	0	0	2	1	0	0	0	0	1	1	1	1	0	0.0266	0.0532	0.0266	0.0266	0.0664	0.0399	0.0266	0	0.0133	0.0399	0.0133	0	0.0133	0	0.0266	0.0133	0	0	0.0266
Bacteria;Firmicutes;Clostridia;Clostridiales;Lachnospiraceae;KE159810_g	KE159810_g	40	2	2	31	5	23	24	7	1	0	0	11	3	0	3	6	4	2	4	13	1	2	0	1	0	0	0	2	0	0.5316	0.0266	0.0266	0.412	0.0664	0.3056	0.3189	0.093	0.0133	0	0	0.1462	0.0399	0	0.0399	0.0797	0.0532	0.0266	0.0532
Bacteria;Firmicutes;Clostridia;Clostridiales;Ruminococcaceae;KE993550_g	KE993550_g	0	0	0	0	0	0	0	0	0	0	0	0	0	0	0	0	0	0	0	0	0	3	0	0	0	0	0	0	0	0	0	0	0	0	0	0	0	0	0	0	0	0	0	0	0	0	0	0
Bacteria;Firmicutes;Clostridia;Clostridiales;Lachnospiraceae;Kineothrix	Kineothrix	9	42	12	47	7	36	7	1	7	7	22	36	107	121	17	1	75	64	42	61	3	12	6	73	54	26	19	48	27	0.1196	0.5581	0.1595	0.6246	0.093	0.4784	0.093	0.0133	0.093	0.093	0.2924	0.4784	1.4219	1.608	0.2259	0.0133	0.9967	0.8505	0.5581
Bacteria;Proteobacteria;Alphaproteobacteria;Rhodospirillales;Rhodospirillaceae;LARJ_g	LARJ_g	0	0	14	0	0	0	0	0	0	0	0	0	1	5	2	2	4	0	0	0	0	0	0	0	0	0	0	4	0	0	0	0.186	0	0	0	0	0	0	0	0	0	0.0133	0.0664	0.0266	0.0266	0.0532	0	0
Bacteria;Firmicutes;Clostridia;Clostridiales;Lachnospiraceae;LLKB_g	LLKB_g	0	0	1	7	0	2	0	0	0	4	0	6	1	2	0	1	0	0	0	8	1	2	0	0	0	1	0	1	1	0	0	0.0133	0.093	0	0.0266	0	0	0	0.0532	0	0.0797	0.0133	0.0266	0	0.0133	0	0	0
Bacteria;Firmicutes;Clostridia;Clostridiales;Ruminococcaceae;LT629951_g	LT629951_g	0	0	0	0	0	0	0	0	0	0	0	0	0	0	0	0	0	1	0	0	0	0	0	0	0	0	0	0	0	0	0	0	0	0	0	0	0	0	0	0	0	0	0	0	0	0	0.0133	0
Bacteria;Proteobacteria;Deltaproteobacteria;Desulfovibrionales;Desulfovibrionaceae;LT706945_g	LT706945_g	5	7	1	2	6	15	21	20	23	10	4	3	5	5	7	6	7	2	3	2	1	16	1	3	5	0	3	12	0	0.0664	0.093	0.0133	0.0266	0.0797	0.1993	0.2791	0.2658	0.3056	0.1329	0.0532	0.0399	0.0664	0.0664	0.093	0.0797	0.093	0.0266	0.0399
Bacteria;Firmicutes;Clostridia;Clostridiales;Lachnospiraceae;Lachnospira	Lachnospira	1	0	0	5	3	12	4	9	2	12	4	27	3	2	19	1	2	0	4	14	24	0	0	41	4	6	0	2	16	0.0133	0	0	0.0664	0.0399	0.1595	0.0532	0.1196	0.0266	0.1595	0.0532	0.3588	0.0399	0.0266	0.2525	0.0133	0.0266	0	0.0532
Bacteria;Firmicutes;Clostridia;Clostridiales;Lachnospiraceae;Lachnospiraceae_uc	Lachnospiraceae_uc	36	56	3	131	93	99	116	66	20	14	21	25	9	19	14	18	36	9	23	50	24	46	3	65	13	19	9	17	24	0.4784	0.7442	0.0399	1.7409	1.2359	1.3156	1.5415	0.8771	0.2658	0.186	0.2791	0.3322	0.1196	0.2525	0.186	0.2392	0.4784	0.1196	0.3056
Bacteria;Firmicutes;Clostridia;Clostridiales;Lachnospiraceae;Lachnotalea	Lachnotalea	0	0	0	0	0	0	0	0	0	0	0	0	0	0	0	0	0	0	0	0	0	0	0	0	0	0	0	0	0	0	0	0	0	0	0	0	0	0	0	0	0	0	0	0	0	0	0	0
Bacteria;Firmicutes;Bacilli;Lactobacillales;Lactobacillaceae;Lactobacillaceae_uc	Lactobacillaceae_uc	0	0	0	0	0	0	0	0	0	0	0	0	0	0	0	0	0	0	0	0	0	0	0	0	1	0	0	0	0	0	0	0	0	0	0	0	0	0	0	0	0	0	0	0	0	0	0	0
Bacteria;Firmicutes;Bacilli;Lactobacillales;Lactobacillaceae;Lactobacillus	Lactobacillus	4	31	2	43	2	6	10	3	10	5	115	11	111	6	179	106	16	199	5	108	492	14	17	21	236	21	306	49	13	0.0532	0.412	0.0266	0.5714	0.0266	0.0797	0.1329	0.0399	0.1329	0.0664	1.5282	0.1462	1.4751	0.0797	2.3787	1.4086	0.2126	2.6445	0.0664
Bacteria;Firmicutes;Bacilli;Lactobacillales;Streptococcaceae;Lactococcus	Lactococcus	0	0	0	0	0	0	0	0	0	0	0	0	0	0	0	0	0	0	0	0	0	0	0	0	0	0	0	0	0	0	0	0	0	0	0	0	0	0	0	0	0	0	0	0	0	0	0	0
Bacteria;Firmicutes;Erysipelotrichi;Erysipelotrichales;Erysipelotrichaceae;Longicatena	Longicatena	0	1	0	0	0	0	0	0	0	0	0	0	0	0	0	0	0	0	0	0	0	0	0	0	0	0	0	0	0	0	0.0133	0	0	0	0	0	0	0	0	0	0	0	0	0	0	0	0	0
Bacteria;Firmicutes;Clostridia;Clostridiales;Lachnospiraceae;Marvinbryantia	Marvinbryantia	6	2	0	0	7	1	9	0	1	27	8	3	2	4	0	11	1	9	13	2	0	15	0	60	6	9	2	18	5	0.0797	0.0266	0	0	0.093	0.0133	0.1196	0	0.0133	0.3588	0.1063	0.0399	0.0266	0.0532	0	0.1462	0.0133	0.1196	0.1728
Bacteria;Firmicutes;Clostridia;Clostridiales;Ruminococcaceae;Massilioclostridium	Massilioclostridium	1	2	1	0	0	0	1	0	0	2	0	0	0	0	0	0	0	0	1	0	0	1	0	0	0	1	0	0	1	0.0133	0.0266	0.0133	0	0	0	0.0133	0	0	0.0266	0	0	0	0	0	0	0	0	0.0133
Bacteria;Firmicutes;Negativicutes;Selenomonadales;Selenomonadaceae;Megamonas	Megamonas	0	0	2	0	0	0	0	0	0	0	0	0	0	0	0	0	0	0	0	0	0	0	0	0	0	0	0	0	0	0	0	0.0266	0	0	0	0	0	0	0	0	0	0	0	0	0	0	0	0
Bacteria;Firmicutes;Negativicutes;Veillonellales;Veillonellaceae;Megasphaera	Megasphaera	0	1	0	0	0	0	0	0	0	0	0	0	0	0	0	0	0	1	0	0	0	0	0	0	0	1	0	0	0	0	0.0133	0	0	0	0	0	0	0	0	0	0	0	0	0	0	0	0.0133	0
Bacteria;Firmicutes;Clostridia;Clostridiales;Ruminococcaceae;Monoglobus	Monoglobus	1	0	1	0	0	1	0	0	0	0	0	0	0	0	0	0	0	0	0	0	0	1	0	1	0	0	0	0	1	0.0133	0	0.0133	0	0	0.0133	0	0	0	0	0	0	0	0	0	0	0	0	0
Bacteria;Deferribacteres;Deferribacteres_c;Deferribacterales;Deferribacteraceae;Mucispirillum	Mucispirillum	1	5	11	2	3	6	10	12	0	4	1	3	3	1	0	1	4	3	6	6	0	0	0	1	0	1	0	1	0	0.0133	0.0664	0.1462	0.0266	0.0399	0.0797	0.1329	0.1595	0	0.0532	0.0133	0.0399	0.0399	0.0133	0	0.0133	0.0532	0.0399	0.0797
Bacteria;Bacteroidetes;Bacteroidia;Bacteroidales;Muribaculaceae;Muribaculaceae_uc	Muribaculaceae_uc	21	11	15	50	18	16	4	23	94	23	122	80	77	75	44	98	118	46	75	35	59	58	14	50	169	52	114	90	56	0.2791	0.1462	0.1993	0.6645	0.2392	0.2126	0.0532	0.3056	1.2492	0.3056	1.6213	1.0631	1.0233	0.9967	0.5847	1.3023	1.5681	0.6113	0.9967
Bacteria;Bacteroidetes;Bacteroidia;Bacteroidales;Muribaculaceae;Muribaculum	Muribaculum	472	161	226	254	187	72	12	69	173	111	109	658	435	154	159	375	336	108	534	104	126	299	145	322	526	151	470	221	233	6.2724	2.1395	3.0033	3.3754	2.485	0.9568	0.1595	0.9169	2.299	1.4751	1.4485	8.7442	5.7807	2.0465	2.113	4.9834	4.4651	1.4352	7.0963
Bacteria;Firmicutes;Clostridia;Clostridiales;Lachnospiraceae;Murimonas	Murimonas	0	0	0	0	0	0	0	0	0	0	0	0	0	0	0	0	0	0	0	0	0	0	0	0	0	0	0	0	0	0	0	0	0	0	0	0	0	0	0	0	0	0	0	0	0	0	0	0
Bacteria;Tenericutes;Mollicutes;Mycoplasmatales;Mycoplasmataceae_f3;Mycoplasma_g14	Mycoplasma_g14	0	0	0	0	0	0	0	0	0	0	0	0	0	0	0	0	0	0	0	0	0	0	0	0	0	0	0	0	0	0	0	0	0	0	0	0	0	0	0	0	0	0	0	0	0	0	0	0
Bacteria;Tenericutes;Mollicutes;Mycoplasmatales;Mycoplasmataceae;Mycoplasma_g8	Mycoplasma_g8	0	0	0	0	0	0	0	0	0	0	0	0	0	0	0	0	0	0	0	0	0	0	0	0	1	0	0	0	0	0	0	0	0	0	0	0	0	0	0	0	0	0	0	0	0	0	0	0
Bacteria;Firmicutes;Clostridia;Clostridiales;Ruminococcaceae;Neglecta	Neglecta	16	31	3	18	0	0	27	78	30	4	3	3	0	3	3	6	5	3	0	0	0	3	0	0	2	0	0	3	1	0.2126	0.412	0.0399	0.2392	0	0	0.3588	1.0365	0.3987	0.0532	0.0399	0.0399	0	0.0399	0.0399	0.0797	0.0664	0.0399	0
Bacteria;Firmicutes;Clostridia;Clostridiales;Ruminococcaceae;OCTT_g	OCTT_g	0	0	0	0	0	0	0	0	0	0	0	0	0	0	0	0	0	0	0	0	0	0	0	0	0	0	0	0	0	0	0	0	0	0	0	0	0	0	0	0	0	0	0	0	0	0	0	0
Bacteria;Bacteroidetes;Bacteroidia;Bacteroidales;Odoribacteraceae;Odoribacter	Odoribacter	0	1	0	0	0	0	0	0	0	0	0	0	0	0	0	0	0	0	0	0	0	0	0	0	0	0	0	0	0	0	0.0133	0	0	0	0	0	0	0	0	0	0	0	0	0	0	0	0	0
Bacteria;Bacteroidetes;Bacteroidia;Bacteroidales;Odoribacteraceae;Odoribacteraceae_uc	Odoribacteraceae_uc	0	0	0	0	1	0	0	0	0	0	0	0	0	4	0	0	0	1	0	0	0	0	0	1	0	0	0	0	0	0	0	0	0	0.0133	0	0	0	0	0	0	0	0	0.0532	0	0	0	0.0133	0
Bacteria;Actinobacteria;Coriobacteriia;Coriobacteriales;Coriobacteriaceae;Olsenella	Olsenella	0	0	0	0	0	0	0	0	0	0	0	0	0	0	0	0	1	0	0	0	0	0	0	0	0	0	0	0	0	0	0	0	0	0	0	0	0	0	0	0	0	0	0	0	0	0.0133	0	0
Bacteria;Firmicutes;Clostridia;Clostridiales;Ruminococcaceae;Oscillibacter	Oscillibacter	49	90	30	70	66	66	103	295	55	98	30	37	30	61	27	44	50	32	81	55	31	48	6	114	40	48	16	37	37	0.6512	1.196	0.3987	0.9302	0.8771	0.8771	1.3688	3.9203	0.7309	1.3023	0.3987	0.4917	0.3987	0.8106	0.3588	0.5847	0.6645	0.4252	1.0764
Bacteria;Proteobacteria;Betaproteobacteria;Burkholderiales;Oxalobacteraceae;Oxalobacter	Oxalobacter	0	0	0	0	0	0	0	0	0	0	0	0	0	0	0	0	0	0	0	0	0	0	0	0	0	0	0	0	0	0	0	0	0	0	0	0	0	0	0	0	0	0	0	0	0	0	0	0
Bacteria;Bacteroidetes;Bacteroidia;Bacteroidales;Muribaculaceae;PAC000186_g	PAC000186_g	1222	907	1093	1637	291	723	177	498	1266	669	1835	1937	2003	1714	1587	1460	1915	2040	980	736	468	782	970	1139	2308	1176	3172	1648	1111	16.2392	12.0532	14.5249	21.7542	3.8671	9.608	2.3522	6.6179	16.8239	8.8904	24.3854	25.7409	26.6179	22.7774	21.0897	19.402	25.4485	27.1096	13.0233
Bacteria;Firmicutes;Clostridia;Clostridiales;Lachnospiraceae;PAC000196_g	PAC000196_g	0	0	0	0	0	0	0	0	0	0	0	0	0	0	0	0	0	0	0	0	0	0	0	0	0	0	0	0	0	0	0	0	0	0	0	0	0	0	0	0	0	0	0	0	0	0	0	0
Bacteria;Tenericutes;Mollicutes;PAC001057_o;PAC000197_f;PAC000197_g	PAC000197_g	3	0	0	0	1	0	0	0	2	0	0	0	0	0	0	0	0	0	0	0	0	0	0	0	0	0	0	0	0	0.0399	0	0	0	0.0133	0	0	0	0.0266	0	0	0	0	0	0	0	0	0	0
Bacteria;Bacteroidetes;Bacteroidia;Bacteroidales;Muribaculaceae;PAC000198_g	PAC000198_g	61	164	299	458	56	164	43	293	107	176	198	165	301	604	172	221	458	194	264	75	54	148	96	47	416	264	721	375	182	0.8106	2.1794	3.9734	6.0864	0.7442	2.1794	0.5714	3.8937	1.4219	2.3389	2.6312	2.1927	4	8.0266	2.2857	2.9369	6.0864	2.5781	3.5083
Bacteria;Firmicutes;Clostridia;Clostridiales;Lachnospiraceae;PAC000656_g	PAC000656_g	0	0	0	0	0	0	0	0	0	0	0	0	0	0	0	0	0	0	0	0	0	0	0	0	0	0	0	0	0	0	0	0	0	0	0	0	0	0	0	0	0	0	0	0	0	0	0	0
Bacteria;Firmicutes;Clostridia;Clostridiales;Ruminococcaceae;PAC000661_g	PAC000661_g	252	278	547	245	193	72	59	91	120	107	132	79	198	64	36	130	109	394	106	39	172	63	83	220	200	306	146	145	159	3.3488	3.6944	7.2691	3.2558	2.5648	0.9568	0.7841	1.2093	1.5947	1.4219	1.7542	1.0498	2.6312	0.8505	0.4784	1.7276	1.4485	5.2359	1.4086
Bacteria;Firmicutes;Clostridia;Clostridiales;Lachnospiraceae;PAC000664_g	PAC000664_g	520	243	30	536	39	402	448	359	120	31	40	139	73	54	142	69	104	36	61	113	18	69	21	302	19	27	4	43	39	6.9103	3.2292	0.3987	7.1229	0.5183	5.3422	5.9535	4.7708	1.5947	0.412	0.5316	1.8472	0.9701	0.7176	1.887	0.9169	1.3821	0.4784	0.8106
Bacteria;Firmicutes;Clostridia;Clostridiales;Lachnospiraceae;PAC000671_g	PAC000671_g	1	0	0	0	0	3	4	2	1	0	3	0	1	0	0	1	0	0	0	4	1	0	0	0	0	1	0	0	1	0.0133	0	0	0	0	0.0399	0.0532	0.0266	0.0133	0	0.0399	0	0.0133	0	0	0.0133	0	0	0
Bacteria;Firmicutes;Clostridia;Clostridiales;Ruminococcaceae;PAC000672_g	PAC000672_g	2	6	0	4	2	0	1	3	2	1	2	0	10	1	2	3	3	1	4	0	0	2	0	2	3	3	1	2	0	0.0266	0.0797	0	0.0532	0.0266	0	0.0133	0.0399	0.0266	0.0133	0.0266	0	0.1329	0.0133	0.0266	0.0399	0.0399	0.0133	0.0532
Bacteria;Firmicutes;Clostridia;Clostridiales;Lachnospiraceae;PAC000673_g	PAC000673_g	0	0	0	0	0	0	0	0	0	0	0	0	0	0	0	0	0	0	0	0	0	0	0	0	0	0	0	0	0	0	0	0	0	0	0	0	0	0	0	0	0	0	0	0	0	0	0	0
Bacteria;Saccharibacteria_TM7;Saccharimonas_c;Saccharimonas_o;Saccharimonas_f;PAC000677_g	PAC000677_g	0	0	0	0	0	0	0	0	0	0	0	0	0	0	0	0	0	3	0	0	1	0	0	0	0	0	2	0	0	0	0	0	0	0	0	0	0	0	0	0	0	0	0	0	0	0	0.0399	0
Bacteria;Firmicutes;Clostridia;Clostridiales;Lachnospiraceae;PAC000678_g	PAC000678_g	3	0	0	0	0	0	0	0	0	0	0	0	0	0	0	0	0	0	0	0	0	0	0	0	0	0	0	0	0	0.0399	0	0	0	0	0	0	0	0	0	0	0	0	0	0	0	0	0	0
Bacteria;Bacteroidetes;Bacteroidia;Bacteroidales;Muribaculaceae;PAC000679_g	PAC000679_g	2	0	0	2	0	1	0	0	4	4	2	6	7	2	2	2	7	0	4	1	0	5	0	3	11	2	2	0	1	0.0266	0	0	0.0266	0	0.0133	0	0	0.0532	0.0532	0.0266	0.0797	0.093	0.0266	0.0266	0.0266	0.093	0	0.0532
Bacteria;Firmicutes;Clostridia;Clostridiales;Ruminococcaceae;PAC000683_g	PAC000683_g	4	4	25	5	8	0	3	1	0	4	2	1	14	8	0	1	16	1	4	0	19	0	0	0	3	0	2	1	1	0.0532	0.0532	0.3322	0.0664	0.1063	0	0.0399	0.0133	0	0.0532	0.0266	0.0133	0.186	0.1063	0	0.0133	0.2126	0.0133	0.0532
Bacteria;Firmicutes;Erysipelotrichi;Erysipelotrichales;Erysipelotrichaceae;PAC000687_g	PAC000687_g	0	1	0	0	0	0	0	0	0	0	0	0	2	0	0	0	0	0	0	0	0	0	0	0	0	0	0	0	0	0	0.0133	0	0	0	0	0	0	0	0	0	0	0.0266	0	0	0	0	0	0
Bacteria;Firmicutes;Clostridia;Clostridiales;Lachnospiraceae;PAC000692_g	PAC000692_g	7	13	0	5	50	4	20	2	9	0	127	4	11	3	0	3	12	6	8	28	20	8	1	5	2	3	2	8	6	0.093	0.1728	0	0.0664	0.6645	0.0532	0.2658	0.0266	0.1196	0	1.6877	0.0532	0.1462	0.0399	0	0.0399	0.1595	0.0797	0.1063
Bacteria;Firmicutes;Clostridia;Clostridiales;Lachnospiraceae;PAC000720_g	PAC000720_g	1	1	2	2	3	12	7	8	0	1	2	2	0	2	0	1	3	1	3	3	0	3	1	2	1	3	0	1	0	0.0133	0.0133	0.0266	0.0266	0.0399	0.1595	0.093	0.1063	0	0.0133	0.0266	0.0266	0	0.0266	0	0.0133	0.0399	0.0133	0.0399
Bacteria;Firmicutes;Clostridia;Clostridiales;Lachnospiraceae;PAC000740_g	PAC000740_g	0	0	0	0	0	0	0	0	0	0	0	0	0	0	0	0	0	0	0	0	0	0	0	0	0	0	0	0	0	0	0	0	0	0	0	0	0	0	0	0	0	0	0	0	0	0	0	0
Bacteria;Firmicutes;Clostridia;Clostridiales;Ruminococcaceae;PAC000743_g	PAC000743_g	0	0	0	0	0	1	0	0	0	0	0	0	0	0	0	0	0	0	0	0	1	0	0	0	0	0	0	0	0	0	0	0	0	0	0.0133	0	0	0	0	0	0	0	0	0	0	0	0	0
Bacteria;Firmicutes;Clostridia;Clostridiales;Ruminococcaceae;PAC000748_g	PAC000748_g	1	6	1	0	2	2	0	1	2	1	4	1	3	1	2	1	0	10	5	2	0	4	2	2	5	1	0	5	2	0.0133	0.0797	0.0133	0	0.0266	0.0266	0	0.0133	0.0266	0.0133	0.0532	0.0133	0.0399	0.0133	0.0266	0.0133	0	0.1329	0.0664
Bacteria;Firmicutes;Clostridia;Clostridiales;Lachnospiraceae;PAC001043_g	PAC001043_g	7	11	8	13	31	23	32	48	20	10	9	14	10	2	5	7	9	5	12	10	43	13	5	14	4	7	2	10	6	0.093	0.1462	0.1063	0.1728	0.412	0.3056	0.4252	0.6379	0.2658	0.1329	0.1196	0.186	0.1329	0.0266	0.0664	0.093	0.1196	0.0664	0.1595
Bacteria;Tenericutes;Mollicutes;PAC001057_o;PAC001057_f;PAC001057_f_uc	PAC001057_f_uc	0	2	0	0	0	0	0	0	0	0	0	0	0	0	0	0	0	0	0	0	0	0	0	0	0	0	0	0	0	0	0.0266	0	0	0	0	0	0	0	0	0	0	0	0	0	0	0	0	0
Bacteria;Bacteroidetes;Bacteroidia;Bacteroidales;Muribaculaceae;PAC001063_g	PAC001063_g	105	42	138	114	385	144	52	38	204	49	194	420	109	102	121	148	147	20	88	43	1384	360	1	228	199	39	105	112	201	1.3953	0.5581	1.8339	1.515	5.1163	1.9136	0.691	0.505	2.711	0.6512	2.5781	5.5814	1.4485	1.3555	1.608	1.9668	1.9535	0.2658	1.1694
Bacteria;Bacteroidetes;Bacteroidia;Bacteroidales;Muribaculaceae;PAC001068_g	PAC001068_g	160	114	123	70	14	30	66	198	229	60	309	276	271	92	87	665	277	55	1038	206	211	310	34	367	435	329	327	313	255	2.1262	1.515	1.6346	0.9302	0.186	0.3987	0.8771	2.6312	3.0432	0.7973	4.1063	3.6678	3.6013	1.2226	1.1561	8.8372	3.6811	0.7309	13.794
Bacteria;Bacteroidetes;Bacteroidia;Bacteroidales;Muribaculaceae;PAC001073_g	PAC001073_g	0	0	0	0	0	0	0	0	0	0	0	0	0	0	0	0	1	0	0	0	0	0	0	0	2	0	0	0	0	0	0	0	0	0	0	0	0	0	0	0	0	0	0	0	0	0.0133	0	0
Bacteria;Bacteroidetes;Bacteroidia;Bacteroidales;Muribaculaceae;PAC001074_g	PAC001074_g	0	0	0	0	0	0	0	0	0	0	0	19	0	2	0	0	0	0	5	0	0	0	0	0	5	0	0	0	0	0	0	0	0	0	0	0	0	0	0	0	0.2525	0	0.0266	0	0	0	0	0.0664
Bacteria;Firmicutes;Clostridia;Clostridiales;Lachnospiraceae;PAC001090_g	PAC001090_g	1	113	1	37	1	0	0	0	0	0	0	0	0	2	2	1	59	12	0	0	0	0	5	0	18	0	0	1	15	0.0133	1.5017	0.0133	0.4917	0.0133	0	0	0	0	0	0	0	0	0.0266	0.0266	0.0133	0.7841	0.1595	0
Bacteria;Firmicutes;Clostridia;Clostridiales;Lachnospiraceae;PAC001091_g	PAC001091_g	17	3	18	70	16	308	101	4	8	2	29	20	114	3	14	0	5	14	21	19	1	8	0	49	3	4	5	12	7	0.2259	0.0399	0.2392	0.9302	0.2126	4.093	1.3422	0.0532	0.1063	0.0266	0.3854	0.2658	1.515	0.0399	0.186	0	0.0664	0.186	0.2791
Bacteria;Firmicutes;Clostridia;Clostridiales;Lachnospiraceae;PAC001092_g	PAC001092_g	52	17	4	44	37	93	112	82	19	17	32	49	13	10	12	27	16	18	17	66	30	36	6	30	7	15	6	13	12	0.691	0.2259	0.0532	0.5847	0.4917	1.2359	1.4884	1.0897	0.2525	0.2259	0.4252	0.6512	0.1728	0.1329	0.1595	0.3588	0.2126	0.2392	0.2259
Bacteria;Firmicutes;Clostridia;Clostridiales;Lachnospiraceae;PAC001097_g	PAC001097_g	2	314	0	212	6	1	1	712	27	127	185	1	0	176	83	6	13	138	0	3	5	17	18	10	52	1	35	17	100	0.0266	4.1728	0	2.8173	0.0797	0.0133	0.0133	9.4618	0.3588	1.6877	2.4585	0.0133	0	2.3389	1.103	0.0797	0.1728	1.8339	0
Bacteria;Firmicutes;Clostridia;Clostridiales;Ruminococcaceae;PAC001100_g	PAC001100_g	0	0	0	1	0	0	0	0	0	0	0	0	0	0	0	0	0	0	0	0	0	0	0	0	0	0	0	0	0	0	0	0	0.0133	0	0	0	0	0	0	0	0	0	0	0	0	0	0	0
Bacteria;Firmicutes;Clostridia;Clostridiales;Lachnospiraceae;PAC001103_g	PAC001103_g	2	3	1	0	0	5	5	0	0	2	0	0	1	0	2	1	2	1	2	1	0	1	1	1	2	1	0	3	0	0.0266	0.0399	0.0133	0	0	0.0664	0.0664	0	0	0.0266	0	0	0.0133	0	0.0266	0.0133	0.0266	0.0133	0.0266
Bacteria;Firmicutes;Clostridia;Clostridiales;Lachnospiraceae;PAC001105_g	PAC001105_g	0	0	0	0	0	0	0	0	0	0	0	0	0	0	0	0	0	0	0	0	0	0	0	0	0	0	0	0	0	0	0	0	0	0	0	0	0	0	0	0	0	0	0	0	0	0	0	0
Bacteria;Tenericutes;Mollicutes;PAC001057_o;PAC001057_f;PAC001108_g	PAC001108_g	7	2	2	1	0	0	0	0	5	3	2	0	0	0	0	0	0	0	0	0	0	0	0	0	0	0	1	1	1	0.093	0.0266	0.0266	0.0133	0	0	0	0	0.0664	0.0399	0.0266	0	0	0	0	0	0	0	0
Bacteria;Bacteroidetes;Bacteroidia;Bacteroidales;Muribaculaceae;PAC001112_g	PAC001112_g	139	306	417	239	118	26	22	16	344	144	483	301	171	284	401	314	448	10	30	53	76	73	17	49	191	36	234	302	81	1.8472	4.0664	5.5415	3.1761	1.5681	0.3455	0.2924	0.2126	4.5714	1.9136	6.4186	4	2.2724	3.7741	5.3289	4.1728	5.9535	0.1329	0.3987
Bacteria;Firmicutes;Clostridia;Clostridiales;Lachnospiraceae;PAC001116_g	PAC001116_g	49	5	27	158	22	1	15	16	53	19	6	16	0	2	18	1	3	0	8	38	3	5	1	0	12	16	3	12	6	0.6512	0.0664	0.3588	2.0997	0.2924	0.0133	0.1993	0.2126	0.7043	0.2525	0.0797	0.2126	0	0.0266	0.2392	0.0133	0.0399	0	0.1063
Bacteria;Firmicutes;Clostridia;Clostridiales;Lachnospiraceae;PAC001118_g	PAC001118_g	670	20	1	81	128	45	374	3	1	1	8	148	153	75	46	77	196	8	244	14	2	40	0	9	8	130	9	60	77	8.9037	0.2658	0.0133	1.0764	1.701	0.598	4.9701	0.0399	0.0133	0.0133	0.1063	1.9668	2.0332	0.9967	0.6113	1.0233	2.6047	0.1063	3.2425
Bacteria;Firmicutes;Clostridia;Clostridiales;Lachnospiraceae;PAC001124_g	PAC001124_g	0	19	0	0	17	0	0	0	0	0	0	0	0	5	2	0	2	1	0	0	0	2	2	1	0	0	0	11	0	0	0.2525	0	0	0.2259	0	0	0	0	0	0	0	0	0.0664	0.0266	0	0.0266	0.0133	0
Bacteria;Bacteroidetes;Bacteroidia;Bacteroidales;Muribaculaceae;PAC001127_g	PAC001127_g	209	190	47	174	120	27	36	89	23	12	213	106	219	87	21	148	205	64	144	16	78	35	192	279	150	116	257	145	61	2.7774	2.5249	0.6246	2.3123	1.5947	0.3588	0.4784	1.1827	0.3056	0.1595	2.8306	1.4086	2.9103	1.1561	0.2791	1.9668	2.7243	0.8505	1.9136
Bacteria;Firmicutes;Clostridia;Clostridiales;Lachnospiraceae;PAC001137_g	PAC001137_g	0	0	0	0	0	0	0	0	0	0	0	0	0	0	0	0	0	0	1	0	0	0	0	0	2	0	0	0	2	0	0	0	0	0	0	0	0	0	0	0	0	0	0	0	0	0	0	0.0133
Bacteria;Firmicutes;Clostridia;Clostridiales;Lachnospiraceae;PAC001138_g	PAC001138_g	8	10	0	1	14	9	16	28	2	4	2	4	1	1	2	3	2	0	1	2	0	6	0	3	0	0	1	1	0	0.1063	0.1329	0	0.0133	0.186	0.1196	0.2126	0.3721	0.0266	0.0532	0.0266	0.0532	0.0133	0.0133	0.0266	0.0399	0.0266	0	0.0133
Bacteria;Firmicutes;Clostridia;Clostridiales;Christensenellaceae;PAC001141_g	PAC001141_g	9	13	2	5	4	1	5	0	1	7	0	1	2	12	0	2	7	0	0	5	0	2	1	0	2	0	1	3	2	0.1196	0.1728	0.0266	0.0664	0.0532	0.0133	0.0664	0	0.0133	0.093	0	0.0133	0.0266	0.1595	0	0.0266	0.093	0	0
Bacteria;Firmicutes;Clostridia;Clostridiales;Ruminococcaceae;PAC001144_g	PAC001144_g	0	3	0	1	0	0	0	0	0	0	0	1	0	1	3	0	0	0	0	0	1	1	0	0	0	0	0	0	0	0	0.0399	0	0.0133	0	0	0	0	0	0	0	0.0133	0	0.0133	0.0399	0	0	0	0
Bacteria;Firmicutes;Clostridia;Clostridiales;Lachnospiraceae;PAC001149_g	PAC001149_g	0	0	0	0	0	0	1	0	0	0	0	0	0	0	0	0	0	0	0	1	0	0	0	0	0	0	0	0	0	0	0	0	0	0	0	0.0133	0	0	0	0	0	0	0	0	0	0	0	0
Bacteria;Firmicutes;Clostridia;Clostridiales;Lachnospiraceae;PAC001165_g	PAC001165_g	32	63	7	63	65	148	228	112	57	72	34	56	33	18	8	16	27	10	41	57	40	34	4	68	40	20	11	41	19	0.4252	0.8372	0.093	0.8372	0.8638	1.9668	3.0299	1.4884	0.7575	0.9568	0.4518	0.7442	0.4385	0.2392	0.1063	0.2126	0.3588	0.1329	0.5449
Bacteria;Firmicutes;Clostridia;Clostridiales;Lachnospiraceae;PAC001166_g	PAC001166_g	0	0	0	1	2	2	8	5	2	0	2	1	1	1	0	14	0	1	0	3	2	1	0	10	0	0	0	1	1	0	0	0	0.0133	0.0266	0.0266	0.1063	0.0664	0.0266	0	0.0266	0.0133	0.0133	0.0133	0	0.186	0	0.0133	0
Bacteria;Firmicutes;Clostridia;Clostridiales;Lachnospiraceae;PAC001177_g	PAC001177_g	0	0	0	0	0	0	0	0	0	0	0	0	0	0	0	0	0	0	0	0	0	0	0	0	0	0	0	0	0	0	0	0	0	0	0	0	0	0	0	0	0	0	0	0	0	0	0	0
Bacteria;Firmicutes;Clostridia;Clostridiales;Lachnospiraceae;PAC001199_g	PAC001199_g	0	0	0	0	0	0	0	0	2	0	0	0	0	0	0	0	0	0	0	0	0	0	0	0	0	0	0	0	0	0	0	0	0	0	0	0	0	0.0266	0	0	0	0	0	0	0	0	0	0
Bacteria;Firmicutes;Clostridia;Clostridiales;Lachnospiraceae;PAC001200_g	PAC001200_g	0	0	0	0	0	0	0	0	1	0	0	0	0	2	0	0	1	0	0	1	1	0	0	0	0	1	0	0	2	0	0	0	0	0	0	0	0	0.0133	0	0	0	0	0.0266	0	0	0.0133	0	0
Bacteria;Firmicutes;Clostridia;Clostridiales;Lachnospiraceae;PAC001201_g	PAC001201_g	0	0	0	0	0	0	0	0	0	0	0	0	0	0	0	0	0	0	0	0	0	0	0	0	0	0	0	0	0	0	0	0	0	0	0	0	0	0	0	0	0	0	0	0	0	0	0	0
Bacteria;Firmicutes;Clostridia;Clostridiales;Christensenellaceae;PAC001207_g	PAC001207_g	0	1	0	0	1	0	0	0	4	0	0	3	0	1	0	1	0	2	1	0	0	0	0	1	1	0	0	0	1	0	0.0133	0	0	0.0133	0	0	0	0.0532	0	0	0.0399	0	0.0133	0	0.0133	0	0.0266	0.0133
Bacteria;Firmicutes;Clostridia;Clostridiales;Lachnospiraceae;PAC001212_g	PAC001212_g	0	0	1	1	4	21	0	0	0	0	0	0	4	0	1	1	13	0	3	17	23	1	0	8	0	7	0	3	6	0	0	0.0133	0.0133	0.0532	0.2791	0	0	0	0	0	0	0.0532	0	0.0133	0.0133	0.1728	0	0.0399
Bacteria;Firmicutes;Clostridia;Clostridiales;Christensenellaceae;PAC001217_g	PAC001217_g	0	0	0	1	0	0	0	0	0	0	0	0	0	0	0	0	0	0	0	0	0	0	0	0	0	0	0	0	0	0	0	0	0.0133	0	0	0	0	0	0	0	0	0	0	0	0	0	0	0
Bacteria;Firmicutes;Clostridia;Clostridiales;Christensenellaceae;PAC001219_g	PAC001219_g	6	6	6	7	5	1	3	16	2	0	0	2	0	2	1	1	1	1	1	2	2	4	0	4	1	0	0	3	1	0.0797	0.0797	0.0797	0.093	0.0664	0.0133	0.0399	0.2126	0.0266	0	0	0.0266	0	0.0266	0.0133	0.0133	0.0133	0.0133	0.0133
Bacteria;Firmicutes;Clostridia;Clostridiales;Dehalobacterium_f;PAC001221_g	PAC001221_g	1	13	3	7	2	9	6	17	6	11	5	2	4	5	0	10	1	1	4	12	3	2	3	5	1	2	0	6	5	0.0133	0.1728	0.0399	0.093	0.0266	0.1196	0.0797	0.2259	0.0797	0.1462	0.0664	0.0266	0.0532	0.0664	0	0.1329	0.0133	0.0133	0.0532
Bacteria;Firmicutes;Clostridia;Clostridiales;Lachnospiraceae;PAC001225_g	PAC001225_g	7	7	9	43	24	3	18	103	0	15	1	6	2	15	6	0	6	2	8	22	5	27	1	29	5	5	3	7	3	0.093	0.093	0.1196	0.5714	0.3189	0.0399	0.2392	1.3688	0	0.1993	0.0133	0.0797	0.0266	0.1993	0.0797	0	0.0797	0.0266	0.1063
Bacteria;Firmicutes;Clostridia;Clostridiales;Lachnospiraceae;PAC001228_g	PAC001228_g	22	8	42	18	21	72	115	15	5	57	14	44	14	10	38	21	7	7	67	33	54	44	0	51	12	65	22	11	31	0.2924	0.1063	0.5581	0.2392	0.2791	0.9568	1.5282	0.1993	0.0664	0.7575	0.186	0.5847	0.186	0.1329	0.505	0.2791	0.093	0.093	0.8904
Bacteria;Firmicutes;Clostridia;Clostridiales;Lachnospiraceae;PAC001231_g	PAC001231_g	0	0	0	1	0	0	0	0	0	0	0	0	0	0	0	0	0	0	0	1	0	0	0	0	0	0	0	0	0	0	0	0	0.0133	0	0	0	0	0	0	0	0	0	0	0	0	0	0	0
Bacteria;Firmicutes;Clostridia;Clostridiales;Mogibacterium_f;PAC001236_g	PAC001236_g	1	2	0	0	0	0	0	0	1	0	0	0	0	0	0	1	0	0	0	1	0	1	0	0	0	1	0	0	0	0.0133	0.0266	0	0	0	0	0	0	0.0133	0	0	0	0	0	0	0.0133	0	0	0
Bacteria;Actinobacteria;Coriobacteriia;Coriobacteriales;Coriobacteriaceae;PAC001266_g	PAC001266_g	0	1	1	0	0	1	0	0	0	1	1	0	0	1	0	0	0	0	2	0	0	1	1	0	0	0	1	0	1	0	0.0133	0.0133	0	0	0.0133	0	0	0	0.0133	0.0133	0	0	0.0133	0	0	0	0	0.0266
Bacteria;Firmicutes;Clostridia;Clostridiales;Lachnospiraceae;PAC001270_g	PAC001270_g	14	2	1	5	2	10	10	10	12	5	2	2	1	0	1	1	2	1	2	0	4	2	1	8	2	2	1	3	0	0.186	0.0266	0.0133	0.0664	0.0266	0.1329	0.1329	0.1329	0.1595	0.0664	0.0266	0.0266	0.0133	0	0.0133	0.0133	0.0266	0.0133	0.0266
Bacteria;Firmicutes;Clostridia;Clostridiales;Lachnospiraceae;PAC001287_g	PAC001287_g	0	3	0	2	1	14	1	1	0	4	9	0	0	3	3	0	0	0	2	1	1	0	0	3	0	0	0	5	0	0	0.0399	0	0.0266	0.0133	0.186	0.0133	0.0133	0	0.0532	0.1196	0	0	0.0399	0.0399	0	0	0	0.0266
Bacteria;Firmicutes;Clostridia;Clostridiales;Lachnospiraceae;PAC001296_g	PAC001296_g	0	0	0	0	1	1	5	2	1	5	1	0	0	0	0	0	0	1	0	0	6	1	0	13	1	10	0	0	1	0	0	0	0	0.0133	0.0133	0.0664	0.0266	0.0133	0.0664	0.0133	0	0	0	0	0	0	0.0133	0
Bacteria;Firmicutes;Clostridia;Clostridiales;Christensenellaceae;PAC001301_g	PAC001301_g	0	0	0	0	0	0	0	1	0	0	0	0	0	0	0	0	0	0	0	0	0	0	0	0	0	0	0	0	0	0	0	0	0	0	0	0	0.0133	0	0	0	0	0	0	0	0	0	0	0
Bacteria;Firmicutes;Clostridia;Clostridiales;Lachnospiraceae;PAC001308_g	PAC001308_g	0	1	2	1	14	3	6	15	4	2	1	1	5	2	3	6	3	0	3	12	4	9	0	6	0	1	2	2	0	0	0.0133	0.0266	0.0133	0.186	0.0399	0.0797	0.1993	0.0532	0.0266	0.0133	0.0133	0.0664	0.0266	0.0399	0.0797	0.0399	0	0.0399
Bacteria;Firmicutes;Clostridia;Clostridiales;Ruminococcaceae;PAC001313_g	PAC001313_g	3	4	1	2	0	2	2	0	1	1	0	0	0	0	1	3	1	1	0	0	0	3	0	2	1	0	0	0	0	0.0399	0.0532	0.0133	0.0266	0	0.0266	0.0266	0	0.0133	0.0133	0	0	0	0	0.0133	0.0399	0.0133	0.0133	0
Bacteria;Tenericutes;Mollicutes;PAC001057_o;PAC000197_f;PAC001323_g	PAC001323_g	0	0	0	0	1	0	0	0	0	0	0	0	0	0	0	0	0	0	0	0	0	0	0	0	0	0	0	0	0	0	0	0	0	0.0133	0	0	0	0	0	0	0	0	0	0	0	0	0	0
Bacteria;Firmicutes;Clostridia;Clostridiales;Christensenellaceae;PAC001360_g	PAC001360_g	19	4	32	53	60	11	10	23	4	11	11	9	24	17	12	6	17	2	8	7	2	14	1	11	2	12	8	15	15	0.2525	0.0532	0.4252	0.7043	0.7973	0.1462	0.1329	0.3056	0.0532	0.1462	0.1462	0.1196	0.3189	0.2259	0.1595	0.0797	0.2259	0.0266	0.1063
Bacteria;Firmicutes;Erysipelotrichi;Erysipelotrichales;Erysipelotrichaceae;PAC001362_g	PAC001362_g	3	0	0	0	0	0	1	1	0	0	2	0	0	0	0	2	1	0	0	0	0	1	2	0	2	0	2	1	0	0.0399	0	0	0	0	0	0.0133	0.0133	0	0	0.0266	0	0	0	0	0.0266	0.0133	0	0
Bacteria;Firmicutes;Clostridia;Clostridiales;Lachnospiraceae;PAC001372_g	PAC001372_g	7	5	1	8	13	36	20	25	38	5	1	9	5	6	11	2	5	5	7	10	3	7	1	14	5	1	1	12	1	0.093	0.0664	0.0133	0.1063	0.1728	0.4784	0.2658	0.3322	0.505	0.0664	0.0133	0.1196	0.0664	0.0797	0.1462	0.0266	0.0664	0.0664	0.093
Bacteria;Firmicutes;Clostridia;Clostridiales;Lachnospiraceae;PAC001375_g	PAC001375_g	2	3	0	10	9	2	3	0	7	1	6	5	10	1	4	0	4	7	2	6	4	3	1	9	1	0	0	1	1	0.0266	0.0399	0	0.1329	0.1196	0.0266	0.0399	0	0.093	0.0133	0.0797	0.0664	0.1329	0.0133	0.0532	0	0.0532	0.093	0.0266
Bacteria;Firmicutes;Clostridia;Clostridiales;Lachnospiraceae;PAC001377_g	PAC001377_g	4	4	4	1	3	0	10	10	0	0	1	1	2	0	0	1	1	0	1	2	2	7	0	6	1	0	1	0	5	0.0532	0.0532	0.0532	0.0133	0.0399	0	0.1329	0.1329	0	0	0.0133	0.0133	0.0266	0	0	0.0133	0.0133	0	0.0133
Bacteria;Firmicutes;Clostridia;Clostridiales;Lachnospiraceae;PAC001385_g	PAC001385_g	0	1	0	0	0	0	0	1	0	0	0	1	0	0	0	0	0	0	0	0	1	0	0	0	0	0	3	0	0	0	0.0133	0	0	0	0	0	0.0133	0	0	0	0.0133	0	0	0	0	0	0	0
Bacteria;Firmicutes;Clostridia;Clostridiales;Lachnospiraceae;PAC001386_g	PAC001386_g	0	2	3	0	0	14	1	0	0	5	2	0	1	2	0	0	0	6	7	0	6	0	0	14	4	4	0	10	0	0	0.0266	0.0399	0	0	0.186	0.0133	0	0	0.0664	0.0266	0	0.0133	0.0266	0	0	0	0.0797	0.093
Bacteria;Actinobacteria;Coriobacteriia;Coriobacteriales;Coriobacteriaceae;PAC001389_g	PAC001389_g	3	0	0	0	1	0	0	0	0	0	0	0	0	0	0	0	0	0	0	0	0	0	0	0	0	0	0	0	0	0.0399	0	0	0	0.0133	0	0	0	0	0	0	0	0	0	0	0	0	0	0
Bacteria;Firmicutes;Clostridia;Clostridiales;Lachnospiraceae;PAC001390_g	PAC001390_g	0	0	0	0	0	0	0	0	0	0	0	0	0	0	0	0	0	0	0	0	0	0	0	0	0	0	0	0	0	0	0	0	0	0	0	0	0	0	0	0	0	0	0	0	0	0	0	0
Bacteria;Firmicutes;Clostridia;Clostridiales;Peptococcaceae;PAC001400_g	PAC001400_g	0	0	0	0	0	3	1	2	0	1	0	1	1	0	0	0	1	0	0	1	0	1	0	0	0	0	0	0	0	0	0	0	0	0	0.0399	0.0133	0.0266	0	0.0133	0	0.0133	0.0133	0	0	0	0.0133	0	0
Bacteria;Firmicutes;Clostridia;Clostridiales;Ruminococcaceae;PAC001402_g	PAC001402_g	7	4	13	6	5	16	17	13	4	5	3	3	3	3	2	2	4	3	6	10	6	5	0	13	0	4	2	1	3	0.093	0.0532	0.1728	0.0797	0.0664	0.2126	0.2259	0.1728	0.0532	0.0664	0.0399	0.0399	0.0399	0.0399	0.0266	0.0266	0.0532	0.0399	0.0797
Bacteria;Firmicutes;Clostridia;Clostridiales;Lachnospiraceae;PAC001408_g	PAC001408_g	0	0	0	1	2	369	57	1	3	5	2	253	27	3	7	29	30	30	4	146	0	12	13	8	1	1	0	2	17	0	0	0	0.0133	0.0266	4.9037	0.7575	0.0133	0.0399	0.0664	0.0266	3.3621	0.3588	0.0399	0.093	0.3854	0.3987	0.3987	0.0532
Bacteria;Firmicutes;Clostridia;Clostridiales;Christensenellaceae;PAC001440_g	PAC001440_g	0	30	1	8	3	0	1	11	2	1	2	0	5	2	0	0	0	0	0	4	0	0	0	1	1	0	0	1	1	0	0.3987	0.0133	0.1063	0.0399	0	0.0133	0.1462	0.0266	0.0133	0.0266	0	0.0664	0.0266	0	0	0	0	0
Bacteria;Firmicutes;Clostridia;Clostridiales;Lachnospiraceae;PAC001452_g	PAC001452_g	0	0	0	0	0	0	0	0	0	0	0	0	0	0	0	0	0	0	0	0	0	0	0	0	0	0	2	1	0	0	0	0	0	0	0	0	0	0	0	0	0	0	0	0	0	0	0	0
Bacteria;Firmicutes;Clostridia;Clostridiales;Lachnospiraceae;PAC001456_g	PAC001456_g	16	0	1	1	22	0	0	0	0	0	0	0	3	0	0	0	6	0	0	0	0	0	0	26	6	0	4	0	0	0.2126	0	0.0133	0.0133	0.2924	0	0	0	0	0	0	0	0.0399	0	0	0	0.0797	0	0
Bacteria;Firmicutes;Clostridia;Clostridiales;Lachnospiraceae;PAC001457_g	PAC001457_g	2	0	1	1	4	0	7	1	2	0	0	3	0	3	0	3	0	2	2	6	2	4	0	2	0	0	0	4	1	0.0266	0	0.0133	0.0133	0.0532	0	0.093	0.0133	0.0266	0	0	0.0399	0	0.0399	0	0.0399	0	0.0266	0.0266
Bacteria;Firmicutes;Clostridia;Clostridiales;Lachnospiraceae;PAC001458_g	PAC001458_g	0	0	0	0	12	0	0	1	0	0	0	0	4	0	0	0	0	0	0	0	0	4	0	0	1	0	0	0	4	0	0	0	0	0.1595	0	0	0.0133	0	0	0	0	0.0532	0	0	0	0	0	0
Bacteria;Firmicutes;Clostridia;Clostridiales;Lachnospiraceae;PAC001465_g	PAC001465_g	0	0	0	0	0	0	0	0	0	0	0	0	0	0	0	0	0	0	0	0	0	0	0	0	0	0	0	0	0	0	0	0	0	0	0	0	0	0	0	0	0	0	0	0	0	0	0	0
Bacteria;Firmicutes;Clostridia;Clostridiales;Ruminococcaceae;PAC001468_g	PAC001468_g	1	0	1	0	0	0	0	0	2	0	0	2	1	1	1	1	3	0	0	1	3	0	0	0	1	0	0	0	0	0.0133	0	0.0133	0	0	0	0	0	0.0266	0	0	0.0266	0.0133	0.0133	0.0133	0.0133	0.0399	0	0
Bacteria;Bacteroidetes;Bacteroidia;Bacteroidales;Muribaculaceae;PAC001472_g	PAC001472_g	78	28	5	33	15	20	11	0	842	49	429	74	215	129	62	146	414	1	133	34	4	168	8	0	5	3	31	8	1	1.0365	0.3721	0.0664	0.4385	0.1993	0.2658	0.1462	0	11.1894	0.6512	5.701	0.9834	2.8571	1.7143	0.8239	1.9402	5.5017	0.0133	1.7674
Bacteria;Firmicutes;Clostridia;Clostridiales;Lachnospiraceae;PAC001480_g	PAC001480_g	0	31	4	72	1	4	3	13	66	39	8	1	0	1	0	3	3	1	0	0	0	0	0	0	0	0	0	0	0	0	0.412	0.0532	0.9568	0.0133	0.0532	0.0399	0.1728	0.8771	0.5183	0.1063	0.0133	0	0.0133	0	0.0399	0.0399	0.0133	0
Bacteria;Bacteroidetes;Bacteroidia;Bacteroidales;Muribaculaceae;PAC001485_g	PAC001485_g	0	3	1	0	0	0	0	5	3	0	2	43	5	4	1	0	8	5	2	0	4	2	2	0	14	1	17	3	4	0	0.0399	0.0133	0	0	0	0	0.0664	0.0399	0	0.0266	0.5714	0.0664	0.0532	0.0133	0	0.1063	0.0664	0.0266
Bacteria;Firmicutes;Clostridia;Clostridiales;Peptococcaceae;PAC001500_g	PAC001500_g	9	7	3	1	0	1	1	6	4	3	3	0	6	2	1	0	0	15	0	1	2	1	0	7	16	7	2	1	9	0.1196	0.093	0.0399	0.0133	0	0.0133	0.0133	0.0797	0.0532	0.0399	0.0399	0	0.0797	0.0266	0.0133	0	0	0.1993	0
Bacteria;Bacteroidetes;Bacteroidia;Bacteroidales;Muribaculaceae;PAC001512_g	PAC001512_g	0	5	15	4	0	0	1	9	48	13	6	9	31	47	6	21	20	19	21	6	0	103	7	15	41	25	17	6	13	0	0.0664	0.1993	0.0532	0	0	0.0133	0.1196	0.6379	0.1728	0.0797	0.1196	0.412	0.6246	0.0797	0.2791	0.2658	0.2525	0.2791
Bacteria;Firmicutes;Clostridia;Clostridiales;Lachnospiraceae;PAC001516_g	PAC001516_g	0	0	0	0	0	0	0	0	0	1	0	1	1	0	0	0	1	0	2	0	0	0	0	0	0	1	0	2	3	0	0	0	0	0	0	0	0	0	0.0133	0	0.0133	0.0133	0	0	0	0.0133	0	0.0266
Bacteria;Firmicutes;Clostridia;Clostridiales;Lachnospiraceae;PAC001524_g	PAC001524_g	5	9	5	2	6	7	4	5	3	1	3	2	1	2	0	0	0	2	2	0	1	0	0	11	4	2	1	1	1	0.0664	0.1196	0.0664	0.0266	0.0797	0.093	0.0532	0.0664	0.0399	0.0133	0.0399	0.0266	0.0133	0.0266	0	0	0	0.0266	0.0266
Bacteria;Firmicutes;Clostridia;Clostridiales;Lachnospiraceae;PAC001525_g	PAC001525_g	7	0	0	3	0	3	1	0	1	0	0	0	0	1	1	0	0	0	0	0	0	0	0	0	0	0	0	0	0	0.093	0	0	0.0399	0	0.0399	0.0133	0	0.0133	0	0	0	0	0.0133	0.0133	0	0	0	0
Bacteria;Firmicutes;Erysipelotrichi;Erysipelotrichales;Erysipelotrichaceae;PAC001528_g	PAC001528_g	1	0	2	1	6	0	0	0	0	4	0	2	3	1	0	1	2	2	0	1	0	0	0	0	1	0	1	1	0	0.0133	0	0.0266	0.0133	0.0797	0	0	0	0	0.0532	0	0.0266	0.0399	0.0133	0	0.0133	0.0266	0.0266	0
Bacteria;Firmicutes;Clostridia;Clostridiales;Lachnospiraceae;PAC001544_g	PAC001544_g	3	1	6	21	0	0	1	5	0	0	0	0	0	2	0	0	0	0	1	0	1	0	0	0	0	0	0	0	0	0.0399	0.0133	0.0797	0.2791	0	0	0.0133	0.0664	0	0	0	0	0	0.0266	0	0	0	0	0.0133
Bacteria;Cyanobacteria;PAC001562_c;PAC001562_o;PAC001562_f;PAC001562_g	PAC001562_g	0	0	0	0	0	0	0	0	0	0	0	0	0	0	0	0	0	0	0	0	1	0	0	0	0	0	0	0	0	0	0	0	0	0	0	0	0	0	0	0	0	0	0	0	0	0	0	0
Bacteria;Firmicutes;Clostridia;Clostridiales;Lachnospiraceae;PAC001563_g	PAC001563_g	1	4	1	9	3	10	1	6	3	0	3	4	1	2	2	2	5	0	1	3	1	0	0	3	0	1	0	1	0	0.0133	0.0532	0.0133	0.1196	0.0399	0.1329	0.0133	0.0797	0.0399	0	0.0399	0.0532	0.0133	0.0266	0.0266	0.0266	0.0664	0	0.0133
Bacteria;Firmicutes;Clostridia;Clostridiales;Lachnospiraceae;PAC001572_g	PAC001572_g	1	0	1	0	3	5	2	0	0	0	2	0	0	0	0	2	0	0	1	0	1	3	0	0	0	0	0	0	0	0.0133	0	0.0133	0	0.0399	0.0664	0.0266	0	0	0	0.0266	0	0	0	0	0.0266	0	0	0.0133
Bacteria;Firmicutes;Clostridia;Clostridiales;Lachnospiraceae;PAC001588_g	PAC001588_g	6	12	0	6	64	3	5	4	6	0	12	8	2	2	1	0	9	3	2	0	39	3	0	0	3	22	0	5	3	0.0797	0.1595	0	0.0797	0.8505	0.0399	0.0664	0.0532	0.0797	0	0.1595	0.1063	0.0266	0.0266	0.0133	0	0.1196	0.0399	0.0266
Bacteria;Firmicutes;Clostridia;Clostridiales;Lachnospiraceae;PAC001603_g	PAC001603_g	0	0	0	0	0	0	0	0	0	0	0	0	0	0	0	0	0	0	0	0	0	0	0	1	0	0	0	0	0	0	0	0	0	0	0	0	0	0	0	0	0	0	0	0	0	0	0	0
Bacteria;Firmicutes;Clostridia;Clostridiales;Mogibacterium_f;PAC001609_g	PAC001609_g	1	4	0	1	1	1	1	0	0	1	3	2	2	0	3	2	1	1	1	0	2	3	0	0	2	2	0	1	0	0.0133	0.0532	0	0.0133	0.0133	0.0133	0.0133	0	0	0.0133	0.0399	0.0266	0.0266	0	0.0399	0.0266	0.0133	0.0133	0.0133
Bacteria;Firmicutes;Clostridia;Clostridiales;Mogibacterium_f;PAC001612_g	PAC001612_g	0	3	0	0	0	1	1	0	0	0	0	0	0	0	0	0	4	0	0	0	0	0	0	0	1	0	0	0	0	0	0.0399	0	0	0	0.0133	0.0133	0	0	0	0	0	0	0	0	0	0.0532	0	0
Bacteria;Firmicutes;Clostridia;Clostridiales;Ruminococcaceae;PAC001637_g	PAC001637_g	0	1	0	0	0	2	1	0	0	0	0	0	1	1	0	0	0	1	0	1	2	0	0	0	0	0	0	3	0	0	0.0133	0	0	0	0.0266	0.0133	0	0	0	0	0	0.0133	0.0133	0	0	0	0.0133	0
Bacteria;Firmicutes;Clostridia;Clostridiales;Lachnospiraceae;PAC001679_g	PAC001679_g	4	1	0	46	3	34	48	0	10	1	0	5	0	3	0	2	1	1	1	47	1	7	0	1	0	3	1	7	0	0.0532	0.0133	0	0.6113	0.0399	0.4518	0.6379	0	0.1329	0.0133	0	0.0664	0	0.0399	0	0.0266	0.0133	0.0133	0.0133
Bacteria;Firmicutes;Clostridia;Clostridiales;Lachnospiraceae;PAC001681_g	PAC001681_g	0	0	0	0	0	0	1	11	0	3	0	0	0	0	0	1	0	0	1	0	0	0	0	0	0	2	1	0	0	0	0	0	0	0	0	0.0133	0.1462	0	0.0399	0	0	0	0	0	0.0133	0	0	0.0133
Bacteria;Bacteroidetes;Bacteroidia;Bacteroidales;Muribaculaceae;PAC001692_g	PAC001692_g	10	25	8	5	8	0	1	2	8	2	8	49	13	22	11	7	16	22	4	11	20	3	15	20	23	20	19	15	11	0.1329	0.3322	0.1063	0.0664	0.1063	0	0.0133	0.0266	0.1063	0.0266	0.1063	0.6512	0.1728	0.2924	0.1462	0.093	0.2126	0.2924	0.0532
Bacteria;Firmicutes;Clostridia;Clostridiales;Lachnospiraceae;PAC001738_g	PAC001738_g	0	1	0	0	0	0	0	0	0	0	0	0	0	0	0	0	0	0	0	0	0	0	0	0	0	0	0	0	0	0	0.0133	0	0	0	0	0	0	0	0	0	0	0	0	0	0	0	0	0
Bacteria;Firmicutes;Erysipelotrichi;Erysipelotrichales;Erysipelotrichaceae;PAC001762_g	PAC001762_g	0	0	0	0	0	3	0	0	0	0	2	0	0	0	0	0	0	0	0	0	0	0	0	0	2	11	0	1	1	0	0	0	0	0	0.0399	0	0	0	0	0.0266	0	0	0	0	0	0	0	0
Bacteria;Bacteroidetes;Bacteroidia;Bacteroidales;Muribaculaceae;PAC001765_g	PAC001765_g	18	7	21	9	2	3	0	9	19	4	26	18	14	15	14	17	14	11	9	10	6	7	1	14	13	6	11	14	9	0.2392	0.093	0.2791	0.1196	0.0266	0.0399	0	0.1196	0.2525	0.0532	0.3455	0.2392	0.186	0.1993	0.186	0.2259	0.186	0.1462	0.1196
Bacteria;Firmicutes;Clostridia;Clostridiales;Ruminococcaceae;PAC001778_g	PAC001778_g	11	11	4	6	5	8	11	5	26	1	2	5	6	6	1	1	2	3	0	8	3	5	0	6	0	3	3	6	1	0.1462	0.1462	0.0532	0.0797	0.0664	0.1063	0.1462	0.0664	0.3455	0.0133	0.0266	0.0664	0.0797	0.0797	0.0133	0.0133	0.0266	0.0399	0
Bacteria;Firmicutes;Clostridia;Clostridiales;Ruminococcaceae;PAC001908_g	PAC001908_g	0	1	0	0	0	0	0	0	1	0	0	0	1	0	1	1	1	0	0	1	0	2	0	0	1	0	0	0	1	0	0.0133	0	0	0	0	0	0	0.0133	0	0	0	0.0133	0	0.0133	0.0133	0.0133	0	0
Bacteria;Firmicutes;Clostridia;Clostridiales;Lachnospiraceae;PAC002039_g	PAC002039_g	0	2	0	0	0	1	1	0	2	0	0	2	0	0	0	0	2	2	1	2	1	2	0	9	0	3	1	2	0	0	0.0266	0	0	0	0.0133	0.0133	0	0.0266	0	0	0.0266	0	0	0	0	0.0266	0.0266	0.0133
Bacteria;Firmicutes;Clostridia;Clostridiales;Lachnospiraceae;PAC002042_g	PAC002042_g	1	3	2	1	0	4	12	6	2	1	2	4	2	0	0	0	0	0	0	2	1	3	0	1	0	2	0	1	0	0.0133	0.0399	0.0266	0.0133	0	0.0532	0.1595	0.0797	0.0266	0.0133	0.0266	0.0532	0.0266	0	0	0	0	0	0
Bacteria;Firmicutes;Negativicutes;Hydrogenispora_o;Hydrogenispora_f;PAC002129_g	PAC002129_g	0	1	8	1	0	0	0	0	0	5	4	1	2	5	2	2	1	3	2	3	0	9	0	2	2	8	2	4	5	0	0.0133	0.1063	0.0133	0	0	0	0	0	0.0664	0.0532	0.0133	0.0266	0.0664	0.0266	0.0266	0.0133	0.0399	0.0266
Bacteria;Firmicutes;Clostridia;Clostridiales;Christensenellaceae;PAC002147_g	PAC002147_g	2	10	2	0	7	4	0	2	0	0	1	0	1	1	2	0	1	1	0	1	0	2	0	2	1	3	1	0	1	0.0266	0.1329	0.0266	0	0.093	0.0532	0	0.0266	0	0	0.0133	0	0.0133	0.0133	0.0266	0	0.0133	0.0133	0
Bacteria;Firmicutes;Clostridia;Clostridiales;Ruminococcaceae;PAC002148_g	PAC002148_g	0	0	0	0	0	0	0	0	0	0	0	0	0	0	0	0	0	0	0	0	0	0	1	0	0	0	0	0	0	0	0	0	0	0	0	0	0	0	0	0	0	0	0	0	0	0	0	0
Bacteria;Firmicutes;Clostridia;Clostridiales;Lachnospiraceae;PAC002153_g	PAC002153_g	0	0	0	0	0	0	0	1	0	0	0	0	0	0	0	0	0	0	0	0	0	0	0	0	0	0	0	0	0	0	0	0	0	0	0	0	0.0133	0	0	0	0	0	0	0	0	0	0	0
Bacteria;Firmicutes;Clostridia;Clostridiales;Ruminococcaceae;PAC002156_g	PAC002156_g	0	0	0	0	0	0	0	0	0	0	0	0	0	1	0	0	0	0	0	0	1	0	0	0	0	0	0	0	0	0	0	0	0	0	0	0	0	0	0	0	0	0	0.0133	0	0	0	0	0
Bacteria;Firmicutes;Clostridia;Clostridiales;Christensenellaceae;PAC002169_g	PAC002169_g	1	0	0	1	0	0	1	1	0	0	0	0	0	0	0	0	0	0	0	0	0	0	0	1	0	0	0	0	0	0.0133	0	0	0.0133	0	0	0.0133	0.0133	0	0	0	0	0	0	0	0	0	0	0
Bacteria;Firmicutes;Clostridia;Clostridiales;Lachnospiraceae;PAC002178_g	PAC002178_g	0	2	0	0	1	0	0	0	0	0	0	0	0	0	0	0	0	0	0	0	1	0	0	0	0	0	0	0	0	0	0.0266	0	0	0.0133	0	0	0	0	0	0	0	0	0	0	0	0	0	0
Bacteria;Firmicutes;Clostridia;Clostridiales;Ruminococcaceae;PAC002187_g	PAC002187_g	0	0	0	0	0	0	0	0	0	0	0	0	0	0	0	0	0	0	0	0	0	0	0	0	0	0	0	0	0	0	0	0	0	0	0	0	0	0	0	0	0	0	0	0	0	0	0	0
Bacteria;Firmicutes;Clostridia;Clostridiales;Ruminococcaceae;PAC002194_g	PAC002194_g	0	0	0	0	0	0	0	0	0	0	0	0	0	0	0	0	0	0	0	0	0	0	0	0	0	0	0	0	0	0	0	0	0	0	0	0	0	0	0	0	0	0	0	0	0	0	0	0
Bacteria;Firmicutes;Clostridia;Clostridiales;Lachnospiraceae;PAC002196_g	PAC002196_g	0	0	0	4	9	6	26	4	0	1	0	1	1	1	0	0	0	1	1	0	0	0	0	1	0	2	0	4	4	0	0	0	0.0532	0.1196	0.0797	0.3455	0.0532	0	0.0133	0	0.0133	0.0133	0.0133	0	0	0	0.0133	0.0133
Bacteria;Firmicutes;Clostridia;Clostridiales;Ruminococcaceae;PAC002203_g	PAC002203_g	0	0	0	0	0	0	0	0	0	0	0	0	0	0	0	0	0	0	0	0	0	0	0	0	0	0	0	0	0	0	0	0	0	0	0	0	0	0	0	0	0	0	0	0	0	0	0	0
Bacteria;Firmicutes;Erysipelotrichi;Erysipelotrichales;Erysipelotrichaceae;PAC002314_g	PAC002314_g	1	0	0	0	0	2	0	0	0	0	0	0	0	0	0	0	0	0	0	0	0	0	0	0	0	0	0	0	0	0.0133	0	0	0	0	0.0266	0	0	0	0	0	0	0	0	0	0	0	0	0
Bacteria;Firmicutes;Clostridia;Clostridiales;Lachnospiraceae;PAC002367_g	PAC002367_g	0	0	0	0	0	0	0	0	0	0	0	0	0	0	0	0	0	0	0	0	0	0	0	0	0	0	0	0	0	0	0	0	0	0	0	0	0	0	0	0	0	0	0	0	0	0	0	0
Bacteria;Firmicutes;Clostridia;Clostridiales;Lachnospiraceae;PAC002368_g	PAC002368_g	2	1	0	7	8	1	5	2	4	9	3	6	1	0	3	2	4	2	7	2	2	10	0	6	0	1	2	4	23	0.0266	0.0133	0	0.093	0.1063	0.0133	0.0664	0.0266	0.0532	0.1196	0.0399	0.0797	0.0133	0	0.0399	0.0266	0.0532	0.0266	0.093
Bacteria;Firmicutes;Clostridia;Clostridiales;Lachnospiraceae;PAC002375_g	PAC002375_g	0	0	0	0	1	0	0	0	0	0	0	1	0	0	0	0	0	0	0	0	0	0	0	0	0	0	0	0	0	0	0	0	0	0.0133	0	0	0	0	0	0	0.0133	0	0	0	0	0	0	0
Bacteria;Firmicutes;Clostridia;Clostridiales;Dehalobacterium_f;PAC002390_g	PAC002390_g	0	2	1	1	0	0	1	0	0	0	0	0	0	1	0	0	0	0	0	0	0	0	0	0	3	0	0	0	0	0	0.0266	0.0133	0.0133	0	0	0.0133	0	0	0	0	0	0	0.0133	0	0	0	0	0
Bacteria;Bacteroidetes;Bacteroidia;Bacteroidales;Muribaculaceae;PAC002400_g	PAC002400_g	0	0	0	0	0	0	0	0	0	0	0	2	0	0	0	1	1	0	1	0	0	0	0	0	0	0	3	0	0	0	0	0	0	0	0	0	0	0	0	0	0.0266	0	0	0	0.0133	0.0133	0	0.0133
Bacteria;Firmicutes;Clostridia;Clostridiales;Ruminococcaceae;PAC002409_g	PAC002409_g	0	0	0	0	0	0	0	0	0	0	0	0	0	1	0	0	0	0	0	0	0	0	0	0	0	0	0	0	0	0	0	0	0	0	0	0	0	0	0	0	0	0	0.0133	0	0	0	0	0
Bacteria;Firmicutes;Clostridia;Clostridiales;Dehalobacterium_f;PAC002423_g	PAC002423_g	0	2	0	0	0	0	0	0	0	0	0	1	1	1	0	0	0	0	0	0	0	0	0	0	0	0	0	0	0	0	0.0266	0	0	0	0	0	0	0	0	0	0.0133	0.0133	0.0133	0	0	0	0	0
Bacteria;Firmicutes;Clostridia;Clostridiales;Lachnospiraceae;PAC002454_g	PAC002454_g	1	1	1	10	8	2	2	2	1	0	0	4	0	0	0	0	2	0	1	1	0	1	0	1	0	3	2	1	0	0.0133	0.0133	0.0133	0.1329	0.1063	0.0266	0.0266	0.0266	0.0133	0	0	0.0532	0	0	0	0	0.0266	0	0.0133
Bacteria;Firmicutes;Clostridia;Clostridiales;Lachnospiraceae;PAC002460_g	PAC002460_g	0	0	0	0	0	0	0	0	0	0	0	0	0	0	0	0	0	0	0	0	0	0	0	0	0	0	0	0	0	0	0	0	0	0	0	0	0	0	0	0	0	0	0	0	0	0	0	0
Bacteria;Firmicutes;Clostridia;Clostridiales;Lachnospiraceae;PAC002462_g	PAC002462_g	0	0	0	1	1	0	1	0	1	0	5	15	2	3	14	3	6	12	18	3	0	0	1	22	1	0	0	11	2	0	0	0	0.0133	0.0133	0	0.0133	0	0.0133	0	0.0664	0.1993	0.0266	0.0399	0.186	0.0399	0.0797	0.1595	0.2392
Bacteria;Firmicutes;Clostridia;Clostridiales;Lachnospiraceae;PAC002471_g	PAC002471_g	0	0	3	0	2	0	0	0	0	0	1	0	0	0	0	0	0	0	0	0	4	0	0	0	0	2	0	0	1	0	0	0.0399	0	0.0266	0	0	0	0	0	0.0133	0	0	0	0	0	0	0	0
Bacteria;Bacteroidetes;Bacteroidia;Bacteroidales;AC160630_f;PAC002482_g	PAC002482_g	0	0	1	0	0	0	1	0	0	0	0	0	0	0	1	0	0	0	0	0	1	0	1	0	0	0	0	0	0	0	0	0.0133	0	0	0	0.0133	0	0	0	0	0	0	0	0.0133	0	0	0	0
Bacteria;Firmicutes;Clostridia;Clostridiales;Lachnospiraceae;PAC002518_g	PAC002518_g	0	0	0	0	0	0	0	1	0	0	0	1	0	0	0	0	0	0	0	0	0	0	0	0	0	0	0	0	0	0	0	0	0	0	0	0	0.0133	0	0	0	0.0133	0	0	0	0	0	0	0
Bacteria;Firmicutes;Clostridia;Clostridiales;Ruminococcaceae;Paludicola	Paludicola	4	3	3	3	2	6	5	4	1	0	1	1	1	1	1	0	0	0	3	5	1	3	0	1	1	1	0	0	2	0.0532	0.0399	0.0399	0.0399	0.0266	0.0797	0.0664	0.0532	0.0133	0	0.0133	0.0133	0.0133	0.0133	0.0133	0	0	0	0.0399
Bacteria;Bacteroidetes;Bacteroidia;Bacteroidales;Porphyromonadaceae;Parabacteroides	Parabacteroides	4	13	75	5	2	3	0	2	8	20	13	5	9	22	21	20	15	21	13	18	20	23	10	9	6	19	9	18	20	0.0532	0.1728	0.9967	0.0664	0.0266	0.0399	0	0.0266	0.1063	0.2658	0.1728	0.0664	0.1196	0.2924	0.2791	0.2658	0.1993	0.2791	0.1728
Bacteria;Proteobacteria;Betaproteobacteria;Burkholderiales;Sutterellaceae;Parasutterella	Parasutterella	3	29	12	10	12	3	5	0	8	9	93	18	29	34	44	35	87	37	23	4	43	14	63	4	19	19	187	23	19	0.0399	0.3854	0.1595	0.1329	0.1595	0.0399	0.0664	0	0.1063	0.1196	1.2359	0.2392	0.3854	0.4518	0.5847	0.4651	1.1561	0.4917	0.3056
Bacteria;Actinobacteria;Coriobacteriia;Coriobacteriales;Coriobacteriaceae;Parvibacter	Parvibacter	0	0	0	0	0	0	0	0	0	0	0	0	0	0	0	0	0	0	0	0	0	0	0	0	0	0	0	0	0	0	0	0	0	0	0	0	0	0	0	0	0	0	0	0	0	0	0	0
Bacteria;Firmicutes;Negativicutes;Acidaminococcales;Acidaminococcaceae;Phascolarctobacterium	Phascolarctobacterium	1	0	1	1	2	2	0	0	0	0	0	0	0	0	1	0	0	0	0	1	1	1	1	0	0	0	0	0	0	0.0133	0	0.0133	0.0133	0.0266	0.0266	0	0	0	0	0	0	0	0	0.0133	0	0	0	0
Bacteria;Firmicutes;Clostridia;Clostridiales;Ruminococcaceae;Phocea	Phocea	1	0	0	1	7	3	5	7	2	1	0	3	2	2	1	1	2	1	0	0	0	1	0	2	0	0	0	1	0	0.0133	0	0	0.0133	0.093	0.0399	0.0664	0.093	0.0266	0.0133	0	0.0399	0.0266	0.0266	0.0133	0.0133	0.0266	0.0133	0
Bacteria;Bacteroidetes;Bacteroidia;Bacteroidales;Porphyromonadaceae;Porphyromonadaceae_uc	Porphyromonadaceae_uc	0	0	0	0	0	0	0	0	0	0	0	0	0	1	0	0	0	0	0	0	0	0	0	0	0	0	0	2	0	0	0	0	0	0	0	0	0	0	0	0	0	0	0.0133	0	0	0	0	0
Bacteria;Bacteroidetes;Bacteroidia;Bacteroidales;Prevotellaceae;Prevotella	Prevotella	0	0	0	1	0	0	0	0	0	0	0	0	0	0	0	0	0	0	0	0	0	0	0	0	0	0	0	0	0	0	0	0	0.0133	0	0	0	0	0	0	0	0	0	0	0	0	0	0	0
Bacteria;Bacteroidetes;Bacteroidia;Bacteroidales;Prevotellaceae;Prevotellaceae_uc	Prevotellaceae_uc	0	0	0	0	0	0	0	0	0	0	1	0	0	0	0	0	0	0	0	0	0	0	0	0	0	0	0	0	0	0	0	0	0	0	0	0	0	0	0	0.0133	0	0	0	0	0	0	0	0
Bacteria;Proteobacteria;Gammaproteobacteria;Enterobacterales;Morganellaceae;Proteus	Proteus	0	0	0	0	0	0	0	0	0	0	0	1	3	0	0	0	0	0	0	0	0	0	0	0	1	0	0	0	2	0	0	0	0	0	0	0	0	0	0	0	0.0133	0.0399	0	0	0	0	0	0
Bacteria;Firmicutes;Clostridia;Clostridiales;Ruminococcaceae;Pseudoflavonifractor	Pseudoflavonifractor	131	214	86	131	102	94	242	333	430	94	90	56	80	123	111	136	151	74	80	120	44	86	28	115	92	99	79	77	85	1.7409	2.8439	1.1429	1.7409	1.3555	1.2492	3.2159	4.4252	5.7143	1.2492	1.196	0.7442	1.0631	1.6346	1.4751	1.8073	2.0066	0.9834	1.0631
Bacteria;Proteobacteria;Gammaproteobacteria;Pseudomonadales;Pseudomonadaceae;Pseudomonas	Pseudomonas	0	0	0	0	0	0	0	0	0	0	0	0	1	0	0	0	0	0	0	0	0	0	0	0	0	0	0	0	0	0	0	0	0	0	0	0	0	0	0	0	0	0.0133	0	0	0	0	0	0
Bacteria;Bacteroidetes;Bacteroidia;Bacteroidales;Rikenellaceae;Rikenellaceae_uc	Rikenellaceae_uc	1	0	0	6	6	1	0	2	2	5	4	1	4	4	3	2	3	11	7	11	4	15	3	13	6	8	3	2	7	0.0133	0	0	0.0797	0.0797	0.0133	0	0.0266	0.0266	0.0664	0.0532	0.0133	0.0532	0.0532	0.0399	0.0266	0.0399	0.1462	0.093
Bacteria;Firmicutes;Clostridia;Clostridiales;Lachnospiraceae;Robinsoniella	Robinsoniella	0	0	0	0	0	0	0	0	0	0	0	0	0	0	0	0	0	0	0	0	0	0	0	0	0	0	0	0	0	0	0	0	0	0	0	0	0	0	0	0	0	0	0	0	0	0	0	0
Bacteria;Firmicutes;Clostridia;Clostridiales;Peptostreptococcaceae;Romboutsia	Romboutsia	0	3	0	0	0	0	2	0	12	0	13	11	22	2	7	17	2	14	0	4	2	0	0	0	12	4	4	9	0	0	0.0399	0	0	0	0	0.0266	0	0.1595	0	0.1728	0.1462	0.2924	0.0266	0.093	0.2259	0.0266	0.186	0
Bacteria;Firmicutes;Clostridia;Clostridiales;Lachnospiraceae;Roseburia	Roseburia	4	3	0	2	1	0	0	0	0	0	0	0	0	0	2	0	1	1	0	0	1	1	2	3	0	1	0	0	1	0.0532	0.0399	0	0.0266	0.0133	0	0	0	0	0	0	0	0	0	0.0266	0	0.0133	0.0133	0
Bacteria;Firmicutes;Clostridia;Clostridiales;Ruminococcaceae;Ruminococcaceae_uc	Ruminococcaceae_uc	1	4	3	3	2	2	0	12	3	3	3	0	2	2	1	3	1	3	0	0	0	11	0	2	3	1	0	1	1	0.0133	0.0532	0.0399	0.0399	0.0266	0.0266	0	0.1595	0.0399	0.0399	0.0399	0	0.0266	0.0266	0.0133	0.0399	0.0133	0.0399	0
Bacteria;Firmicutes;Clostridia;Clostridiales;Ruminococcaceae;Ruminococcus	Ruminococcus	7	48	17	22	5	6	1	4	8	16	8	8	39	14	21	35	13	87	7	14	1	21	9	40	38	11	7	43	11	0.093	0.6379	0.2259	0.2924	0.0664	0.0797	0.0133	0.0532	0.1063	0.2126	0.1063	0.1063	0.5183	0.186	0.2791	0.4651	0.1728	1.1561	0.093
Bacteria;Firmicutes;Clostridia;Clostridiales;Ruminococcaceae;Ruminococcus_g2	Ruminococcus_g2	0	17	0	0	0	0	0	0	0	0	0	0	0	0	0	0	0	0	0	0	0	0	0	0	8	0	0	11	0	0	0.2259	0	0	0	0	0	0	0	0	0	0	0	0	0	0	0	0	0
Bacteria;Firmicutes;Clostridia;Clostridiales;Lachnospiraceae;Ruminococcus_g4	Ruminococcus_g4	0	0	0	0	1	0	1	0	0	0	0	0	0	0	0	1	0	0	0	0	0	0	0	0	0	0	0	0	0	0	0	0	0	0.0133	0	0.0133	0	0	0	0	0	0	0	0	0.0133	0	0	0
Bacteria;Firmicutes;Clostridia;Clostridiales;Lachnospiraceae;Ruminococcus_g5	Ruminococcus_g5	0	0	0	0	0	0	0	0	0	0	0	0	0	0	0	3	0	0	0	0	0	0	0	0	0	0	0	0	0	0	0	0	0	0	0	0	0	0	0	0	0	0	0	0	0.0399	0	0	0
Bacteria;Firmicutes;Clostridia;Clostridiales;Ruminococcaceae;Ruthenibacterium	Ruthenibacterium	9	7	0	6	1	22	23	40	4	10	2	1	1	0	1	2	1	1	0	2	0	4	0	5	3	1	1	0	0	0.1196	0.093	0	0.0797	0.0133	0.2924	0.3056	0.5316	0.0532	0.1329	0.0266	0.0133	0.0133	0	0.0133	0.0266	0.0133	0.0133	0
Bacteria;Firmicutes;Clostridia;Clostridiales;Lachnospiraceae;Shuttleworthia	Shuttleworthia	0	0	0	0	0	0	0	0	0	0	0	0	0	0	0	0	0	0	0	0	0	0	0	0	0	0	0	0	0	0	0	0	0	0	0	0	0	0	0	0	0	0	0	0	0	0	0	0
Bacteria;Firmicutes;Clostridia;Clostridiales;Ruminococcaceae;Sporobacter	Sporobacter	6	18	6	3	9	14	6	10	19	7	8	5	9	10	11	7	16	7	9	8	3	13	6	7	12	16	8	16	10	0.0797	0.2392	0.0797	0.0399	0.1196	0.186	0.0797	0.1329	0.2525	0.093	0.1063	0.0664	0.1196	0.1329	0.1462	0.093	0.2126	0.093	0.1196
Bacteria;Firmicutes;Bacilli;Bacillales;Staphylococcaceae;Staphylococcus	Staphylococcus	0	0	0	0	3	0	0	0	0	0	0	0	0	0	0	0	0	0	0	0	1	0	0	0	0	0	0	0	0	0	0	0	0	0.0399	0	0	0	0	0	0	0	0	0	0	0	0	0	0
Bacteria;Firmicutes;Bacilli;Lactobacillales;Streptococcaceae;Streptococcus	Streptococcus	0	1	1	0	0	0	0	0	0	0	0	0	2	0	0	0	0	0	0	0	0	0	0	0	1	0	0	0	0	0	0.0133	0.0133	0	0	0	0	0	0	0	0	0	0.0266	0	0	0	0	0	0
Bacteria;Firmicutes;Clostridia;Clostridiales;Ruminococcaceae;Subdoligranulum	Subdoligranulum	0	0	0	0	0	0	0	0	0	0	0	0	0	0	0	0	0	0	0	0	0	0	0	1	0	0	0	0	0	0	0	0	0	0	0	0	0	0	0	0	0	0	0	0	0	0	0	0
Bacteria;Proteobacteria;Betaproteobacteria;Burkholderiales;Sutterellaceae;Sutterella	Sutterella	0	0	65	0	0	0	0	0	0	0	0	0	0	0	0	0	0	0	0	0	0	0	0	0	0	0	0	0	0	0	0	0.8638	0	0	0	0	0	0	0	0	0	0	0	0	0	0	0	0
Bacteria;Firmicutes;Clostridia;Clostridiales;Lachnospiraceae;Syntrophococcus	Syntrophococcus	0	2	0	0	0	0	0	0	0	0	0	0	0	0	0	0	0	0	0	0	0	0	0	0	0	0	0	1	0	0	0.0266	0	0	0	0	0	0	0	0	0	0	0	0	0	0	0	0	0
Bacteria;Firmicutes;Erysipelotrichi;Erysipelotrichales;Erysipelotrichaceae;Turicibacter	Turicibacter	1	7	0	0	1	0	0	0	0	0	0	4	20	3	35	18	36	22	1	1	3	0	37	1	0	3	11	3	1	0.0133	0.093	0	0	0.0133	0	0	0	0	0	0	0.0532	0.2658	0.0399	0.4651	0.2392	0.4784	0.2924	0.0133
Bacteria;Firmicutes;Negativicutes;Veillonellales;Veillonellaceae;Veillonella	Veillonella	0	0	0	0	0	0	0	0	0	0	0	0	0	0	0	0	0	0	0	0	0	0	0	0	0	0	0	0	1	0	0	0	0	0	0	0	0	0	0	0	0	0	0	0	0	0	0	0
Unclassified in higher taxonomic rank	Unclassified.in.higher.taxonomic.rank	0	0	0	1	0	0	0	2	0	2	2	0	0	3	0	2	3	3	0	1	0	5	0	1	3	2	0	1	0	0	0	0	0.0133	0	0	0	0.0266	0	0.0266	0.0266	0	0	0.0399	0	0.0266	0.0399	0.0399	0
[truncated: 10 more columns]

## Sheet: species
species
		Count																													Ratio
Taxonomy	Taxon Name	Male_Con_1	Male_Con_2	Male_Con_3	Male_Con_4	Male_Con_5	Male_AOM/DSS_1	Male_AOM/DSS_2	Male_AOM/DSS_3	Male_AOM/DSS_4	Male_AOM/DSS_5	Male_AOM/DSS_6	Male_AOM/DSS_7	Male_AOM/DSS_8	Male_AOM/DSS_9	Male_AOM/DSS_10	Male_AOM/DSS_11	Male_AOM/DSS_12	Male_AOM/DSS/E2_1	Male_AOM/DSS/E2_2	Male_AOM/DSS/E2_3	Male_AOM/DSS/E2_4	Male_AOM/DSS/E2_5	Male_AOM/DSS/E2_6	Male_AOM/DSS/E2_7	Male_AOM/DSS/E2_8	Male_AOM/DSS/E2_9	Male_AOM/DSS/E2_10	Male_AOM/DSS/E2_11	Male_AOM/DSS/E2_12	Male_Con_1	Male_Con_2	Male_Con_3	Male_Con_4	Male_Con_5	Male_AOM/DSS_1	Male_AOM/DSS_2	Male_AOM/DSS_3	Male_AOM/DSS_4	Male_AOM/DSS_5	Male_AOM/DSS_6	Male_AOM/DSS_7	Male_AOM/DSS_8	Male_AOM/DSS_9	Male_AOM/DSS_10	Male_AOM/DSS_11	Male_AOM/DSS_12	Male_AOM/DSS/E2_1	Male_AOM/DSS/E2_2
Bacteria;Firmicutes;Clostridia;Clostridiales;Ruminococcaceae;PAC000661_g;AB185622_s	AB185622_s	2	1	0	2	0	1	1	1	0	0	3	0	1	0	0	0	0	1	0	0	1	4	0	0	0	0	0	0	0	0.0266	0.0133	0	0.0266	0	0.0133	0.0133	0.0133	0	0	0.0399	0	0.0133	0	0	0	0	0.0133	0
Bacteria;Firmicutes;Clostridia;Clostridiales;Ruminococcaceae;PAC000661_g;AB185678_s	AB185678_s	0	1	0	0	0	0	0	0	0	0	0	0	0	0	0	0	0	1	0	0	0	0	0	1	0	0	1	0	0	0	0.0133	0	0	0	0	0	0	0	0	0	0	0	0	0	0	0	0.0133	0
Bacteria;Firmicutes;Clostridia;Clostridiales;Ruminococcaceae;PAC000661_g;AB185701_s	AB185701_s	2	1	0	0	0	0	0	0	1	4	0	0	0	0	0	0	0	1	0	0	0	0	0	1	0	0	0	0	1	0.0266	0.0133	0	0	0	0	0	0	0.0133	0.0532	0	0	0	0	0	0	0	0.0133	0
Bacteria;Firmicutes;Clostridia;Clostridiales;Lachnospiraceae;AB185775_g;AB185775_g_uc	AB185775_g_uc	0	0	1	0	4	16	14	4	0	0	1	1	0	0	0	3	2	1	1	0	3	0	0	1	0	0	0	0	0	0	0	0.0133	0	0.0532	0.2126	0.186	0.0532	0	0	0.0133	0.0133	0	0	0	0.0399	0.0266	0.0133	0.0133
Bacteria;Firmicutes;Clostridia;Clostridiales;Lachnospiraceae;AB185775_g;AB185775_s	AB185775_s	2	0	0	0	0	0	1	0	0	0	0	0	0	0	0	0	0	0	0	0	0	0	0	0	0	0	0	0	0	0.0266	0	0	0	0	0	0.0133	0	0	0	0	0	0	0	0	0	0	0	0
Bacteria;Firmicutes;Clostridia;Clostridiales;Ruminococcaceae;AB218327_g;AB218327_g_uc	AB218327_g_uc	0	0	0	0	0	0	0	0	0	0	0	0	0	0	0	0	0	0	0	0	0	0	0	0	0	0	0	0	0	0	0	0	0	0	0	0	0	0	0	0	0	0	0	0	0	0	0	0
Bacteria;Proteobacteria;Alphaproteobacteria;Rhodospirillales;Rhodospirillaceae;AB270041_g;AB270041_g_uc	AB270041_g_uc	0	0	0	0	0	0	0	0	0	0	0	0	0	0	0	0	0	1	0	0	0	0	0	0	0	0	0	0	0	0	0	0	0	0	0	0	0	0	0	0	0	0	0	0	0	0	0.0133	0
Bacteria;Firmicutes;Clostridia;Clostridiales;Lachnospiraceae;AB494769_g;AB494769_g_uc	AB494769_g_uc	0	0	0	0	0	0	0	0	0	0	0	0	0	0	0	0	0	0	0	0	0	0	0	0	0	0	0	0	0	0	0	0	0	0	0	0	0	0	0	0	0	0	0	0	0	0	0	0
Bacteria;Firmicutes;Clostridia;Clostridiales;Lachnospiraceae;AB494769_g;AB494769_s	AB494769_s	0	0	0	0	0	0	0	0	0	0	0	0	0	0	0	0	0	0	0	0	0	0	0	0	0	0	0	0	0	0	0	0	0	0	0	0	0	0	0	0	0	0	0	0	0	0	0	0
Bacteria;Firmicutes;Clostridia;Clostridiales;Lachnospiraceae;FMWZ_g;AB494929_s	AB494929_s	0	0	0	0	0	1	0	0	0	0	0	0	0	0	0	0	0	0	0	0	0	0	0	0	0	0	0	0	0	0	0	0	0	0	0.0133	0	0	0	0	0	0	0	0	0	0	0	0	0
Bacteria;Firmicutes;Clostridia;Clostridiales;Lachnospiraceae;AB506319_g;AB506319_g_uc	AB506319_g_uc	0	0	0	0	0	0	0	1	0	0	0	0	0	0	0	0	0	0	0	0	0	0	0	0	0	0	0	0	0	0	0	0	0	0	0	0	0.0133	0	0	0	0	0	0	0	0	0	0	0
Bacteria;Firmicutes;Clostridia;Clostridiales;Lachnospiraceae;AB506319_g;AB506319_s	AB506319_s	0	0	0	1	0	0	0	0	0	0	0	0	0	0	0	0	0	0	0	0	0	0	0	0	0	0	0	0	0	0	0	0	0.0133	0	0	0	0	0	0	0	0	0	0	0	0	0	0	0
Bacteria;Firmicutes;Clostridia;Clostridiales;Lachnospiraceae;PAC001043_g;AB506430_s	AB506430_s	0	0	0	0	0	0	0	0	0	0	0	0	0	0	0	0	0	0	0	0	0	0	0	0	0	0	0	0	0	0	0	0	0	0	0	0	0	0	0	0	0	0	0	0	0	0	0	0
Bacteria;Bacteroidetes;Bacteroidia;Bacteroidales;Bacteroidaceae;Bacteroides;AB599946_s	AB599946_s	0	0	13	0	0	4	0	0	0	4	1	0	0	4	0	2	0	0	3	2	0	0	2	1	1	4	0	3	5	0	0	0.1728	0	0	0.0532	0	0	0	0.0532	0.0133	0	0	0.0532	0	0.0266	0	0	0.0399
Bacteria;Firmicutes;Clostridia;Clostridiales;Lachnospiraceae;PAC000664_g;AB606242_s	AB606242_s	0	0	0	0	0	0	0	0	0	0	0	0	0	0	0	0	1	0	0	0	0	0	0	0	0	0	0	0	0	0	0	0	0	0	0	0	0	0	0	0	0	0	0	0	0	0.0133	0	0
Bacteria;Firmicutes;Clostridia;Clostridiales;Lachnospiraceae;PAC001457_g;AB606250_s	AB606250_s	0	0	0	0	0	0	0	0	0	0	0	0	0	0	0	0	0	0	0	0	0	0	0	0	0	0	0	0	0	0	0	0	0	0	0	0	0	0	0	0	0	0	0	0	0	0	0	0
Bacteria;Firmicutes;Clostridia;Clostridiales;Lachnospiraceae;Kineothrix;AB606257_s	AB606257_s	0	20	1	0	0	0	0	0	0	0	0	3	62	38	3	0	22	23	10	3	0	2	0	69	2	2	0	1	1	0	0.2658	0.0133	0	0	0	0	0	0	0	0	0.0399	0.8239	0.505	0.0399	0	0.2924	0.3056	0.1329
Bacteria;Firmicutes;Clostridia;Clostridiales;Lachnospiraceae;PAC001212_g;AB606267_s	AB606267_s	0	0	0	0	0	0	0	0	0	0	0	0	0	0	0	0	0	0	0	0	0	0	0	0	0	0	0	0	0	0	0	0	0	0	0	0	0	0	0	0	0	0	0	0	0	0	0	0
Bacteria;Firmicutes;Clostridia;Clostridiales;Christensenellaceae;PAC001301_g;AB606280_s	AB606280_s	0	0	0	0	0	0	0	1	0	0	0	0	0	0	0	0	0	0	0	0	0	0	0	0	0	0	0	0	0	0	0	0	0	0	0	0	0.0133	0	0	0	0	0	0	0	0	0	0	0
Bacteria;Firmicutes;Clostridia;Clostridiales;Lachnospiraceae;AB606281_g;AB606281_g_uc	AB606281_g_uc	0	4	0	0	1	1	0	0	0	0	0	0	0	0	0	0	0	0	0	0	0	1	0	3	1	0	0	0	5	0	0.0532	0	0	0.0133	0.0133	0	0	0	0	0	0	0	0	0	0	0	0	0
Bacteria;Firmicutes;Clostridia;Clostridiales;Lachnospiraceae;AB606281_g;AB606281_s	AB606281_s	0	3	0	0	0	0	1	0	0	0	2	1	0	0	0	1	0	0	0	1	0	1	1	7	1	1	0	0	6	0	0.0399	0	0	0	0	0.0133	0	0	0	0.0266	0.0133	0	0	0	0.0133	0	0	0
Bacteria;Firmicutes;Clostridia;Clostridiales;Lachnospiraceae;AB606290_g;AB606290_s	AB606290_s	0	0	0	0	0	0	0	0	0	0	0	0	0	0	0	0	0	0	0	0	0	0	0	0	0	0	0	0	0	0	0	0	0	0	0	0	0	0	0	0	0	0	0	0	0	0	0	0
Bacteria;Firmicutes;Clostridia;Clostridiales;Lachnospiraceae;PAC000664_g;AB606295_s	AB606295_s	0	0	0	0	0	0	0	0	0	0	0	0	0	0	0	0	0	0	0	0	0	0	0	0	0	0	0	0	0	0	0	0	0	0	0	0	0	0	0	0	0	0	0	0	0	0	0	0
Bacteria;Tenericutes;Mollicutes;Acholeplasmatales;Acholeplasmataceae;Acholeplasma_g2;AB606300_s	AB606300_s	0	0	0	0	0	0	0	0	0	0	0	0	0	0	0	0	0	0	0	0	0	0	0	0	0	0	0	0	0	0	0	0	0	0	0	0	0	0	0	0	0	0	0	0	0	0	0	0
Bacteria;Firmicutes;Clostridia;Clostridiales;Lachnospiraceae;Roseburia;AB606301_s	AB606301_s	0	1	0	0	1	0	0	0	0	0	0	0	0	0	2	0	1	1	0	0	1	0	2	3	0	1	0	0	1	0	0.0133	0	0	0.0133	0	0	0	0	0	0	0	0	0	0.0266	0	0.0133	0.0133	0
Bacteria;Firmicutes;Clostridia;Clostridiales;Ruminococcaceae;Agathobaculum;AB606336_s	AB606336_s	2	0	1	0	1	0	1	4	1	0	2	0	5	0	1	0	3	3	0	0	1	1	0	0	0	0	0	0	0	0.0266	0	0.0133	0	0.0133	0	0.0133	0.0532	0.0133	0	0.0266	0	0.0664	0	0.0133	0	0.0399	0.0399	0
Bacteria;Firmicutes;Clostridia;Clostridiales;Lachnospiraceae;PAC001308_g;AB606342_s	AB606342_s	0	1	0	0	0	0	0	0	0	0	0	0	0	0	0	1	0	0	0	0	0	1	0	0	0	0	0	0	0	0	0.0133	0	0	0	0	0	0	0	0	0	0	0	0	0	0.0133	0	0	0
Bacteria;Firmicutes;Clostridia;Clostridiales;Lachnospiraceae;Acetatifactor;AB606349_s	AB606349_s	0	0	0	0	0	0	0	0	0	0	0	0	0	0	0	0	0	0	0	0	0	0	0	0	0	0	0	0	0	0	0	0	0	0	0	0	0	0	0	0	0	0	0	0	0	0	0	0
Bacteria;Firmicutes;Clostridia;Clostridiales;Lachnospiraceae;PAC001097_g;AB606350_s	AB606350_s	2	4	0	4	0	0	1	6	0	4	0	0	0	2	2	0	0	0	0	1	0	0	0	0	0	0	0	0	2	0.0266	0.0532	0	0.0532	0	0	0.0133	0.0797	0	0.0532	0	0	0	0.0266	0.0266	0	0	0	0
Bacteria;Firmicutes;Clostridia;Clostridiales;Ruminococcaceae;PAC000661_g;AB606366_s	AB606366_s	0	0	0	0	0	0	0	0	0	0	1	0	0	0	0	0	0	1	0	0	0	0	0	0	0	1	0	2	0	0	0	0	0	0	0	0	0	0	0	0.0133	0	0	0	0	0	0	0.0133	0
Bacteria;Firmicutes;Clostridia;Clostridiales;Ruminococcaceae;PAC000661_g;AB606378_s	AB606378_s	0	0	0	0	0	0	0	0	0	0	0	0	0	0	0	0	0	0	0	0	0	0	0	0	0	0	0	0	0	0	0	0	0	0	0	0	0	0	0	0	0	0	0	0	0	0	0	0
Bacteria;Firmicutes;Clostridia;Clostridiales;Lachnospiraceae;PAC002368_g;AB606403_s	AB606403_s	0	0	0	0	0	0	0	0	0	0	0	0	0	0	0	0	0	0	0	0	0	0	0	0	0	0	0	0	0	0	0	0	0	0	0	0	0	0	0	0	0	0	0	0	0	0	0	0
Bacteria;Firmicutes;Clostridia;Clostridiales;Ruminococcaceae;Acutalibacter;AB622826_s	AB622826_s	0	0	0	2	0	5	1	1	0	0	0	0	1	1	2	0	0	0	0	2	1	2	1	1	3	0	0	0	0	0	0	0	0.0266	0	0.0664	0.0133	0.0133	0	0	0	0	0.0133	0.0133	0.0266	0	0	0	0
Bacteria;Firmicutes;Clostridia;Clostridiales;Ruminococcaceae;Pseudoflavonifractor;AB622833_s	AB622833_s	0	0	0	0	1	0	2	0	1	0	0	0	0	0	0	1	0	1	0	3	0	0	0	0	0	0	0	0	0	0	0	0	0	0.0133	0	0.0266	0	0.0133	0	0	0	0	0	0	0.0133	0	0.0133	0
Bacteria;Firmicutes;Clostridia;Clostridiales;Lachnospiraceae;PAC001296_g;AB626898_s	AB626898_s	0	0	0	0	0	0	0	0	0	0	0	0	0	0	0	0	0	0	0	0	0	0	0	0	0	0	0	0	0	0	0	0	0	0	0	0	0	0	0	0	0	0	0	0	0	0	0	0
Bacteria;Firmicutes;Clostridia;Clostridiales;Ruminococcaceae;PAC000661_g;AB626903_s	AB626903_s	0	0	0	0	0	0	0	0	0	0	0	0	0	0	0	0	0	1	0	0	0	0	0	0	0	0	0	0	1	0	0	0	0	0	0	0	0	0	0	0	0	0	0	0	0	0	0.0133	0
Bacteria;Firmicutes;Clostridia;Clostridiales;Lachnospiraceae;PAC001043_g;AB626918_s	AB626918_s	0	0	0	0	0	0	0	1	0	0	0	0	0	0	0	0	0	0	0	0	0	0	0	0	0	0	0	0	0	0	0	0	0	0	0	0	0.0133	0	0	0	0	0	0	0	0	0	0	0
Bacteria;Firmicutes;Clostridia;Clostridiales;Lachnospiraceae;PAC001228_g;AB626924_s	AB626924_s	0	0	0	0	0	0	0	0	0	0	0	0	0	0	0	0	0	0	0	0	0	0	0	0	0	0	0	0	0	0	0	0	0	0	0	0	0	0	0	0	0	0	0	0	0	0	0	0
Bacteria;Firmicutes;Clostridia;Clostridiales;Lachnospiraceae;KE159628_g;AB626926_s	AB626926_s	0	0	0	0	0	1	0	0	0	0	0	0	0	0	0	0	0	0	0	0	0	0	0	0	0	0	0	0	0	0	0	0	0	0	0.0133	0	0	0	0	0	0	0	0	0	0	0	0	0
Bacteria;Firmicutes;Clostridia;Clostridiales;Lachnospiraceae;PAC001092_g;AB626932_s	AB626932_s	0	0	0	0	0	0	0	0	0	0	0	0	0	0	0	0	0	0	0	0	0	0	0	0	0	0	0	0	0	0	0	0	0	0	0	0	0	0	0	0	0	0	0	0	0	0	0	0
Bacteria;Firmicutes;Clostridia;Clostridiales;Lachnospiraceae;LLKB_g;AB626939_s	AB626939_s	0	0	0	0	0	0	0	0	0	0	0	0	0	0	0	0	0	0	0	0	0	0	0	0	0	0	0	0	1	0	0	0	0	0	0	0	0	0	0	0	0	0	0	0	0	0	0	0
Bacteria;Firmicutes;Clostridia;Clostridiales;Ruminococcaceae;Oscillibacter;AB626948_s	AB626948_s	0	0	0	0	0	0	0	1	0	2	0	0	1	1	1	0	3	0	0	0	0	0	0	0	0	0	1	0	0	0	0	0	0	0	0	0	0.0133	0	0.0266	0	0	0.0133	0.0133	0.0133	0	0.0399	0	0
Bacteria;Firmicutes;Clostridia;Clostridiales;Lachnospiraceae;PAC001296_g;AB626952_s	AB626952_s	0	0	0	0	0	0	0	0	0	0	0	0	0	0	0	0	0	0	0	0	0	1	0	0	0	0	0	0	0	0	0	0	0	0	0	0	0	0	0	0	0	0	0	0	0	0	0	0
Bacteria;Firmicutes;Clostridia;Clostridiales;Lachnospiraceae;PAC000664_g;AB626958_s	AB626958_s	1	0	0	0	0	0	0	0	0	0	0	0	0	0	0	0	0	0	0	0	0	0	0	0	0	0	0	0	0	0.0133	0	0	0	0	0	0	0	0	0	0	0	0	0	0	0	0	0	0
Bacteria;Firmicutes;Clostridia;Clostridiales;Lachnospiraceae;PAC000664_g;AB702805_s	AB702805_s	0	0	0	0	0	0	0	2	0	0	0	0	0	0	0	0	0	0	0	0	0	0	0	0	0	0	0	0	0	0	0	0	0	0	0	0	0.0266	0	0	0	0	0	0	0	0	0	0	0
Bacteria;Firmicutes;Clostridia;Clostridiales;Lachnospiraceae;KE159571_g;AB702810_s	AB702810_s	0	0	0	0	0	0	0	0	0	0	0	0	0	0	0	0	0	0	0	0	0	0	0	0	0	0	0	0	0	0	0	0	0	0	0	0	0	0	0	0	0	0	0	0	0	0	0	0
Bacteria;Firmicutes;Clostridia;Clostridiales;Lachnospiraceae;AB730688_g;AB730688_g_uc	AB730688_g_uc	1	0	0	0	1	0	0	0	0	0	0	0	0	0	0	0	0	0	0	0	0	1	0	1	0	0	0	0	0	0.0133	0	0	0	0.0133	0	0	0	0	0	0	0	0	0	0	0	0	0	0
Bacteria;Firmicutes;Clostridia;Clostridiales;Ruminococcaceae;Pseudoflavonifractor;ADDX_s	ADDX_s	3	4	0	2	1	2	2	4	2	0	1	0	0	2	2	0	0	0	0	0	0	3	0	2	0	1	0	0	0	0.0399	0.0532	0	0.0266	0.0133	0.0266	0.0266	0.0532	0.0266	0	0.0133	0	0	0.0266	0.0266	0	0	0	0
Bacteria;Firmicutes;Clostridia;Clostridiales;Lachnospiraceae;Anaerotignum;AF157052_s	AF157052_s	0	0	7	0	0	0	0	13	0	0	0	0	1	0	2	0	0	2	0	0	0	0	0	0	0	0	1	0	0	0	0	0.093	0	0	0	0	0.1728	0	0	0	0	0.0133	0	0.0266	0	0	0.0266	0
Bacteria;Firmicutes;Clostridia;Clostridiales;Lachnospiraceae;Clostridium_g24;AF371567_s	AF371567_s	2	1	0	0	0	0	0	0	0	0	0	0	0	0	0	0	0	0	0	0	0	0	0	0	4	0	4	6	6	0.0266	0.0133	0	0	0	0	0	0	0	0	0	0	0	0	0	0	0	0	0
Bacteria;Firmicutes;Clostridia;Clostridiales;Lachnospiraceae;PAC001212_g;AF371599_s	AF371599_s	0	0	0	0	0	0	0	0	0	0	0	0	0	0	0	1	0	0	0	0	0	0	0	0	0	0	0	0	0	0	0	0	0	0	0	0	0	0	0	0	0	0	0	0	0.0133	0	0	0
Bacteria;Firmicutes;Clostridia;Clostridiales;Lachnospiraceae;GU324393_g;AF371666_s	AF371666_s	0	0	0	0	0	0	0	0	0	0	0	0	0	0	0	0	0	0	0	0	0	0	0	0	0	0	0	0	0	0	0	0	0	0	0	0	0	0	0	0	0	0	0	0	0	0	0	0
Bacteria;Firmicutes;Clostridia;Clostridiales;Ruminococcaceae;PAC000661_g;AF371816_s	AF371816_s	0	0	0	1	0	0	0	0	0	0	0	0	0	0	0	1	0	0	0	0	1	0	0	0	4	0	2	1	1	0	0	0	0.0133	0	0	0	0	0	0	0	0	0	0	0	0.0133	0	0	0
Bacteria;Firmicutes;Clostridia;Clostridiales;Ruminococcaceae;PAC000661_g;AF371820_s	AF371820_s	9	0	1	0	2	0	0	0	0	3	0	0	1	0	0	0	0	15	14	2	4	1	0	0	1	0	0	1	0	0.1196	0	0.0133	0	0.0266	0	0	0	0	0.0399	0	0	0.0133	0	0	0	0	0.1993	0.186
Bacteria;Firmicutes;Clostridia;Clostridiales;Ruminococcaceae;PAC000683_g;AF371822_s	AF371822_s	0	3	25	1	0	0	0	0	0	0	2	0	10	7	0	0	12	0	0	0	0	0	0	0	0	0	0	0	0	0	0.0399	0.3322	0.0133	0	0	0	0	0	0	0.0266	0	0.1329	0.093	0	0	0.1595	0	0
Bacteria;Firmicutes;Clostridia;Clostridiales;Lachnospiraceae;Ruminococcus_g4;AJ315979_s	AJ315979_s	0	0	0	0	1	0	0	0	0	0	0	0	0	0	0	0	0	0	0	0	0	0	0	0	0	0	0	0	0	0	0	0	0	0.0133	0	0	0	0	0	0	0	0	0	0	0	0	0	0
Bacteria;Firmicutes;Clostridia;Clostridiales;Lachnospiraceae;GU324393_g;AM275589_s	AM275589_s	0	0	0	0	0	0	0	0	0	0	0	0	0	0	0	0	0	0	0	0	0	0	0	0	0	0	1	0	4	0	0	0	0	0	0	0	0	0	0	0	0	0	0	0	0	0	0	0
Bacteria;Firmicutes;Clostridia;Clostridiales;Ruminococcaceae;PAC000661_g;AM277340_s	AM277340_s	0	0	0	0	0	0	0	0	0	0	0	0	0	0	0	0	0	0	0	0	0	0	0	0	0	0	0	0	0	0	0	0	0	0	0	0	0	0	0	0	0	0	0	0	0	0	0	0
Bacteria;Firmicutes;Clostridia;Clostridiales;Lachnospiraceae;AM405126_g;AM405126_g_uc	AM405126_g_uc	0	0	0	0	0	0	0	0	0	0	0	0	0	0	0	0	0	0	0	0	0	0	0	0	0	0	4	0	0	0	0	0	0	0	0	0	0	0	0	0	0	0	0	0	0	0	0	0
Bacteria;Firmicutes;Clostridia;Clostridiales;Lachnospiraceae;AM932595_g;AM932595_g_uc	AM932595_g_uc	0	0	0	0	0	0	1	0	0	0	0	0	0	0	0	0	0	0	0	0	0	0	0	1	0	0	0	0	0	0	0	0	0	0	0	0.0133	0	0	0	0	0	0	0	0	0	0	0	0
Bacteria;Firmicutes;Clostridia;Clostridiales;Lachnospiraceae;AM932595_g;AM932595_s	AM932595_s	0	0	0	0	0	0	0	0	0	0	0	0	0	0	0	0	0	0	0	0	0	0	0	0	0	0	0	0	0	0	0	0	0	0	0	0	0	0	0	0	0	0	0	0	0	0	0	0
Bacteria;Firmicutes;Clostridia;Clostridiales;Clostridiaceae;Arthromitus;AP012202_s group	AP012202_s.group	1	2	7	0	1	2	5	0	1	0	2	0	6	2	2	0	1	2	4	0	3	1	0	4	2	5	7	5	4	0.0133	0.0266	0.093	0	0.0133	0.0266	0.0664	0	0.0133	0	0.0266	0	0.0797	0.0266	0.0266	0	0.0133	0.0266	0.0532
Bacteria;Firmicutes;Clostridia;Clostridiales;Lachnospiraceae;AY212756_g;AY212756_g_uc	AY212756_g_uc	0	0	0	0	0	0	0	0	0	0	0	0	0	0	0	0	0	0	0	0	0	0	0	0	0	0	0	0	0	0	0	0	0	0	0	0	0	0	0	0	0	0	0	0	0	0	0	0
Bacteria;Firmicutes;Clostridia;Clostridiales;Lachnospiraceae;AY212760_g;AY212760_g_uc	AY212760_g_uc	0	0	0	0	0	0	0	0	0	0	0	0	0	0	0	0	0	0	0	0	0	0	0	0	0	0	0	0	0	0	0	0	0	0	0	0	0	0	0	0	0	0	0	0	0	0	0	0
Bacteria;Bacteroidetes;Bacteroidia;Bacteroidales;Muribaculaceae;Muribaculum;AY239412_s	AY239412_s	0	0	0	0	0	0	0	0	0	0	0	0	0	0	0	1	0	0	0	0	0	0	0	0	0	0	0	0	0	0	0	0	0	0	0	0	0	0	0	0	0	0	0	0	0.0133	0	0	0
Bacteria;Firmicutes;Clostridia;Clostridiales;Lachnospiraceae;PAC001097_g;AY239437_s	AY239437_s	0	0	0	0	0	0	0	0	0	0	0	0	0	0	0	0	0	0	0	0	0	0	0	0	0	0	0	0	0	0	0	0	0	0	0	0	0	0	0	0	0	0	0	0	0	0	0	0
Bacteria;Firmicutes;Clostridia;Clostridiales;Ruminococcaceae;Agathobaculum;AY239438_s	AY239438_s	0	0	0	1	0	0	0	0	0	0	0	0	0	0	0	0	0	0	0	0	0	0	0	0	0	0	0	0	0	0	0	0	0.0133	0	0	0	0	0	0	0	0	0	0	0	0	0	0	0
Bacteria;Firmicutes;Clostridia;Clostridiales;Ruminococcaceae;PAC000661_g;AY854369_s	AY854369_s	0	0	0	0	0	0	0	0	0	0	0	0	0	0	0	0	0	0	0	0	0	0	0	0	0	0	0	0	0	0	0	0	0	0	0	0	0	0	0	0	0	0	0	0	0	0	0	0
Bacteria;Firmicutes;Clostridia;Clostridiales;Ruminococcaceae;PAC000661_g;AY858424_s	AY858424_s	0	0	0	0	0	0	0	0	0	0	0	0	0	0	0	0	0	1	0	0	0	0	0	0	0	0	0	1	0	0	0	0	0	0	0	0	0	0	0	0	0	0	0	0	0	0	0.0133	0
Bacteria;Firmicutes;Clostridia;Clostridiales;Ruminococcaceae;Agathobaculum;AY858529_s	AY858529_s	0	0	0	0	0	0	0	0	0	0	0	0	0	0	2	0	0	0	0	0	0	0	0	0	0	0	0	0	0	0	0	0	0	0	0	0	0	0	0	0	0	0	0	0.0266	0	0	0	0
Bacteria;Firmicutes;Clostridia;Clostridiales;Ruminococcaceae;Pseudoflavonifractor;AY916184_s	AY916184_s	0	2	0	0	0	0	0	0	0	0	0	0	0	0	0	0	0	0	0	0	0	0	0	0	0	0	0	0	0	0	0.0266	0	0	0	0	0	0	0	0	0	0	0	0	0	0	0	0	0
Bacteria;Firmicutes;Clostridia;Clostridiales;Ruminococcaceae;PAC000661_g;AY916208_s	AY916208_s	0	0	0	0	2	0	0	0	0	0	0	0	1	0	0	0	0	0	0	0	0	0	0	0	0	0	0	1	0	0	0	0	0	0.0266	0	0	0	0	0	0	0	0.0133	0	0	0	0	0	0
Bacteria;Firmicutes;Clostridia;Clostridiales;Ruminococcaceae;Ruminococcus;AY916385_s	AY916385_s	1	1	0	0	0	0	0	0	0	0	0	0	0	0	0	1	0	0	0	0	0	0	0	0	0	0	0	0	0	0.0133	0.0133	0	0	0	0	0	0	0	0	0	0	0	0	0	0.0133	0	0	0
Bacteria;Firmicutes;Clostridia;Clostridiales;Christensenellaceae;GQ448104_g;AY994043_s	AY994043_s	0	0	0	0	0	0	0	0	0	0	0	0	0	0	0	0	0	0	0	0	0	0	0	0	0	0	0	0	0	0	0	0	0	0	0	0	0	0	0	0	0	0	0	0	0	0	0	0
Bacteria;Firmicutes;Clostridia;Clostridiales;Lachnospiraceae;Acetatifactor;Acetatifactor muris	Acetatifactor.muris	2	2	0	7	3	1	1	0	0	0	0	0	0	2	1	0	0	1	1	1	0	2	0	2	1	1	0	0	4	0.0266	0.0266	0	0.093	0.0399	0.0133	0.0133	0	0	0	0	0	0	0.0266	0.0133	0	0	0.0133	0.0133
Bacteria;Firmicutes;Clostridia;Clostridiales;Lachnospiraceae;Acetatifactor;Acetatifactor_uc	Acetatifactor_uc	0	0	0	0	2	8	10	10	1	2	0	1	2	0	1	0	2	2	10	0	1	3	0	12	2	2	1	0	0	0	0	0	0	0.0266	0.1063	0.1329	0.1329	0.0133	0.0266	0	0.0133	0.0266	0	0.0133	0	0.0266	0.0266	0.1329
Bacteria;Firmicutes;Clostridia;Clostridiales;Lachnospiraceae;Acetitomaculum;Acetitomaculum_uc	Acetitomaculum_uc	0	0	0	0	0	0	0	0	0	0	0	0	0	0	0	0	0	0	0	0	0	0	0	0	0	0	0	0	0	0	0	0	0	0	0	0	0	0	0	0	0	0	0	0	0	0	0	0
Bacteria;Proteobacteria;Gammaproteobacteria;Pseudomonadales;Moraxellaceae;Acinetobacter;Acinetobacter_uc	Acinetobacter_uc	0	0	0	0	0	0	0	0	0	0	0	0	0	0	0	0	0	0	0	0	0	0	0	0	0	0	0	0	0	0	0	0	0	0	0	0	0	0	0	0	0	0	0	0	0	0	0	0
Bacteria;Firmicutes;Clostridia;Clostridiales;Ruminococcaceae;Acutalibacter;Acutalibacter muris	Acutalibacter.muris	1	0	0	1	0	11	3	1	0	0	1	0	5	0	0	0	0	6	0	0	0	1	0	1	2	2	1	0	0	0.0133	0	0	0.0133	0	0.1462	0.0399	0.0133	0	0	0.0133	0	0.0664	0	0	0	0	0.0797	0
Bacteria;Firmicutes;Clostridia;Clostridiales;Ruminococcaceae;Acutalibacter;Acutalibacter_uc	Acutalibacter_uc	0	0	0	0	0	0	0	2	0	0	1	1	0	0	0	0	0	0	0	0	0	0	0	0	0	0	0	0	0	0	0	0	0	0	0	0	0.0266	0	0	0.0133	0.0133	0	0	0	0	0	0	0
Bacteria;Actinobacteria;Coriobacteriia;Coriobacteriales;Coriobacteriaceae;Adlercreutzia;Adlercreutzia equolifaciens group	Adlercreutzia.equolifaciens.group	0	0	0	0	0	0	0	0	0	0	0	0	0	0	0	1	0	0	0	0	0	0	0	0	0	0	0	0	0	0	0	0	0	0	0	0	0	0	0	0	0	0	0	0	0.0133	0	0	0
Bacteria;Firmicutes;Clostridia;Clostridiales;Lachnospiraceae;Agathobacter;Agathobacter rectalis	Agathobacter.rectalis	0	0	0	0	0	0	0	0	1	0	0	0	0	0	0	0	0	0	0	0	0	0	0	0	0	0	0	0	0	0	0	0	0	0	0	0	0	0.0133	0	0	0	0	0	0	0	0	0	0
Bacteria;Firmicutes;Clostridia;Clostridiales;Ruminococcaceae;Agathobaculum;Agathobaculum_uc	Agathobaculum_uc	0	0	0	0	0	0	0	0	0	0	0	1	0	0	0	0	0	0	0	0	0	0	0	0	0	0	0	0	0	0	0	0	0	0	0	0	0	0	0	0	0.0133	0	0	0	0	0	0	0
Bacteria;Verrucomicrobia;Verrucomicrobiae;Verrucomicrobiales;Akkermansiaceae;Akkermansia;Akkermansia muciniphila	Akkermansia.muciniphila	0	55	23	26	2	33	22	7	12	17	2	694	589	38	682	154	216	33	89	210	198	258	4350	0	40	6	35	371	38	0	0.7309	0.3056	0.3455	0.0266	0.4385	0.2924	0.093	0.1595	0.2259	0.0266	9.2226	7.8272	0.505	9.0631	2.0465	2.8704	0.4385	1.1827
Bacteria;Verrucomicrobia;Verrucomicrobiae;Verrucomicrobiales;Akkermansiaceae;Akkermansia;Akkermansia_uc	Akkermansia_uc	0	25	9	0	0	0	0	0	0	0	0	1	0	0	0	0	0	0	0	1	0	0	1	0	1	0	0	0	0	0	0.3322	0.1196	0	0	0	0	0	0	0	0	0.0133	0	0	0	0	0	0	0
Bacteria;Bacteroidetes;Bacteroidia;Bacteroidales;Rikenellaceae;Alistipes;Alistipes finegoldii	Alistipes.finegoldii	3	1	1	1	0	0	3	1	1	1	3	2	10	6	3	14	1	4	3	0	0	9	1	7	6	1	0	2	4	0.0399	0.0133	0.0133	0.0133	0	0	0.0399	0.0133	0.0133	0.0133	0.0399	0.0266	0.1329	0.0797	0.0399	0.186	0.0133	0.0532	0.0399
Bacteria;Bacteroidetes;Bacteroidia;Bacteroidales;Rikenellaceae;Alistipes;Alistipes ihumii	Alistipes.ihumii	0	1	2	0	0	0	0	0	0	0	0	0	0	2	0	0	0	0	0	0	0	2	0	0	0	0	0	0	2	0	0.0133	0.0266	0	0	0	0	0	0	0	0	0	0	0.0266	0	0	0	0	0
Bacteria;Bacteroidetes;Bacteroidia;Bacteroidales;Rikenellaceae;Alistipes;Alistipes indistinctus	Alistipes.indistinctus	0	2	3	0	0	0	0	0	0	0	1	0	0	0	0	0	0	0	0	0	0	0	0	0	0	0	0	0	0	0	0.0266	0.0399	0	0	0	0	0	0	0	0.0133	0	0	0	0	0	0	0	0
Bacteria;Bacteroidetes;Bacteroidia;Bacteroidales;Rikenellaceae;Alistipes;Alistipes obesi	Alistipes.obesi	0	4	0	0	0	0	0	0	1	3	4	0	0	0	0	0	0	0	0	0	0	0	0	0	0	3	0	0	0	0	0.0532	0	0	0	0	0	0	0.0133	0.0399	0.0532	0	0	0	0	0	0	0	0
Bacteria;Bacteroidetes;Bacteroidia;Bacteroidales;Rikenellaceae;Alistipes;Alistipes onderdonkii	Alistipes.onderdonkii	0	0	0	0	0	0	0	0	0	0	0	0	0	0	0	1	0	0	0	0	0	0	0	0	0	0	0	0	0	0	0	0	0	0	0	0	0	0	0	0	0	0	0	0	0.0133	0	0	0
Bacteria;Bacteroidetes;Bacteroidia;Bacteroidales;Rikenellaceae;Alistipes;Alistipes putredinis	Alistipes.putredinis	2	0	0	3	12	4	4	1	2	8	1	0	4	1	3	3	2	7	6	11	0	4	0	11	2	2	2	3	5	0.0266	0	0	0.0399	0.1595	0.0532	0.0532	0.0133	0.0266	0.1063	0.0133	0	0.0532	0.0133	0.0399	0.0399	0.0266	0.093	0.0797
Bacteria;Bacteroidetes;Bacteroidia;Bacteroidales;Rikenellaceae;Alistipes;Alistipes senegalensis	Alistipes.senegalensis	1	1	4	2	0	2	0	0	2	1	2	1	2	1	4	1	2	5	4	7	0	5	2	4	2	8	0	3	3	0.0133	0.0133	0.0532	0.0266	0	0.0266	0	0	0.0266	0.0133	0.0266	0.0133	0.0266	0.0133	0.0532	0.0133	0.0266	0.0664	0.0532
Bacteria;Bacteroidetes;Bacteroidia;Bacteroidales;Rikenellaceae;Alistipes;Alistipes shahii	Alistipes.shahii	3	11	3	0	0	3	1	0	2	5	8	2	1	4	3	7	1	6	9	2	0	6	1	0	9	11	3	1	0	0.0399	0.1462	0.0399	0	0	0.0399	0.0133	0	0.0266	0.0664	0.1063	0.0266	0.0133	0.0532	0.0399	0.093	0.0133	0.0797	0.1196
Bacteria;Bacteroidetes;Bacteroidia;Bacteroidales;Rikenellaceae;Alistipes;Alistipes timonensis	Alistipes.timonensis	0	2	0	2	0	1	2	0	0	5	0	1	0	0	2	1	1	2	7	3	0	4	0	3	6	4	0	0	0	0	0.0266	0	0.0266	0	0.0133	0.0266	0	0	0.0664	0	0.0133	0	0	0.0266	0.0133	0.0133	0.0266	0.093
Bacteria;Bacteroidetes;Bacteroidia;Bacteroidales;Rikenellaceae;Alistipes;Alistipes_uc	Alistipes_uc	38	11	13	23	92	17	30	25	16	49	24	4	25	13	43	46	21	73	88	77	16	49	10	92	16	44	9	41	52	0.505	0.1462	0.1728	0.3056	1.2226	0.2259	0.3987	0.3322	0.2126	0.6512	0.3189	0.0532	0.3322	0.1728	0.5714	0.6113	0.2791	0.9701	1.1694
Bacteria;Firmicutes;Clostridia;Clostridiales;Lachnospiraceae;Anaerosporobacter;Anaerosporobacter mobilis	Anaerosporobacter.mobilis	0	0	0	0	0	0	0	0	0	0	0	0	0	0	0	0	0	0	0	0	0	0	0	0	0	0	0	0	0	0	0	0	0	0	0	0	0	0	0	0	0	0	0	0	0	0	0	0
Bacteria;Firmicutes;Clostridia;Clostridiales;Lachnospiraceae;Anaerosporobacter;Anaerosporobacter_uc	Anaerosporobacter_uc	0	0	0	0	0	0	0	0	0	0	0	0	0	0	0	0	0	0	0	0	0	0	0	0	0	0	0	0	0	0	0	0	0	0	0	0	0	0	0	0	0	0	0	0	0	0	0	0
Bacteria;Firmicutes;Clostridia;Clostridiales;Lachnospiraceae;Anaerostipes;Anaerostipes_uc	Anaerostipes_uc	0	0	0	0	0	0	0	0	0	0	0	0	0	0	0	0	0	0	0	0	0	0	0	0	0	0	0	0	0	0	0	0	0	0	0	0	0	0	0	0	0	0	0	0	0	0	0	0
Bacteria;Firmicutes;Clostridia;Clostridiales;Lachnospiraceae;Anaerotignum;Anaerotignum_uc	Anaerotignum_uc	0	0	0	0	0	0	0	2	0	0	0	1	2	0	0	0	0	1	0	1	0	1	0	0	1	0	0	0	0	0	0	0	0	0	0	0	0.0266	0	0	0	0.0133	0.0266	0	0	0	0	0.0133	0
Bacteria;Firmicutes;Clostridia;Clostridiales;Ruminococcaceae;Anaerotruncus;Anaerotruncus colihominis	Anaerotruncus.colihominis	0	0	0	0	0	0	0	0	0	0	0	0	0	0	0	0	0	0	0	0	0	0	0	0	0	0	0	0	0	0	0	0	0	0	0	0	0	0	0	0	0	0	0	0	0	0	0	0
Bacteria;Firmicutes;Clostridia;Clostridiales;Ruminococcaceae;Anaerotruncus;Anaerotruncus_uc	Anaerotruncus_uc	0	0	0	0	0	0	0	0	0	0	0	0	0	0	0	0	0	0	0	0	0	0	0	0	0	0	0	0	0	0	0	0	0	0	0	0	0	0	0	0	0	0	0	0	0	0	0	0
Bacteria;Firmicutes;Clostridia;Clostridiales;Lachnospiraceae;Clostridium_g24;BBZN_s	BBZN_s	0	0	0	0	0	0	1	0	0	0	0	0	0	0	0	0	0	0	0	0	0	0	0	0	0	0	0	0	0	0	0	0	0	0	0	0.0133	0	0	0	0	0	0	0	0	0	0	0	0
Bacteria;Firmicutes;Clostridia;Clostridiales;Lachnospiraceae;Clostridium_g24;BBZO_s	BBZO_s	0	0	0	0	0	4	1	5	0	0	1	1	0	0	0	0	0	0	0	0	0	1	0	2	0	0	0	0	0	0	0	0	0	0	0.0532	0.0133	0.0664	0	0	0.0133	0.0133	0	0	0	0	0	0	0
Bacteria;Bacteroidetes;Bacteroidia;Bacteroidales;Bacteroidaceae;Bacteroides;Bacteroides acidifaciens	Bacteroides.acidifaciens	2	0	0	0	0	0	0	0	0	0	1	0	0	0	1	0	0	0	0	0	0	0	0	0	1	0	0	0	0	0.0266	0	0	0	0	0	0	0	0	0	0.0133	0	0	0	0.0133	0	0	0	0
Bacteria;Bacteroidetes;Bacteroidia;Bacteroidales;Bacteroidaceae;Bacteroides;Bacteroides caccae	Bacteroides.caccae	1	13	23	1	0	1	1	0	4	4	5	5	13	17	28	6	27	30	4	15	40	2	42	9	8	16	24	8	20	0.0133	0.1728	0.3056	0.0133	0	0.0133	0.0133	0	0.0532	0.0532	0.0664	0.0664	0.1728	0.2259	0.3721	0.0797	0.3588	0.3987	0.0532
Bacteria;Bacteroidetes;Bacteroidia;Bacteroidales;Bacteroidaceae;Bacteroides;Bacteroides caecimuris	Bacteroides.caecimuris	0	0	0	0	0	0	0	0	0	0	0	0	0	0	0	0	0	0	0	0	0	0	0	0	0	0	0	0	0	0	0	0	0	0	0	0	0	0	0	0	0	0	0	0	0	0	0	0
Bacteria;Bacteroidetes;Bacteroidia;Bacteroidales;Bacteroidaceae;Bacteroides;Bacteroides coprocola	Bacteroides.coprocola	0	0	0	0	0	1	0	0	0	0	0	0	0	0	0	0	0	0	0	0	0	1	0	0	0	0	0	0	0	0	0	0	0	0	0.0133	0	0	0	0	0	0	0	0	0	0	0	0	0
Bacteria;Bacteroidetes;Bacteroidia;Bacteroidales;Bacteroidaceae;Bacteroides;Bacteroides dorei	Bacteroides.dorei	0	0	3	0	0	0	0	0	0	1	3	1	0	0	0	0	0	1	0	0	4	0	0	0	0	1	1	0	3	0	0	0.0399	0	0	0	0	0	0	0.0133	0.0399	0.0133	0	0	0	0	0	0.0133	0
Bacteria;Bacteroidetes;Bacteroidia;Bacteroidales;Bacteroidaceae;Bacteroides;Bacteroides eggerthii	Bacteroides.eggerthii	0	0	71	0	0	1	0	0	0	0	1	0	0	0	0	0	0	0	0	0	0	0	0	0	0	0	0	0	0	0	0	0.9435	0	0	0.0133	0	0	0	0	0.0133	0	0	0	0	0	0	0	0
Bacteria;Bacteroidetes;Bacteroidia;Bacteroidales;Bacteroidaceae;Bacteroides;Bacteroides faecichinchillae	Bacteroides.faecichinchillae	0	0	0	0	0	0	0	1	1	1	0	0	0	0	0	1	0	0	0	1	1	0	1	1	0	0	0	0	1	0	0	0	0	0	0	0	0.0133	0.0133	0.0133	0	0	0	0	0	0.0133	0	0	0
Bacteria;Bacteroidetes;Bacteroidia;Bacteroidales;Bacteroidaceae;Bacteroides;Bacteroides faecis	Bacteroides.faecis	2	0	6	0	0	1	0	0	1	0	0	1	0	1	2	1	0	0	1	1	7	0	1	0	1	1	0	3	1	0.0266	0	0.0797	0	0	0.0133	0	0	0.0133	0	0	0.0133	0	0.0133	0.0266	0.0133	0	0	0.0133
Bacteria;Bacteroidetes;Bacteroidia;Bacteroidales;Bacteroidaceae;Bacteroides;Bacteroides finegoldii	Bacteroides.finegoldii	0	0	0	2	0	0	0	0	0	0	0	0	0	0	3	0	0	1	0	1	0	1	0	1	0	0	0	0	3	0	0	0	0.0266	0	0	0	0	0	0	0	0	0	0	0.0399	0	0	0.0133	0
Bacteria;Bacteroidetes;Bacteroidia;Bacteroidales;Bacteroidaceae;Bacteroides;Bacteroides fragilis	Bacteroides.fragilis	0	0	0	0	0	0	0	0	0	0	0	0	3	0	0	0	1	13	0	0	34	0	0	0	0	0	0	0	0	0	0	0	0	0	0	0	0	0	0	0	0	0.0399	0	0	0	0.0133	0.1728	0
Bacteria;Bacteroidetes;Bacteroidia;Bacteroidales;Bacteroidaceae;Bacteroides;Bacteroides intestinalis	Bacteroides.intestinalis	1	4	0	0	0	0	0	0	0	2	0	0	0	0	0	0	0	0	0	1	1	1	1	0	3	0	0	1	0	0.0133	0.0532	0	0	0	0	0	0	0	0.0266	0	0	0	0	0	0	0	0	0
Bacteria;Bacteroidetes;Bacteroidia;Bacteroidales;Bacteroidaceae;Bacteroides;Bacteroides massiliensis	Bacteroides.massiliensis	52	158	950	112	96	229	104	24	13	291	88	114	5	505	760	191	68	30	149	160	2	96	128	58	475	772	200	529	1226	0.691	2.0997	12.6246	1.4884	1.2757	3.0432	1.3821	0.3189	0.1728	3.8671	1.1694	1.515	0.0664	6.711	10.0997	2.5382	0.9037	0.3987	1.9801
Bacteria;Bacteroidetes;Bacteroidia;Bacteroidales;Bacteroidaceae;Bacteroides;Bacteroides nordii	Bacteroides.nordii	0	2	4	0	1	13	13	1	15	31	20	8	0	13	0	1	3	12	4	17	47	0	4	0	14	8	0	16	37	0	0.0266	0.0532	0	0.0133	0.1728	0.1728	0.0133	0.1993	0.412	0.2658	0.1063	0	0.1728	0	0.0133	0.0399	0.1595	0.0532
Bacteria;Bacteroidetes;Bacteroidia;Bacteroidales;Bacteroidaceae;Bacteroides;Bacteroides oleiciplenus	Bacteroides.oleiciplenus	0	0	2	0	0	1	0	0	0	3	0	0	0	2	0	0	0	1	1	2	1	0	0	0	0	5	0	0	2	0	0	0.0266	0	0	0.0133	0	0	0	0.0399	0	0	0	0.0266	0	0	0	0.0133	0.0133
Bacteria;Bacteroidetes;Bacteroidia;Bacteroidales;Bacteroidaceae;Bacteroides;Bacteroides ovatus group	Bacteroides.ovatus.group	0	0	9	0	0	0	0	0	0	0	0	0	0	0	0	0	0	0	0	0	0	0	0	0	6	3	1	11	7	0	0	0.1196	0	0	0	0	0	0	0	0	0	0	0	0	0	0	0	0
Bacteria;Bacteroidetes;Bacteroidia;Bacteroidales;Bacteroidaceae;Bacteroides;Bacteroides plebeius	Bacteroides.plebeius	0	0	0	0	0	0	0	0	0	0	0	1	0	1	0	1	0	0	0	0	0	0	0	0	0	0	0	0	0	0	0	0	0	0	0	0	0	0	0	0	0.0133	0	0.0133	0	0.0133	0	0	0
Bacteria;Bacteroidetes;Bacteroidia;Bacteroidales;Bacteroidaceae;Bacteroides;Bacteroides rodentium	Bacteroides.rodentium	0	0	1	1	0	0	0	0	0	1	0	0	0	2	0	0	0	0	0	2	0	1	0	0	0	1	0	1	0	0	0	0.0133	0.0133	0	0	0	0	0	0.0133	0	0	0	0.0266	0	0	0	0	0
Bacteria;Bacteroidetes;Bacteroidia;Bacteroidales;Bacteroidaceae;Bacteroides;Bacteroides sartorii	Bacteroides.sartorii	1	1	2	0	2	0	0	1	0	1	2	0	0	0	0	2	0	0	3	0	2	2	0	1	0	0	1	0	4	0.0133	0.0133	0.0266	0	0.0266	0	0	0.0133	0	0.0133	0.0266	0	0	0	0	0.0266	0	0	0.0399
Bacteria;Bacteroidetes;Bacteroidia;Bacteroidales;Bacteroidaceae;Bacteroides;Bacteroides stercorirosoris	Bacteroides.stercorirosoris	11	3	25	1	1	7	1	0	2	8	6	8	4	18	17	11	4	35	10	10	13	14	3	5	1	22	0	12	9	0.1462	0.0399	0.3322	0.0133	0.0133	0.093	0.0133	0	0.0266	0.1063	0.0797	0.1063	0.0532	0.2392	0.2259	0.1462	0.0532	0.4651	0.1329
Bacteria;Bacteroidetes;Bacteroidia;Bacteroidales;Bacteroidaceae;Bacteroides;Bacteroides stercoris	Bacteroides.stercoris	0	0	0	0	2	35	11	6	18	0	21	2	0	2	0	0	0	0	0	0	0	0	0	0	0	0	0	0	0	0	0	0	0	0.0266	0.4651	0.1462	0.0797	0.2392	0	0.2791	0.0266	0	0.0266	0	0	0	0	0
Bacteria;Bacteroidetes;Bacteroidia;Bacteroidales;Bacteroidaceae;Bacteroides;Bacteroides thetaiotaomicron	Bacteroides.thetaiotaomicron	13	15	18	1	6	8	3	0	1	7	3	3	2	9	9	9	7	9	5	1	11	1	1	6	6	15	2	10	14	0.1728	0.1993	0.2392	0.0133	0.0797	0.1063	0.0399	0	0.0133	0.093	0.0399	0.0399	0.0266	0.1196	0.1196	0.1196	0.093	0.1196	0.0664
Bacteria;Bacteroidetes;Bacteroidia;Bacteroidales;Bacteroidaceae;Bacteroides;Bacteroides timonensis	Bacteroides.timonensis	0	0	0	0	0	0	0	0	0	0	0	0	0	0	0	0	0	0	0	0	0	0	0	0	0	0	0	0	0	0	0	0	0	0	0	0	0	0	0	0	0	0	0	0	0	0	0	0
Bacteria;Bacteroidetes;Bacteroidia;Bacteroidales;Bacteroidaceae;Bacteroides;Bacteroides uniformis	Bacteroides.uniformis	12	25	149	9	12	23	1	5	15	33	18	10	5	15	8	11	14	3	25	49	24	21	12	5	10	14	3	26	29	0.1595	0.3322	1.9801	0.1196	0.1595	0.3056	0.0133	0.0664	0.1993	0.4385	0.2392	0.1329	0.0664	0.1993	0.1063	0.1462	0.186	0.0399	0.3322
Bacteria;Bacteroidetes;Bacteroidia;Bacteroidales;Bacteroidaceae;Bacteroides;Bacteroides vulgatus	Bacteroides.vulgatus	137	239	784	80	401	344	163	205	425	1811	808	245	76	388	131	303	166	424	564	817	1373	838	330	137	152	1040	83	356	428	1.8206	3.1761	10.4186	1.0631	5.3289	4.5714	2.1661	2.7243	5.6478	24.0664	10.7375	3.2558	1.01	5.1561	1.7409	4.0266	2.206	5.6346	7.495
Bacteria;Bacteroidetes;Bacteroidia;Bacteroidales;Bacteroidaceae;Bacteroides;Bacteroides xylanisolvens group	Bacteroides.xylanisolvens.group	2	2	5	3	6	5	2	0	0	4	7	1	3	4	5	9	4	6	2	4	3	81	0	2	2	4	6	0	4	0.0266	0.0266	0.0664	0.0399	0.0797	0.0664	0.0266	0	0	0.0532	0.093	0.0133	0.0399	0.0532	0.0664	0.1196	0.0532	0.0797	0.0266
Bacteria;Bacteroidetes;Bacteroidia;Bacteroidales;Bacteroidaceae;Bacteroides;Bacteroides_uc	Bacteroides_uc	9	13	62	2	15	24	5	8	11	102	26	30	7	57	39	18	6	38	29	62	88	67	26	11	57	107	12	55	107	0.1196	0.1728	0.8239	0.0266	0.1993	0.3189	0.0664	0.1063	0.1462	1.3555	0.3455	0.3987	0.093	0.7575	0.5183	0.2392	0.0797	0.505	0.3854
Bacteria;Bacteroidetes;Bacteroidia;Bacteroidales;Barnesiellaceae;Barnesiella;Barnesiella intestinihominis	Barnesiella.intestinihominis	10	48	54	21	2	10	15	11	21	17	23	17	33	32	43	41	30	33	13	23	0	48	62	25	29	39	19	43	33	0.1329	0.6379	0.7176	0.2791	0.0266	0.1329	0.1993	0.1462	0.2791	0.2259	0.3056	0.2259	0.4385	0.4252	0.5714	0.5449	0.3987	0.4385	0.1728
Bacteria;Bacteroidetes;Bacteroidia;Bacteroidales;Barnesiellaceae;Barnesiella;Barnesiella_uc	Barnesiella_uc	0	0	0	1	0	2	0	0	0	0	0	0	1	1	1	0	2	0	0	0	0	1	0	0	0	0	1	0	0	0	0	0	0.0133	0	0.0266	0	0	0	0	0	0	0.0133	0.0133	0.0133	0	0.0266	0	0
Bacteria;Actinobacteria;Actinobacteria_c;Bifidobacteriales;Bifidobacteriaceae;Bifidobacterium;Bifidobacterium pseudolongum group	Bifidobacterium.pseudolongum.group	0	0	0	0	0	0	0	0	0	0	0	1	0	2	2	0	2	0	0	0	0	1	1	0	0	0	7	0	0	0	0	0	0	0	0	0	0	0	0	0	0.0133	0	0.0266	0.0266	0	0.0266	0	0
Bacteria;Proteobacteria;Deltaproteobacteria;Desulfovibrionales;Desulfovibrionaceae;Bilophila;Bilophila wadsworthia	Bilophila.wadsworthia	0	4	14	2	0	5	0	0	5	1	10	5	2	17	21	17	8	2	3	22	1	9	12	0	6	4	4	15	6	0	0.0532	0.186	0.0266	0	0.0664	0	0	0.0664	0.0133	0.1329	0.0664	0.0266	0.2259	0.2791	0.2259	0.1063	0.0266	0.0399
Bacteria;Proteobacteria;Deltaproteobacteria;Desulfovibrionales;Desulfovibrionaceae;Bilophila;Bilophila_uc	Bilophila_uc	0	2	0	0	0	0	0	0	0	0	0	0	2	0	0	0	0	0	0	1	0	0	0	0	0	0	0	1	0	0	0.0266	0	0	0	0	0	0	0	0	0	0	0.0266	0	0	0	0	0	0
Bacteria;Firmicutes;Clostridia;Clostridiales;Lachnospiraceae;Blautia;Blautia hansenii group	Blautia.hansenii.group	0	0	0	0	0	0	0	0	0	0	0	0	0	0	0	3	0	0	0	0	0	0	0	0	0	0	0	0	0	0	0	0	0	0	0	0	0	0	0	0	0	0	0	0	0.0399	0	0	0
Bacteria;Firmicutes;Clostridia;Clostridiales;Lachnospiraceae;Blautia;Blautia_uc	Blautia_uc	0	0	0	0	0	0	0	0	0	0	0	0	0	0	0	0	0	0	0	0	0	1	0	0	0	0	0	0	0	0	0	0	0	0	0	0	0	0	0	0	0	0	0	0	0	0	0	0
Bacteria;Proteobacteria;Alphaproteobacteria;Rhizobiales;Bosea_f;Bosea;Bosea minatitlanensis group	Bosea.minatitlanensis.group	0	0	0	0	0	0	0	0	0	0	0	0	0	0	0	0	0	0	0	0	1	0	0	0	0	0	0	0	0	0	0	0	0	0	0	0	0	0	0	0	0	0	0	0	0	0	0	0
Bacteria;Bacteroidetes;Bacteroidia;Bacteroidales;Odoribacteraceae;Butyricimonas;Butyricimonas faecihominis	Butyricimonas.faecihominis	0	0	0	0	0	0	0	0	0	1	0	0	0	1	1	0	0	0	0	1	0	0	1	1	2	1	0	1	1	0	0	0	0	0	0	0	0	0	0.0133	0	0	0	0.0133	0.0133	0	0	0	0
Bacteria;Bacteroidetes;Bacteroidia;Bacteroidales;Odoribacteraceae;Butyricimonas;Butyricimonas virosa	Butyricimonas.virosa	10	9	12	4	3	2	0	2	0	5	1	1	3	15	5	7	3	14	5	1	1	4	2	5	5	13	5	21	15	0.1329	0.1196	0.1595	0.0532	0.0399	0.0266	0	0.0266	0	0.0664	0.0133	0.0133	0.0399	0.1993	0.0664	0.093	0.0399	0.186	0.0664
Bacteria;Bacteroidetes;Bacteroidia;Bacteroidales;Odoribacteraceae;Butyricimonas;Butyricimonas_uc	Butyricimonas_uc	0	0	1	0	0	0	0	0	0	0	0	0	0	0	0	0	0	0	0	0	0	0	0	0	0	0	0	0	0	0	0	0.0133	0	0	0	0	0	0	0	0	0	0	0	0	0	0	0	0
Bacteria;Firmicutes;Clostridia;Clostridiales;Lachnospiraceae;Butyrivibrio_g1;Butyrivibrio crossotus	Butyrivibrio.crossotus	0	0	0	0	0	0	0	0	1	0	0	0	0	0	0	0	0	0	0	0	0	0	0	0	0	0	0	0	0	0	0	0	0	0	0	0	0	0.0133	0	0	0	0	0	0	0	0	0	0
Bacteria;Firmicutes;Clostridia;Clostridiales;Lachnospiraceae;Butyrivibrio_g1;Butyrivibrio_g1_uc	Butyrivibrio_g1_uc	0	0	0	0	0	0	0	0	3	0	0	0	0	1	0	0	0	1	0	0	0	4	0	0	0	0	0	0	0	0	0	0	0	0	0	0	0	0.0399	0	0	0	0	0.0133	0	0	0	0.0133	0
Bacteria;Firmicutes;Clostridia;Clostridiales;Lachnospiraceae;Caecibacterium;Caecibacterium_uc	Caecibacterium_uc	0	0	0	0	0	0	0	0	0	0	0	0	0	0	0	0	0	0	0	0	0	0	0	1	0	0	0	0	0	0	0	0	0	0	0	0	0	0	0	0	0	0	0	0	0	0	0	0
Bacteria;Firmicutes;Clostridia;Clostridiales;Ruminococcaceae;Caproiciproducens;Caproiciproducens_uc	Caproiciproducens_uc	0	0	0	0	0	0	0	0	0	0	0	0	0	0	0	0	0	0	0	0	0	0	0	1	0	0	0	0	0	0	0	0	0	0	0	0	0	0	0	0	0	0	0	0	0	0	0	0
Bacteria;Firmicutes;Clostridia;Clostridiales;Clostridiaceae;Clostridium;Clostridium celatum group	Clostridium.celatum.group	0	0	0	0	0	0	0	0	0	0	0	0	0	1	2	3	1	1	0	0	0	0	1	0	0	0	0	0	0	0	0	0	0	0	0	0	0	0	0	0	0	0	0.0133	0.0266	0.0399	0.0133	0.0133	0
Bacteria;Firmicutes;Erysipelotrichi;Erysipelotrichales;Erysipelotrichaceae;Clostridium_g6;Clostridium cocleatum	Clostridium.cocleatum	1	0	1	0	0	1	0	1	0	0	0	0	0	0	0	0	0	0	0	0	0	0	0	0	0	1	1	3	0	0.0133	0	0.0133	0	0	0.0133	0	0.0133	0	0	0	0	0	0	0	0	0	0	0
Bacteria;Firmicutes;Clostridia;Clostridiales;Lachnospiraceae;Clostridium_g34;Clostridium indolis group	Clostridium.indolis.group	0	2	0	0	1	2	2	0	0	0	0	1	1	0	0	0	1	0	0	0	0	1	0	0	0	0	0	1	0	0	0.0266	0	0	0.0133	0.0266	0.0266	0	0	0	0	0.0133	0.0133	0	0	0	0.0133	0	0
Bacteria;Firmicutes;Clostridia;Clostridiales;Lachnospiraceae;Clostridium_g19;Clostridium polysaccharolyticum	Clostridium.polysaccharolyticum	0	0	0	0	0	0	0	0	0	0	0	0	0	0	0	0	0	0	0	0	0	0	0	0	0	0	0	0	0	0	0	0	0	0	0	0	0	0	0	0	0	0	0	0	0	0	0	0
Bacteria;Firmicutes;Clostridia;Clostridiales;Lachnospiraceae;Clostridium_g21;Clostridium scindens	Clostridium.scindens	0	0	0	0	0	0	0	0	0	0	1	0	0	0	0	0	0	0	0	0	0	0	0	0	0	0	0	0	0	0	0	0	0	0	0	0	0	0	0	0.0133	0	0	0	0	0	0	0	0
Bacteria;Firmicutes;Clostridia;Clostridiales;Lachnospiraceae;Clostridium_g19;Clostridium_g19_uc	Clostridium_g19_uc	0	0	0	0	0	0	0	0	0	0	0	0	0	1	0	0	0	0	0	0	0	0	0	0	0	0	0	0	0	0	0	0	0	0	0	0	0	0	0	0	0	0	0.0133	0	0	0	0	0
Bacteria;Firmicutes;Clostridia;Clostridiales;Lachnospiraceae;Clostridium_g21;Clostridium_g21_uc	Clostridium_g21_uc	0	0	0	0	1	2	1	1	0	1	0	0	0	0	0	0	0	0	1	4	0	3	0	1	0	2	0	0	1	0	0	0	0	0.0133	0.0266	0.0133	0.0133	0	0.0133	0	0	0	0	0	0	0	0	0.0133
Bacteria;Firmicutes;Clostridia;Clostridiales;Lachnospiraceae;Clostridium_g24;Clostridium_g24_uc	Clostridium_g24_uc	2	0	0	0	0	6	1	5	0	0	0	1	0	2	1	0	0	1	1	2	0	0	0	0	0	0	0	0	1	0.0266	0	0	0	0	0.0797	0.0133	0.0664	0	0	0	0.0133	0	0.0266	0.0133	0	0	0.0133	0.0133
Bacteria;Firmicutes;Clostridia;Clostridiales;Lachnospiraceae;Clostridium_g34;Clostridium_g34_uc	Clostridium_g34_uc	0	0	0	0	0	1	1	2	0	0	0	0	0	0	0	0	0	0	0	1	1	0	0	0	0	0	0	0	0	0	0	0	0	0	0.0133	0.0133	0.0266	0	0	0	0	0	0	0	0	0	0	0
Bacteria;Firmicutes;Erysipelotrichi;Erysipelotrichales;Erysipelotrichaceae;Clostridium_g6;Clostridium_g6_uc	Clostridium_g6_uc	0	0	0	0	0	0	0	0	0	0	0	0	0	0	0	0	0	0	0	0	0	0	0	0	0	0	0	0	0	0	0	0	0	0	0	0	0	0	0	0	0	0	0	0	0	0	0	0
Bacteria;Firmicutes;Clostridia;Clostridiales;Lachnospiraceae;Clostridium_g8;Clostridium_g8_uc	Clostridium_g8_uc	0	0	0	0	0	0	0	0	0	0	0	0	0	0	0	0	0	0	0	0	0	0	0	0	0	0	0	0	0	0	0	0	0	0	0	0	0	0	0	0	0	0	0	0	0	0	0	0
Bacteria;Firmicutes;Clostridia;Clostridiales;Lachnospiraceae;Coprococcus_g2;Coprococcus_g2_uc	Coprococcus_g2_uc	0	0	0	0	0	0	0	0	0	0	0	0	0	0	0	0	0	0	0	0	0	0	0	0	0	0	0	0	0	0	0	0	0	0	0	0	0	0	0	0	0	0	0	0	0	0	0	0
Bacteria;Actinobacteria;Actinobacteria_c;Propionibacteriales;Propionibacteriaceae;Cutibacterium;Cutibacterium acnes group	Cutibacterium.acnes.group	0	0	0	0	1	0	0	0	0	0	0	0	0	0	0	0	0	0	0	0	2	0	0	0	0	0	0	0	0	0	0	0	0	0.0133	0	0	0	0	0	0	0	0	0	0	0	0	0	0
Bacteria;Firmicutes;Clostridia;Clostridiales;Lachnospiraceae;DQ015604_g;DQ015604_g_uc	DQ015604_g_uc	0	2	0	0	0	0	0	0	0	0	0	0	0	0	2	4	2	0	0	0	0	1	0	0	0	0	0	0	0	0	0.0266	0	0	0	0	0	0	0	0	0	0	0	0	0.0266	0.0532	0.0266	0	0
Bacteria;Firmicutes;Clostridia;Clostridiales;Lachnospiraceae;DQ015604_g;DQ015604_s	DQ015604_s	0	4	0	0	0	0	0	0	0	0	0	0	1	1	2	12	3	1	0	0	0	3	0	0	0	0	0	0	0	0	0.0532	0	0	0	0	0	0	0	0	0	0	0.0133	0.0133	0.0266	0.1595	0.0399	0.0133	0
Bacteria;Firmicutes;Clostridia;Clostridiales;Lachnospiraceae;PAC001458_g;DQ115991_s	DQ115991_s	0	0	0	0	1	0	0	0	0	0	0	0	4	0	0	0	0	0	0	0	0	1	0	0	0	0	0	0	0	0	0	0	0	0.0133	0	0	0	0	0	0	0	0.0532	0	0	0	0	0	0
Bacteria;Firmicutes;Clostridia;Clostridiales;Lachnospiraceae;Eubacterium_g4;DQ382351_s	DQ382351_s	0	0	0	0	0	0	0	0	0	0	0	0	0	0	0	0	0	0	0	0	0	0	0	0	0	0	0	0	0	0	0	0	0	0	0	0	0	0	0	0	0	0	0	0	0	0	0	0
Bacteria;Firmicutes;Clostridia;Clostridiales;Ruminococcaceae;PAC000661_g;DQ394637_s	DQ394637_s	0	0	0	1	0	0	0	0	0	0	0	0	0	0	0	0	0	0	0	0	0	0	0	0	0	0	0	0	0	0	0	0	0.0133	0	0	0	0	0	0	0	0	0	0	0	0	0	0	0
Bacteria;Firmicutes;Clostridia;Clostridiales;Ruminococcaceae;PAC000661_g;DQ394662_s	DQ394662_s	1	4	0	0	0	0	0	0	0	0	3	0	1	0	0	0	0	0	0	0	0	0	0	2	1	0	0	0	0	0.0133	0.0532	0	0	0	0	0	0	0	0	0.0399	0	0.0133	0	0	0	0	0	0
Bacteria;Firmicutes;Clostridia;Clostridiales;Ruminococcaceae;PAC000661_g;DQ456215_s	DQ456215_s	1	0	0	1	1	3	1	3	4	0	0	3	1	0	3	0	1	3	1	1	6	1	0	2	0	9	0	3	0	0.0133	0	0	0.0133	0.0133	0.0399	0.0133	0.0399	0.0532	0	0	0.0399	0.0133	0	0.0399	0	0.0133	0.0399	0.0133
Bacteria;Firmicutes;Clostridia;Clostridiales;Ruminococcaceae;PAC000661_g;DQ456337_s	DQ456337_s	0	0	0	0	0	0	0	0	0	0	0	0	0	0	0	0	0	0	0	0	0	0	0	0	1	0	0	2	0	0	0	0	0	0	0	0	0	0	0	0	0	0	0	0	0	0	0	0
Bacteria;Firmicutes;Clostridia;Clostridiales;Ruminococcaceae;PAC000683_g;DQ456342_s	DQ456342_s	0	0	0	0	0	0	0	0	0	0	0	0	0	0	0	0	0	0	0	0	1	0	0	0	0	0	0	0	0	0	0	0	0	0	0	0	0	0	0	0	0	0	0	0	0	0	0	0
Bacteria;Firmicutes;Clostridia;Clostridiales;Ruminococcaceae;PAC000661_g;DQ673475_s	DQ673475_s	0	0	0	0	0	0	0	0	0	0	0	0	0	0	0	0	0	0	0	0	0	0	0	0	0	0	0	0	0	0	0	0	0	0	0	0	0	0	0	0	0	0	0	0	0	0	0	0
Bacteria;Firmicutes;Clostridia;Clostridiales;Ruminococcaceae;PAC000661_g;DQ673509_s	DQ673509_s	0	0	0	0	0	0	0	0	0	0	0	0	0	0	0	0	0	0	0	0	1	0	0	0	0	0	0	0	0	0	0	0	0	0	0	0	0	0	0	0	0	0	0	0	0	0	0	0
Bacteria;Firmicutes;Clostridia;Clostridiales;Lachnospiraceae;DQ673521_g;DQ673521_g_uc	DQ673521_g_uc	0	0	0	0	0	0	0	0	0	0	0	0	0	0	0	0	0	0	0	0	0	0	0	0	0	0	0	0	0	0	0	0	0	0	0	0	0	0	0	0	0	0	0	0	0	0	0	0
Bacteria;Firmicutes;Clostridia;Clostridiales;Lachnospiraceae;DQ673521_g;DQ673521_s	DQ673521_s	0	0	0	1	0	1	0	0	0	0	0	0	0	0	0	0	0	0	0	0	0	0	0	0	0	0	0	0	0	0	0	0	0.0133	0	0.0133	0	0	0	0	0	0	0	0	0	0	0	0	0
Bacteria;Firmicutes;Clostridia;Clostridiales;Ruminococcaceae;Caproiciproducens;DQ777904_s	DQ777904_s	0	0	0	0	0	0	0	1	2	0	0	0	0	0	0	0	0	0	0	0	0	0	0	0	0	0	0	0	0	0	0	0	0	0	0	0	0.0133	0.0266	0	0	0	0	0	0	0	0	0	0
Bacteria;Bacteroidetes;Bacteroidia;Bacteroidales;Muribaculaceae;DQ777914_g;DQ777914_g_uc	DQ777914_g_uc	0	0	0	0	0	0	0	0	0	0	0	0	0	0	0	6	0	0	0	0	0	0	0	0	0	3	0	0	0	0	0	0	0	0	0	0	0	0	0	0	0	0	0	0	0.0797	0	0	0
Bacteria;Firmicutes;Clostridia;Clostridiales;Ruminococcaceae;Caproiciproducens;DQ777923_s	DQ777923_s	0	0	0	0	0	0	0	0	0	0	0	0	0	0	0	0	0	0	0	0	0	0	0	0	0	0	0	0	0	0	0	0	0	0	0	0	0	0	0	0	0	0	0	0	0	0	0	0
Bacteria;Firmicutes;Clostridia;Clostridiales;Lachnospiraceae;PAC001199_g;DQ777929_s	DQ777929_s	0	0	0	0	0	0	0	0	2	0	0	0	0	0	0	0	0	0	0	0	0	0	0	0	0	0	0	0	0	0	0	0	0	0	0	0	0	0.0266	0	0	0	0	0	0	0	0	0	0
Bacteria;Bacteroidetes;Bacteroidia;Bacteroidales;Bacteroidaceae;Bacteroides;DQ799557_s	DQ799557_s	0	2	1	0	0	7	3	0	3	15	9	6	0	8	1	4	4	9	7	12	30	6	2	0	5	16	3	4	10	0	0.0266	0.0133	0	0	0.093	0.0399	0	0.0399	0.1993	0.1196	0.0797	0	0.1063	0.0133	0.0532	0.0532	0.1196	0.093
Bacteria;Firmicutes;Clostridia;Clostridiales;Ruminococcaceae;PAC000661_g;DQ800759_s	DQ800759_s	0	0	0	0	0	0	0	0	0	0	0	0	0	0	0	0	0	1	0	0	0	0	0	2	1	0	0	0	1	0	0	0	0	0	0	0	0	0	0	0	0	0	0	0	0	0	0.0133	0
Bacteria;Firmicutes;Clostridia;Clostridiales;Ruminococcaceae;Oscillibacter;DQ805440_s	DQ805440_s	0	0	0	0	0	0	0	0	0	0	0	0	0	0	0	0	0	0	0	0	0	0	0	1	0	0	0	0	0	0	0	0	0	0	0	0	0	0	0	0	0	0	0	0	0	0	0	0
Bacteria;Bacteroidetes;Bacteroidia;Bacteroidales;Bacteroidaceae;Bacteroides;DQ805799_s	DQ805799_s	0	2	4	0	3	4	4	0	5	11	6	4	0	9	2	3	4	16	6	10	43	33	11	3	6	15	0	10	6	0	0.0266	0.0532	0	0.0399	0.0532	0.0532	0	0.0664	0.1462	0.0797	0.0532	0	0.1196	0.0266	0.0399	0.0532	0.2126	0.0797
Bacteria;Bacteroidetes;Bacteroidia;Bacteroidales;Porphyromonadaceae;Parabacteroides;DQ805826_s	DQ805826_s	1	0	3	0	1	0	0	0	0	2	0	1	1	1	0	1	1	0	0	0	0	1	0	0	0	0	0	1	0	0.0133	0	0.0399	0	0.0133	0	0	0	0	0.0266	0	0.0133	0.0133	0.0133	0	0.0133	0.0133	0	0
Bacteria;Bacteroidetes;Bacteroidia;Bacteroidales;Bacteroidaceae;Bacteroides;DQ808716_s	DQ808716_s	2	0	2	0	0	1	1	0	2	3	1	0	0	0	0	0	0	2	0	3	0	3	3	0	0	1	0	0	0	0.0266	0	0.0266	0	0	0.0133	0.0133	0	0.0266	0.0399	0.0133	0	0	0	0	0	0	0.0266	0
Bacteria;Bacteroidetes;Bacteroidia;Bacteroidales;Bacteroidaceae;Bacteroides;DQ809262_s	DQ809262_s	0	0	4	2	2	1	0	2	0	6	2	0	0	5	7	2	0	0	7	3	0	1	2	0	4	8	1	6	11	0	0	0.0532	0.0266	0.0266	0.0133	0	0.0266	0	0.0797	0.0266	0	0	0.0664	0.093	0.0266	0	0	0.093
Bacteria;Firmicutes;Clostridia;Clostridiales;Ruminococcaceae;Oscillibacter;DQ815552_s	DQ815552_s	0	0	0	0	0	0	0	0	0	0	0	0	0	0	0	0	0	0	0	0	0	0	0	0	0	0	0	0	0	0	0	0	0	0	0	0	0	0	0	0	0	0	0	0	0	0	0	0
Bacteria;Firmicutes;Clostridia;Clostridiales;Lachnospiraceae;PAC001308_g;DQ815557_s	DQ815557_s	0	0	0	0	10	2	2	2	1	1	1	0	0	0	0	2	0	0	1	7	2	5	0	5	0	1	1	0	0	0	0	0	0	0.1329	0.0266	0.0266	0.0266	0.0133	0.0133	0.0133	0	0	0	0	0.0266	0	0	0.0133
Bacteria;Firmicutes;Clostridia;Clostridiales;Lachnospiraceae;KE159571_g;DQ815628_s	DQ815628_s	0	0	0	0	0	0	0	0	1	0	0	0	0	0	0	0	0	0	0	0	0	0	0	0	0	0	0	0	0	0	0	0	0	0	0	0	0	0.0133	0	0	0	0	0	0	0	0	0	0
Bacteria;Firmicutes;Clostridia;Clostridiales;Lachnospiraceae;DQ815728_g;DQ815728_g_uc	DQ815728_g_uc	0	0	0	1	0	0	0	0	0	0	1	0	0	0	0	1	0	0	0	0	0	0	0	0	0	0	0	0	0	0	0	0	0.0133	0	0	0	0	0	0	0.0133	0	0	0	0	0.0133	0	0	0
Bacteria;Firmicutes;Clostridia;Clostridiales;Lachnospiraceae;DQ815728_g;DQ815728_s	DQ815728_s	0	145	1	22	294	1	0	0	0	0	25	0	31	0	13	117	0	18	8	3	0	179	0	3	8	0	1	2	0	0	1.9269	0.0133	0.2924	3.907	0.0133	0	0	0	0	0.3322	0	0.412	0	0.1728	1.5548	0	0.2392	0.1063
Bacteria;Firmicutes;Clostridia;Clostridiales;Lachnospiraceae;PAC001228_g;DQ815773_s	DQ815773_s	6	6	3	17	5	7	11	0	0	10	5	9	1	2	3	2	1	1	12	7	19	10	0	3	0	1	3	8	13	0.0797	0.0797	0.0399	0.2259	0.0664	0.093	0.1462	0	0	0.1329	0.0664	0.1196	0.0133	0.0266	0.0399	0.0266	0.0133	0.0133	0.1595
Bacteria;Firmicutes;Clostridia;Clostridiales;Lachnospiraceae;KE159571_g;DQ815838_s	DQ815838_s	0	0	0	0	0	1	0	0	0	0	1	0	1	0	0	1	0	0	0	0	0	0	0	0	0	0	0	0	0	0	0	0	0	0	0.0133	0	0	0	0	0.0133	0	0.0133	0	0	0.0133	0	0	0
Bacteria;Firmicutes;Clostridia;Clostridiales;Lachnospiraceae;Clostridium_g24;DQ904718_s	DQ904718_s	0	0	0	0	0	0	0	0	0	0	0	0	0	0	0	0	0	0	0	0	0	0	0	0	0	0	0	0	0	0	0	0	0	0	0	0	0	0	0	0	0	0	0	0	0	0	0	0
Bacteria;Firmicutes;Clostridia;Clostridiales;Ruminococcaceae;PAC000661_g;DQ905423_s	DQ905423_s	1	0	0	0	0	0	0	0	0	0	0	0	0	0	0	0	0	0	0	0	0	0	0	0	0	0	0	0	0	0.0133	0	0	0	0	0	0	0	0	0	0	0	0	0	0	0	0	0	0
Bacteria;Proteobacteria;Deltaproteobacteria;Desulfovibrionales;Desulfovibrionaceae;Desulfovibrio;Desulfovibrio piger	Desulfovibrio.piger	0	12	0	0	0	0	0	0	0	0	0	0	0	0	0	0	0	0	0	0	0	0	0	0	0	0	0	0	0	0	0.1595	0	0	0	0	0	0	0	0	0	0	0	0	0	0	0	0	0
Bacteria;Firmicutes;Negativicutes;Veillonellales;Veillonellaceae;Dialister;Dialister invisus	Dialister.invisus	0	0	0	0	0	1	0	0	0	0	0	0	0	0	0	0	0	0	0	0	0	0	0	0	0	0	0	0	0	0	0	0	0	0	0.0133	0	0	0	0	0	0	0	0	0	0	0	0	0
Bacteria;Firmicutes;Negativicutes;Veillonellales;Veillonellaceae;Dialister;Dialister succinatiphilus	Dialister.succinatiphilus	0	0	0	0	0	0	0	0	0	0	0	0	0	0	0	0	0	0	0	0	0	0	0	0	0	0	0	0	0	0	0	0	0	0	0	0	0	0	0	0	0	0	0	0	0	0	0	0
Bacteria;Firmicutes;Clostridia;Clostridiales;Lachnospiraceae;Dorea;Dorea massiliensis	Dorea.massiliensis	0	0	0	0	1	0	0	0	0	0	0	0	0	0	0	0	0	0	0	0	0	1	0	0	0	0	0	0	0	0	0	0	0	0.0133	0	0	0	0	0	0	0	0	0	0	0	0	0	0
Bacteria;Bacteroidetes;Bacteroidia;Bacteroidales;Rikenellaceae;Alistipes;EF096138_s	EF096138_s	11	12	5	9	2	3	0	2	2	3	2	0	4	6	10	7	1	18	3	4	5	6	2	4	11	6	5	4	15	0.1462	0.1595	0.0664	0.1196	0.0266	0.0399	0	0.0266	0.0266	0.0399	0.0266	0	0.0532	0.0797	0.1329	0.093	0.0133	0.2392	0.0399
Bacteria;Firmicutes;Erysipelotrichi;Erysipelotrichales;Erysipelotrichaceae;PAC001762_g;EF096150_s	EF096150_s	0	0	0	0	0	3	0	0	0	0	2	0	0	0	0	0	0	0	0	0	0	0	0	0	2	11	0	1	1	0	0	0	0	0	0.0399	0	0	0	0	0.0266	0	0	0	0	0	0	0	0
Bacteria;Firmicutes;Clostridia;Clostridiales;Lachnospiraceae;PAC001043_g;EF096591_s	EF096591_s	0	0	0	0	0	0	0	0	0	0	0	0	0	0	0	0	0	0	0	0	0	1	0	0	0	0	0	0	0	0	0	0	0	0	0	0	0	0	0	0	0	0	0	0	0	0	0	0
Bacteria;Firmicutes;Clostridia;Clostridiales;Lachnospiraceae;Anaerotignum;EF096613_s	EF096613_s	0	0	0	0	0	0	0	0	0	0	0	0	0	0	0	0	0	0	0	0	0	0	0	0	0	0	0	0	0	0	0	0	0	0	0	0	0	0	0	0	0	0	0	0	0	0	0	0
Bacteria;Bacteroidetes;Bacteroidia;Bacteroidales;Muribaculaceae;PAC002400_g;EF096814_s	EF096814_s	0	0	0	0	0	0	0	0	0	0	0	0	0	0	0	0	0	0	0	0	0	0	0	0	0	0	0	0	0	0	0	0	0	0	0	0	0	0	0	0	0	0	0	0	0	0	0	0
Bacteria;Bacteroidetes;Bacteroidia;Bacteroidales;Rikenellaceae;Alistipes;EF097057_s	EF097057_s	0	0	1	0	0	0	0	0	0	0	1	0	0	0	0	0	0	0	0	0	0	0	0	0	0	0	0	0	0	0	0	0.0133	0	0	0	0	0	0	0	0.0133	0	0	0	0	0	0	0	0
Bacteria;Firmicutes;Clostridia;Clostridiales;Lachnospiraceae;KE159538_g;EF097676_s	EF097676_s	0	3	3	2	5	1	10	15	0	0	2	10	42	21	3	5	8	0	8	20	0	173	1	40	3	0	1	3	5	0	0.0399	0.0399	0.0266	0.0664	0.0133	0.1329	0.1993	0	0	0.0266	0.1329	0.5581	0.2791	0.0399	0.0664	0.1063	0	0.1063
Bacteria;Firmicutes;Clostridia;Clostridiales;Ruminococcaceae;Oscillibacter;EF098020_s	EF098020_s	0	0	0	0	0	0	0	0	0	0	0	0	0	0	0	0	0	0	0	0	0	0	0	0	0	0	0	0	0	0	0	0	0	0	0	0	0	0	0	0	0	0	0	0	0	0	0	0
Bacteria;Firmicutes;Clostridia;Clostridiales;Lachnospiraceae;KE159600_g;EF098562_s	EF098562_s	0	0	0	0	0	4	7	2	1	0	0	0	0	11	1	0	2	1	1	3	0	1	0	1	0	1	1	1	0	0	0	0	0	0	0.0532	0.093	0.0266	0.0133	0	0	0	0	0.1462	0.0133	0	0.0266	0.0133	0.0133
Bacteria;Firmicutes;Clostridia;Clostridiales;Ruminococcaceae;Pseudoflavonifractor;EF098922_s	EF098922_s	0	0	0	0	0	1	3	3	0	0	1	0	0	0	0	0	0	0	0	0	0	0	0	0	1	0	0	0	0	0	0	0	0	0	0.0133	0.0399	0.0399	0	0	0.0133	0	0	0	0	0	0	0	0
Bacteria;Bacteroidetes;Bacteroidia;Bacteroidales;Muribaculaceae;EF099060_g;EF099060_g_uc	EF099060_g_uc	0	0	0	0	0	0	0	0	0	0	1	0	0	0	0	0	0	0	0	0	0	0	0	0	0	0	0	0	0	0	0	0	0	0	0	0	0	0	0	0.0133	0	0	0	0	0	0	0	0
Bacteria;Bacteroidetes;Bacteroidia;Bacteroidales;Muribaculaceae;PAC000186_g;EF406572_s	EF406572_s	0	0	0	0	0	0	0	0	0	0	0	0	0	0	0	0	0	0	0	0	0	0	0	0	0	0	0	0	0	0	0	0	0	0	0	0	0	0	0	0	0	0	0	0	0	0	0	0
Bacteria;Tenericutes;Mollicutes;PAC001057_o;PAC000197_f;PAC000197_g;EF406725_s	EF406725_s	2	0	0	0	1	0	0	0	2	0	0	0	0	0	0	0	0	0	0	0	0	0	0	0	0	0	0	0	0	0.0266	0	0	0	0.0133	0	0	0	0.0266	0	0	0	0	0	0	0	0	0	0
Bacteria;Firmicutes;Clostridia;Clostridiales;Lachnospiraceae;Frisingicoccus;EF409953_s	EF409953_s	0	3	0	0	0	1	3	0	1	1	2	0	2	2	0	2	3	2	4	2	3	1	1	1	1	0	0	0	0	0	0.0399	0	0	0	0.0133	0.0399	0	0.0133	0.0133	0.0266	0	0.0266	0.0266	0	0.0266	0.0399	0.0266	0.0532
Bacteria;Firmicutes;Clostridia;Clostridiales;Ruminococcaceae;OCTT_g;EF434337_s	EF434337_s	0	0	0	0	0	0	0	0	0	0	0	0	0	0	0	0	0	0	0	0	0	0	0	0	0	0	0	0	0	0	0	0	0	0	0	0	0	0	0	0	0	0	0	0	0	0	0	0
Bacteria;Firmicutes;Clostridia;Clostridiales;Ruminococcaceae;PAC000661_g;EF434365_s	EF434365_s	0	7	0	1	0	0	0	0	0	0	0	0	0	0	0	0	0	0	0	1	0	0	1	2	0	0	1	1	1	0	0.093	0	0.0133	0	0	0	0	0	0	0	0	0	0	0	0	0	0	0
Bacteria;Firmicutes;Clostridia;Clostridiales;Ruminococcaceae;PAC000661_g;EF445180_s	EF445180_s	0	0	0	0	0	0	0	0	0	0	0	0	0	0	0	0	0	0	0	0	0	0	0	0	0	0	0	0	0	0	0	0	0	0	0	0	0	0	0	0	0	0	0	0	0	0	0	0
Bacteria;Firmicutes;Clostridia;Clostridiales;Ruminococcaceae;PAC000661_g;EF445202_s	EF445202_s	0	0	0	0	0	0	0	0	0	1	0	0	0	0	0	0	0	0	0	0	0	0	0	0	0	1	0	0	0	0	0	0	0	0	0	0	0	0	0.0133	0	0	0	0	0	0	0	0	0
Bacteria;Firmicutes;Clostridia;Clostridiales;Lachnospiraceae;GU324393_g;EF445208_s	EF445208_s	0	0	0	0	0	0	0	0	0	0	0	0	0	0	0	0	0	0	0	0	0	0	0	0	0	0	0	0	0	0	0	0	0	0	0	0	0	0	0	0	0	0	0	0	0	0	0	0
Bacteria;Firmicutes;Clostridia;Clostridiales;Christensenellaceae;PAC001219_g;EF602804_s	EF602804_s	0	0	0	0	0	0	0	0	0	0	0	0	0	0	0	0	0	0	0	0	0	0	0	0	0	0	0	0	0	0	0	0	0	0	0	0	0	0	0	0	0	0	0	0	0	0	0	0
Bacteria;Firmicutes;Clostridia;Clostridiales;Christensenellaceae;PAC001219_g;EF602805_s	EF602805_s	0	0	0	0	0	0	0	0	0	0	0	0	0	0	0	0	0	0	0	0	0	0	0	0	0	0	0	0	0	0	0	0	0	0	0	0	0	0	0	0	0	0	0	0	0	0	0	0
Bacteria;Firmicutes;Clostridia;Clostridiales;Ruminococcaceae;Ruminococcus;EF602869_s	EF602869_s	0	0	0	0	0	0	0	0	0	0	0	0	0	0	0	0	0	0	0	0	0	0	0	0	0	0	0	0	0	0	0	0	0	0	0	0	0	0	0	0	0	0	0	0	0	0	0	0
Bacteria;Firmicutes;Clostridia;Clostridiales;Ruminococcaceae;Pseudoflavonifractor;EF602939_s	EF602939_s	0	0	0	0	0	0	0	0	0	0	0	0	0	0	0	0	0	0	0	0	0	0	0	0	0	0	0	0	0	0	0	0	0	0	0	0	0	0	0	0	0	0	0	0	0	0	0	0
Bacteria;Firmicutes;Clostridia;Clostridiales;Ruminococcaceae;Caproiciproducens;EF603512_s	EF603512_s	0	0	0	2	2	0	2	1	1	0	0	0	0	0	0	0	0	0	0	0	0	0	0	0	0	0	0	0	0	0	0	0	0.0266	0.0266	0	0.0266	0.0133	0.0133	0	0	0	0	0	0	0	0	0	0
Bacteria;Bacteroidetes;Bacteroidia;Bacteroidales;AC160630_f;PAC002482_g;EF603735_s	EF603735_s	0	0	0	0	0	0	0	0	0	0	0	0	0	0	1	0	0	0	0	0	1	0	1	0	0	0	0	0	0	0	0	0	0	0	0	0	0	0	0	0	0	0	0	0.0133	0	0	0	0
Bacteria;Firmicutes;Clostridia;Clostridiales;Christensenellaceae;PAC001141_g;EF603776_s	EF603776_s	0	0	0	0	0	0	0	0	0	0	0	0	0	0	0	0	0	0	0	0	0	0	0	0	0	0	0	0	0	0	0	0	0	0	0	0	0	0	0	0	0	0	0	0	0	0	0	0
Bacteria;Firmicutes;Clostridia;Clostridiales;Lachnospiraceae;PAC001165_g;EF603797_s	EF603797_s	0	17	0	0	0	0	1	0	0	0	0	0	0	0	0	0	0	0	0	0	0	0	0	0	1	0	1	0	0	0	0.2259	0	0	0	0	0.0133	0	0	0	0	0	0	0	0	0	0	0	0
Bacteria;Bacteroidetes;Bacteroidia;Bacteroidales;Bacteroidaceae;Bacteroides;EQ973383_s	EQ973383_s	0	0	0	0	0	1	0	0	0	0	0	0	0	0	0	0	0	0	0	0	0	0	0	0	0	0	0	0	0	0	0	0	0	0	0.0133	0	0	0	0	0	0	0	0	0	0	0	0	0
Bacteria;Firmicutes;Clostridia;Clostridiales;Ruminococcaceae;Agathobaculum;EU009822_s	EU009822_s	0	1	0	0	0	0	0	0	0	0	0	0	0	0	0	0	0	0	0	0	0	0	0	0	0	0	0	0	0	0	0.0133	0	0	0	0	0	0	0	0	0	0	0	0	0	0	0	0	0
Bacteria;Firmicutes;Clostridia;Clostridiales;Ruminococcaceae;Pseudoflavonifractor;EU009861_s	EU009861_s	0	0	0	0	0	0	0	1	0	0	0	0	0	0	0	0	0	0	0	0	0	0	0	0	0	0	0	0	0	0	0	0	0	0	0	0	0.0133	0	0	0	0	0	0	0	0	0	0	0
Bacteria;Firmicutes;Clostridia;Clostridiales;Ruminococcaceae;Oscillibacter;EU137434_s	EU137434_s	1	3	0	1	0	4	0	22	2	5	5	1	1	4	5	1	2	2	3	4	1	3	0	9	0	1	0	1	0	0.0133	0.0399	0	0.0133	0	0.0532	0	0.2924	0.0266	0.0664	0.0664	0.0133	0.0133	0.0532	0.0664	0.0133	0.0266	0.0266	0.0399
Bacteria;Firmicutes;Clostridia;Clostridiales;Lachnospiraceae;EU137610_g;EU137610_g_uc	EU137610_g_uc	0	0	0	0	0	0	0	2	0	0	0	0	0	0	0	0	0	0	0	0	0	0	0	0	0	0	0	0	0	0	0	0	0	0	0	0	0.0266	0	0	0	0	0	0	0	0	0	0	0
Bacteria;Firmicutes;Clostridia;Clostridiales;Ruminococcaceae;PAC000661_g;EU259413_s	EU259413_s	0	0	0	0	0	0	0	0	0	0	0	0	0	0	0	0	0	1	0	0	0	0	0	0	0	0	0	0	0	0	0	0	0	0	0	0	0	0	0	0	0	0	0	0	0	0	0.0133	0
Bacteria;Firmicutes;Clostridia;Clostridiales;Lachnospiraceae;Blautia;EU344721_s	EU344721_s	0	0	0	0	0	0	1	0	0	0	0	0	0	0	0	0	0	0	0	0	0	0	0	0	0	0	0	0	0	0	0	0	0	0	0	0.0133	0	0	0	0	0	0	0	0	0	0	0	0
Bacteria;Firmicutes;Clostridia;Clostridiales;Ruminococcaceae;PAC000661_g;EU381725_s	EU381725_s	0	0	0	0	0	0	0	0	0	0	0	0	0	0	0	0	0	0	0	0	0	0	0	0	0	0	0	0	0	0	0	0	0	0	0	0	0	0	0	0	0	0	0	0	0	0	0	0
Bacteria;Firmicutes;Clostridia;Clostridiales;Lachnospiraceae;EU451310_g;EU451310_g_uc	EU451310_g_uc	0	0	0	0	0	0	0	0	0	0	0	0	0	0	0	0	0	0	0	0	0	0	0	0	0	0	0	0	0	0	0	0	0	0	0	0	0	0	0	0	0	0	0	0	0	0	0	0
Bacteria;Firmicutes;Clostridia;Clostridiales;Lachnospiraceae;EU451310_g;EU451310_s	EU451310_s	0	0	0	0	0	0	0	0	0	0	0	0	0	0	0	0	0	0	0	0	0	0	0	0	0	0	0	0	0	0	0	0	0	0	0	0	0	0	0	0	0	0	0	0	0	0	0	0
Bacteria;Firmicutes;Clostridia;Clostridiales;Ruminococcaceae;Pseudoflavonifractor;EU454100_s	EU454100_s	3	1	0	0	3	1	7	21	6	14	2	2	2	0	3	0	0	0	3	4	0	1	0	1	1	1	0	0	1	0.0399	0.0133	0	0	0.0399	0.0133	0.093	0.2791	0.0797	0.186	0.0266	0.0266	0.0266	0	0.0399	0	0	0	0.0399
Bacteria;Firmicutes;Clostridia;Clostridiales;Ruminococcaceae;Oscillibacter;EU454374_s	EU454374_s	5	3	0	5	7	2	0	2	0	4	0	0	0	2	0	1	0	0	1	6	1	1	0	3	0	1	0	2	2	0.0664	0.0399	0	0.0664	0.093	0.0266	0	0.0266	0	0.0532	0	0	0	0.0266	0	0.0133	0	0	0.0133
Bacteria;Bacteroidetes;Bacteroidia;Bacteroidales;Muribaculaceae;PAC000198_g;EU455014_s	EU455014_s	0	0	0	0	0	0	0	0	0	0	0	0	0	0	0	0	0	0	0	0	0	0	0	0	0	0	0	0	0	0	0	0	0	0	0	0	0	0	0	0	0	0	0	0	0	0	0	0
Bacteria;Firmicutes;Clostridia;Clostridiales;Ruminococcaceae;Harryflintia;EU455092_s	EU455092_s	0	0	0	0	0	2	1	0	0	0	0	1	0	0	0	0	0	0	0	0	0	0	0	0	0	0	0	0	0	0	0	0	0	0	0.0266	0.0133	0	0	0	0	0.0133	0	0	0	0	0	0	0
Bacteria;Firmicutes;Clostridia;Clostridiales;Lachnospiraceae;Clostridium_g21;EU455375_s	EU455375_s	0	0	0	0	0	0	0	0	0	0	0	0	0	0	0	0	0	0	0	0	0	0	0	0	0	0	0	0	0	0	0	0	0	0	0	0	0	0	0	0	0	0	0	0	0	0	0	0
Bacteria;Firmicutes;Clostridia;Clostridiales;Lachnospiraceae;PAC001516_g;EU456367_s	EU456367_s	0	0	0	0	0	0	0	0	0	0	0	1	0	0	0	0	0	0	0	0	0	0	0	0	0	0	0	1	0	0	0	0	0	0	0	0	0	0	0	0	0.0133	0	0	0	0	0	0	0
Bacteria;Firmicutes;Clostridia;Clostridiales;Ruminococcaceae;Oscillibacter;EU456461_s	EU456461_s	0	0	0	1	1	4	4	4	0	2	0	0	2	1	1	1	0	1	0	0	0	0	0	0	0	0	0	1	0	0	0	0	0.0133	0.0133	0.0532	0.0532	0.0532	0	0.0266	0	0	0.0266	0.0133	0.0133	0.0133	0	0.0133	0
Bacteria;Actinobacteria;Coriobacteriia;Coriobacteriales;Coriobacteriaceae;EU456594_g;EU456594_s	EU456594_s	0	0	0	0	0	0	0	0	0	0	0	0	0	0	0	0	0	0	0	0	0	0	0	0	0	0	0	0	0	0	0	0	0	0	0	0	0	0	0	0	0	0	0	0	0	0	0	0
Bacteria;Firmicutes;Clostridia;Clostridiales;Ruminococcaceae;Phocea;EU457191_s	EU457191_s	0	0	0	0	0	0	0	0	0	0	0	0	0	0	0	0	0	0	0	0	0	0	0	0	0	0	0	0	0	0	0	0	0	0	0	0	0	0	0	0	0	0	0	0	0	0	0	0
Bacteria;Firmicutes;Clostridia;Clostridiales;Ruminococcaceae;Oscillibacter;EU457459_s	EU457459_s	0	0	0	0	0	0	0	1	0	0	0	0	0	0	0	0	0	0	0	0	0	0	0	0	0	0	0	0	0	0	0	0	0	0	0	0	0.0133	0	0	0	0	0	0	0	0	0	0	0
Bacteria;Firmicutes;Clostridia;Clostridiales;Ruminococcaceae;PAC000661_g;EU458475_s	EU458475_s	0	0	0	0	0	0	0	0	0	0	0	0	0	0	0	0	0	0	0	0	0	0	0	0	0	0	1	0	0	0	0	0	0	0	0	0	0	0	0	0	0	0	0	0	0	0	0	0
Bacteria;Firmicutes;Clostridia;Clostridiales;Lachnospiraceae;LLKB_g;EU459675_s	EU459675_s	0	0	0	0	0	0	0	0	0	0	0	0	0	0	0	0	0	0	0	0	0	0	0	0	0	0	0	0	0	0	0	0	0	0	0	0	0	0	0	0	0	0	0	0	0	0	0	0
Bacteria;Firmicutes;Clostridia;Clostridiales;Lachnospiraceae;PAC001138_g;EU459714_s	EU459714_s	0	0	0	0	0	0	0	0	0	0	0	0	0	0	0	0	0	0	0	0	0	0	0	0	0	0	0	0	0	0	0	0	0	0	0	0	0	0	0	0	0	0	0	0	0	0	0	0
Bacteria;Firmicutes;Clostridia;Clostridiales;Ruminococcaceae;Ruminococcus;EU460118_s	EU460118_s	0	0	0	0	0	0	0	0	0	0	0	0	0	0	0	0	0	0	0	0	0	0	0	0	0	0	0	0	0	0	0	0	0	0	0	0	0	0	0	0	0	0	0	0	0	0	0	0
Bacteria;Firmicutes;Clostridia;Clostridiales;Ruminococcaceae;Pseudoflavonifractor;EU460161_s	EU460161_s	0	0	0	1	0	0	0	0	2	0	0	0	0	0	0	0	0	0	1	0	0	0	0	2	0	0	0	0	1	0	0	0	0.0133	0	0	0	0	0.0266	0	0	0	0	0	0	0	0	0	0.0133
Bacteria;Firmicutes;Clostridia;Clostridiales;Lachnospiraceae;Coprococcus_g2;EU460192_s	EU460192_s	0	0	0	0	0	0	0	0	0	0	0	0	0	0	0	0	0	0	0	0	0	0	0	0	0	0	0	0	0	0	0	0	0	0	0	0	0	0	0	0	0	0	0	0	0	0	0	0
Bacteria;Firmicutes;Clostridia;Clostridiales;Ruminococcaceae;PAC000661_g;EU461045_s	EU461045_s	0	0	0	0	0	0	0	0	0	0	0	0	0	0	0	0	0	0	0	0	0	0	0	0	0	0	0	0	0	0	0	0	0	0	0	0	0	0	0	0	0	0	0	0	0	0	0	0
Bacteria;Firmicutes;Clostridia;Clostridiales;Lachnospiraceae;Blautia;EU463003_s	EU463003_s	0	0	0	0	0	0	0	0	0	0	0	0	1	0	0	0	0	0	0	0	0	0	0	0	0	0	0	0	0	0	0	0	0	0	0	0	0	0	0	0	0	0.0133	0	0	0	0	0	0
Bacteria;Firmicutes;Clostridia;Clostridiales;Lachnospiraceae;GQ451258_g;EU465561_s	EU465561_s	0	1	0	0	2	0	0	0	0	0	0	0	0	0	0	0	0	0	0	0	0	0	0	0	0	0	0	0	0	0	0.0133	0	0	0.0266	0	0	0	0	0	0	0	0	0	0	0	0	0	0
Bacteria;Firmicutes;Clostridia;Clostridiales;Ruminococcaceae;PAC000661_g;EU470107_s	EU470107_s	0	0	0	0	0	0	0	0	0	0	0	0	0	0	0	0	0	2	0	0	0	0	0	0	0	0	0	1	0	0	0	0	0	0	0	0	0	0	0	0	0	0	0	0	0	0	0.0266	0
Bacteria;Firmicutes;Clostridia;Clostridiales;Lachnospiraceae;EU471610_g;EU471610_s	EU471610_s	0	0	0	0	0	0	0	0	0	0	0	0	0	0	0	0	0	0	0	0	0	0	0	0	0	0	0	0	0	0	0	0	0	0	0	0	0	0	0	0	0	0	0	0	0	0	0	0
Bacteria;Firmicutes;Clostridia;Clostridiales;Ruminococcaceae;Pseudoflavonifractor;EU471638_s	EU471638_s	0	0	0	0	0	0	0	1	0	0	0	0	0	0	0	0	0	0	0	0	0	0	0	0	0	0	0	0	0	0	0	0	0	0	0	0	0.0133	0	0	0	0	0	0	0	0	0	0	0
Bacteria;Firmicutes;Clostridia;Clostridiales;Lachnospiraceae;FMWZ_g;EU471770_s	EU471770_s	0	0	0	4	0	2	1	0	0	0	0	0	0	0	0	0	0	0	0	0	0	0	0	1	0	0	0	0	0	0	0	0	0.0532	0	0.0266	0.0133	0	0	0	0	0	0	0	0	0	0	0	0
Bacteria;Firmicutes;Clostridia;Clostridiales;Lachnospiraceae;FJ680371_g;EU471977_s	EU471977_s	0	0	0	0	0	0	0	0	0	0	0	0	0	0	1	0	0	0	0	0	0	0	0	0	0	0	0	0	1	0	0	0	0	0	0	0	0	0	0	0	0	0	0	0.0133	0	0	0	0
Bacteria;Firmicutes;Clostridia;Clostridiales;Lachnospiraceae;EU472017_g;EU472017_g_uc	EU472017_g_uc	0	0	0	0	0	0	0	0	0	0	0	0	0	0	0	0	0	0	0	0	0	0	0	0	0	0	0	0	0	0	0	0	0	0	0	0	0	0	0	0	0	0	0	0	0	0	0	0
Bacteria;Firmicutes;Clostridia;Clostridiales;Lachnospiraceae;EU472017_g;EU472017_s	EU472017_s	0	0	0	3	0	0	0	0	0	0	0	0	0	0	0	0	0	0	0	0	0	1	0	0	0	0	0	0	0	0	0	0	0.0399	0	0	0	0	0	0	0	0	0	0	0	0	0	0	0
Bacteria;Firmicutes;Clostridia;Clostridiales;Lachnospiraceae;EU472520_g;EU472520_s	EU472520_s	0	0	0	0	0	0	0	0	0	0	0	0	0	0	0	0	0	0	0	0	0	0	0	0	0	0	0	0	0	0	0	0	0	0	0	0	0	0	0	0	0	0	0	0	0	0	0	0
Bacteria;Actinobacteria;Coriobacteriia;Coriobacteriales;Coriobacteriaceae;PAC001266_g;EU474337_s	EU474337_s	0	0	0	0	0	0	0	0	0	0	0	0	0	0	0	0	0	0	0	0	0	0	0	0	0	0	0	0	0	0	0	0	0	0	0	0	0	0	0	0	0	0	0	0	0	0	0	0
Bacteria;Firmicutes;Clostridia;Clostridiales;Lachnospiraceae;EU474900_g;EU474900_g_uc	EU474900_g_uc	0	2	0	0	2	0	0	0	0	0	0	0	0	0	0	0	0	0	1	0	0	0	0	0	0	0	0	0	0	0	0.0266	0	0	0.0266	0	0	0	0	0	0	0	0	0	0	0	0	0	0.0133
Bacteria;Firmicutes;Clostridia;Clostridiales;Lachnospiraceae;EU474900_g;EU474900_s	EU474900_s	0	0	0	0	0	0	0	0	0	0	0	0	0	0	0	0	0	0	0	0	0	0	0	0	0	0	0	0	0	0	0	0	0	0	0	0	0	0	0	0	0	0	0	0	0	0	0	0
Bacteria;Firmicutes;Clostridia;Clostridiales;Lachnospiraceae;EU475512_g;EU475512_g_uc	EU475512_g_uc	0	0	0	0	0	0	0	0	0	0	0	0	0	0	0	0	0	0	0	0	0	0	0	0	0	0	0	0	0	0	0	0	0	0	0	0	0	0	0	0	0	0	0	0	0	0	0	0
Bacteria;Firmicutes;Clostridia;Clostridiales;Lachnospiraceae;EU475512_g;EU475512_s	EU475512_s	0	0	0	0	0	0	0	0	0	0	0	0	0	0	0	0	0	0	0	0	0	0	0	0	0	0	0	0	0	0	0	0	0	0	0	0	0	0	0	0	0	0	0	0	0	0	0	0
Bacteria;Firmicutes;Clostridia;Clostridiales;Lachnospiraceae;FMWZ_g;EU475527_s	EU475527_s	0	0	0	0	0	0	0	0	0	0	0	0	0	0	0	0	0	0	0	0	0	0	0	0	0	0	0	0	0	0	0	0	0	0	0	0	0	0	0	0	0	0	0	0	0	0	0	0
Bacteria;Firmicutes;Clostridia;Clostridiales;Lachnospiraceae;PAC000671_g;EU475842_s	EU475842_s	0	0	0	0	0	0	0	0	0	0	0	0	0	0	0	0	0	0	0	0	0	0	0	0	0	0	0	0	0	0	0	0	0	0	0	0	0	0	0	0	0	0	0	0	0	0	0	0
Bacteria;Firmicutes;Clostridia;Clostridiales;Lachnospiraceae;FJ881160_g;EU504118_s	EU504118_s	6	1	0	0	0	1	9	0	0	0	0	0	2	0	1	1	0	1	0	0	0	0	0	10	0	0	0	0	0	0.0797	0.0133	0	0	0	0.0133	0.1196	0	0	0	0	0	0.0266	0	0.0133	0.0133	0	0.0133	0
Bacteria;Firmicutes;Clostridia;Clostridiales;Lachnospiraceae;PAC001225_g;EU504346_s	EU504346_s	0	0	1	1	0	0	0	1	0	0	0	0	0	0	0	0	0	0	0	2	0	0	0	1	0	0	0	0	0	0	0	0.0133	0.0133	0	0	0	0.0133	0	0	0	0	0	0	0	0	0	0	0
Bacteria;Firmicutes;Clostridia;Clostridiales;Lachnospiraceae;PAC000664_g;EU504374_s	EU504374_s	1	0	0	0	0	0	0	0	0	0	0	0	0	0	0	0	0	0	0	0	0	0	0	0	0	0	0	0	0	0.0133	0	0	0	0	0	0	0	0	0	0	0	0	0	0	0	0	0	0
Bacteria;Firmicutes;Clostridia;Clostridiales;Lachnospiraceae;Clostridium_g24;EU504811_s	EU504811_s	0	0	0	0	1	0	0	0	0	0	0	0	0	0	0	0	0	0	0	2	0	0	0	1	0	1	0	1	0	0	0	0	0	0.0133	0	0	0	0	0	0	0	0	0	0	0	0	0	0
Bacteria;Firmicutes;Clostridia;Clostridiales;Lachnospiraceae;PAC000692_g;EU505164_s	EU505164_s	0	0	0	0	0	0	0	0	0	0	0	0	3	0	0	0	2	0	0	0	0	0	0	0	1	0	0	2	0	0	0	0	0	0	0	0	0	0	0	0	0	0.0399	0	0	0	0.0266	0	0
Bacteria;Firmicutes;Clostridia;Clostridiales;Lachnospiraceae;Clostridium_g21;EU506235_s	EU506235_s	0	0	0	0	0	0	0	0	0	0	0	0	0	0	0	0	0	0	0	1	0	0	0	0	0	1	0	0	0	0	0	0	0	0	0	0	0	0	0	0	0	0	0	0	0	0	0	0
Bacteria;Firmicutes;Clostridia;Clostridiales;Lachnospiraceae;KE159571_g;EU507472_s	EU507472_s	0	0	0	0	0	0	0	0	0	0	0	0	0	0	0	0	0	0	0	0	0	0	0	0	0	0	0	0	0	0	0	0	0	0	0	0	0	0	0	0	0	0	0	0	0	0	0	0
Bacteria;Firmicutes;Clostridia;Clostridiales;Lachnospiraceae;Acetatifactor;EU507515_s	EU507515_s	0	0	0	0	0	0	0	0	0	0	0	0	0	0	0	0	0	0	0	0	0	0	0	0	0	0	0	0	0	0	0	0	0	0	0	0	0	0	0	0	0	0	0	0	0	0	0	0
Bacteria;Firmicutes;Clostridia;Clostridiales;Lachnospiraceae;Acetatifactor;EU508108_s	EU508108_s	0	0	0	0	0	0	0	0	0	0	0	0	0	0	0	0	0	0	0	0	0	0	0	0	0	0	0	0	0	0	0	0	0	0	0	0	0	0	0	0	0	0	0	0	0	0	0	0
Bacteria;Firmicutes;Clostridia;Clostridiales;Lachnospiraceae;PAC001092_g;EU508304_s	EU508304_s	2	0	0	0	2	7	1	2	1	0	0	3	0	0	0	0	0	1	2	1	1	0	0	0	0	0	0	0	0	0.0266	0	0	0	0.0266	0.093	0.0133	0.0266	0.0133	0	0	0.0399	0	0	0	0	0	0.0133	0.0266
Bacteria;Firmicutes;Clostridia;Clostridiales;Christensenellaceae;Christensenella;EU508399_s	EU508399_s	0	0	0	0	0	0	0	0	0	0	0	0	0	0	0	0	0	0	0	0	0	0	0	0	0	0	0	0	0	0	0	0	0	0	0	0	0	0	0	0	0	0	0	0	0	0	0	0
Bacteria;Firmicutes;Clostridia;Clostridiales;Ruminococcaceae;Oscillibacter;EU509241_s	EU509241_s	0	7	0	1	0	0	0	2	0	0	0	1	0	0	0	0	2	1	0	0	0	0	0	0	1	1	0	0	3	0	0.093	0	0.0133	0	0	0	0.0266	0	0	0	0.0133	0	0	0	0	0.0266	0.0133	0
Bacteria;Firmicutes;Clostridia;Clostridiales;Ruminococcaceae;Eubacterium_g23;EU509480_s	EU509480_s	0	0	0	0	1	1	0	1	0	0	0	0	0	2	0	1	0	0	0	0	0	0	0	2	0	0	0	0	1	0	0	0	0	0.0133	0.0133	0	0.0133	0	0	0	0	0	0.0266	0	0.0133	0	0	0
Bacteria;Firmicutes;Clostridia;Clostridiales;Christensenellaceae;PAC001219_g;EU509975_s	EU509975_s	3	0	0	4	0	0	0	13	1	0	0	0	0	1	0	0	1	0	0	0	0	0	0	1	0	0	0	0	0	0.0399	0	0	0.0532	0	0	0	0.1728	0.0133	0	0	0	0	0.0133	0	0	0.0133	0	0
Bacteria;Firmicutes;Clostridia;Clostridiales;Lachnospiraceae;Acetatifactor;EU509979_s	EU509979_s	0	0	0	0	0	0	0	0	0	0	0	0	0	0	0	0	0	0	0	0	0	0	0	0	0	0	0	0	0	0	0	0	0	0	0	0	0	0	0	0	0	0	0	0	0	0	0	0
Bacteria;Firmicutes;Clostridia;Clostridiales;Lachnospiraceae;LLKB_g;EU510160_s	EU510160_s	0	0	0	1	0	0	0	0	0	0	0	0	0	0	0	0	0	0	0	0	1	0	0	0	0	0	0	0	0	0	0	0	0.0133	0	0	0	0	0	0	0	0	0	0	0	0	0	0	0
Bacteria;Bacteroidetes;Bacteroidia;Bacteroidales;Muribaculaceae;PAC001063_g;EU510197_s	EU510197_s	2	2	9	11	13	3	3	4	6	2	11	24	2	3	3	4	12	1	6	0	32	9	0	18	11	3	9	12	12	0.0266	0.0266	0.1196	0.1462	0.1728	0.0399	0.0399	0.0532	0.0797	0.0266	0.1462	0.3189	0.0266	0.0399	0.0399	0.0532	0.1595	0.0133	0.0797
Bacteria;Firmicutes;Clostridia;Clostridiales;Lachnospiraceae;PAC000664_g;EU510350_s	EU510350_s	0	17	0	8	0	7	5	32	2	1	3	0	0	4	2	0	6	3	1	1	0	1	1	1	0	0	0	1	2	0	0.2259	0	0.1063	0	0.093	0.0664	0.4252	0.0266	0.0133	0.0399	0	0	0.0532	0.0266	0	0.0797	0.0399	0.0133
Bacteria;Firmicutes;Clostridia;Clostridiales;Lachnospiraceae;KE159600_g;EU510376_s	EU510376_s	0	0	0	0	0	0	0	0	0	0	0	0	0	0	0	0	0	0	0	0	0	0	0	0	0	0	0	0	0	0	0	0	0	0	0	0	0	0	0	0	0	0	0	0	0	0	0	0
Bacteria;Firmicutes;Clostridia;Clostridiales;Lachnospiraceae;PAC001372_g;EU510794_s	EU510794_s	0	0	0	0	0	0	0	0	0	0	0	0	0	0	0	0	0	0	0	0	0	0	0	0	0	0	0	0	0	0	0	0	0	0	0	0	0	0	0	0	0	0	0	0	0	0	0	0
Bacteria;Firmicutes;Clostridia;Clostridiales;Lachnospiraceae;KE159600_g;EU511112_s	EU511112_s	1	0	0	0	2	1	2	3	1	0	1	0	0	2	0	0	1	0	1	1	0	0	0	2	0	2	0	0	2	0.0133	0	0	0	0.0266	0.0133	0.0266	0.0399	0.0133	0	0.0133	0	0	0.0266	0	0	0.0133	0	0.0133
Bacteria;Firmicutes;Clostridia;Clostridiales;Lachnospiraceae;PAC001308_g;EU511827_s	EU511827_s	0	0	0	0	3	0	1	0	1	1	0	0	2	0	1	0	1	0	1	4	1	2	0	0	0	0	0	1	0	0	0	0	0	0.0399	0	0.0133	0	0.0133	0.0133	0	0	0.0266	0	0.0133	0	0.0133	0	0.0133
Bacteria;Firmicutes;Clostridia;Clostridiales;Lachnospiraceae;PAC000664_g;EU622646_s	EU622646_s	0	0	0	0	0	4	3	0	0	0	1	0	0	0	0	0	1	0	2	0	0	0	0	5	0	0	0	0	1	0	0	0	0	0	0.0532	0.0399	0	0	0	0.0133	0	0	0	0	0	0.0133	0	0.0266
Bacteria;Firmicutes;Clostridia;Clostridiales;Ruminococcaceae;Caproiciproducens;EU622658_s	EU622658_s	0	0	1	2	0	0	1	1	0	0	1	0	0	0	0	0	1	0	0	0	0	1	0	5	0	0	0	0	1	0	0	0.0133	0.0266	0	0	0.0133	0.0133	0	0	0.0133	0	0	0	0	0	0.0133	0	0
Bacteria;Firmicutes;Clostridia;Clostridiales;Lachnospiraceae;PAC001165_g;EU622677_s	EU622677_s	0	0	0	0	0	1	1	0	0	0	0	0	0	1	0	0	1	0	0	0	0	0	0	0	1	0	0	1	0	0	0	0	0	0	0.0133	0.0133	0	0	0	0	0	0	0.0133	0	0	0.0133	0	0
Bacteria;Cyanobacteria;Vampirovibrio_c;FR888536_o;FR888536_f;FR888536_g;EU622705_s	EU622705_s	0	0	2	2	0	0	0	0	0	0	0	0	0	0	0	0	0	0	0	0	0	0	0	0	0	0	0	0	0	0	0	0.0266	0.0266	0	0	0	0	0	0	0	0	0	0	0	0	0	0	0
Bacteria;Firmicutes;Clostridia;Clostridiales;Lachnospiraceae;PAC000664_g;EU622712_s	EU622712_s	0	0	0	0	0	0	0	0	0	0	0	0	0	0	0	0	0	0	0	0	0	0	0	0	0	0	0	0	0	0	0	0	0	0	0	0	0	0	0	0	0	0	0	0	0	0	0	0
Bacteria;Firmicutes;Clostridia;Clostridiales;Lachnospiraceae;PAC000664_g;EU622725_s	EU622725_s	0	0	0	0	1	0	0	0	0	0	2	0	0	0	0	0	0	0	0	0	0	0	0	0	0	1	0	0	0	0	0	0	0	0.0133	0	0	0	0	0	0.0266	0	0	0	0	0	0	0	0
Bacteria;Firmicutes;Clostridia;Clostridiales;Lachnospiraceae;AB185775_g;EU622732_s	EU622732_s	0	0	0	1	1	10	2	0	0	0	0	0	0	0	0	0	0	0	0	0	0	0	0	1	0	0	0	0	1	0	0	0	0.0133	0.0133	0.1329	0.0266	0	0	0	0	0	0	0	0	0	0	0	0
Bacteria;Firmicutes;Clostridia;Clostridiales;Ruminococcaceae;Pseudoflavonifractor;EU622764_s	EU622764_s	0	1	2	1	0	0	0	0	0	0	0	1	0	0	5	2	0	2	2	0	0	2	0	0	0	1	2	2	1	0	0.0133	0.0266	0.0133	0	0	0	0	0	0	0	0.0133	0	0	0.0664	0.0266	0	0.0266	0.0266
Bacteria;Firmicutes;Clostridia;Clostridiales;Ruminococcaceae;Pseudoflavonifractor;EU622765_s	EU622765_s	0	0	0	0	0	0	1	0	0	0	0	0	0	0	0	0	0	0	0	0	0	0	0	0	0	0	0	0	0	0	0	0	0	0	0	0.0133	0	0	0	0	0	0	0	0	0	0	0	0
Bacteria;Firmicutes;Clostridia;Clostridiales;Lachnospiraceae;Eubacterium_g24;EU622773_s	EU622773_s	0	1	0	1	0	1	0	0	0	0	0	1	0	0	0	2	0	0	0	0	0	0	0	1	0	1	0	0	0	0	0.0133	0	0.0133	0	0.0133	0	0	0	0	0	0.0133	0	0	0	0.0266	0	0	0
Bacteria;Firmicutes;Clostridia;Clostridiales;Lachnospiraceae;PAC000664_g;EU622775_s	EU622775_s	0	0	0	1	0	0	0	0	0	0	0	0	0	0	0	0	0	0	0	0	0	0	0	0	0	0	0	0	0	0	0	0	0.0133	0	0	0	0	0	0	0	0	0	0	0	0	0	0	0
Bacteria;Firmicutes;Clostridia;Clostridiales;Lachnospiraceae;PAC001225_g;EU656008_s	EU656008_s	0	0	0	0	0	0	0	0	0	0	0	0	0	0	0	0	0	1	0	0	0	0	0	0	0	0	0	0	0	0	0	0	0	0	0	0	0	0	0	0	0	0	0	0	0	0	0.0133	0
Bacteria;Firmicutes;Clostridia;Clostridiales;Ruminococcaceae;Oscillibacter;EU771312_s	EU771312_s	0	0	0	0	0	0	3	3	0	0	0	0	1	0	0	0	0	0	0	0	0	0	0	0	0	0	0	0	0	0	0	0	0	0	0	0.0399	0.0399	0	0	0	0	0.0133	0	0	0	0	0	0
Bacteria;Firmicutes;Clostridia;Clostridiales;Ruminococcaceae;Sporobacter;EU772049_s	EU772049_s	0	0	1	0	0	0	0	0	0	0	0	0	0	0	0	0	0	0	0	0	0	0	0	0	0	0	0	0	0	0	0	0.0133	0	0	0	0	0	0	0	0	0	0	0	0	0	0	0	0
Bacteria;Firmicutes;Clostridia;Clostridiales;Ruminococcaceae;Pseudoflavonifractor;EU773377_s	EU773377_s	0	0	0	0	0	0	0	0	0	0	0	0	0	0	0	0	0	0	0	0	0	0	0	0	0	0	0	0	0	0	0	0	0	0	0	0	0	0	0	0	0	0	0	0	0	0	0	0
Bacteria;Firmicutes;Clostridia;Clostridiales;Lachnospiraceae;Blautia;EU774281_s	EU774281_s	0	0	0	0	0	0	0	0	0	0	0	0	0	0	0	0	0	0	0	0	0	0	0	0	0	0	0	1	0	0	0	0	0	0	0	0	0	0	0	0	0	0	0	0	0	0	0	0
Bacteria;Firmicutes;Clostridia;Clostridiales;Ruminococcaceae;Pseudoflavonifractor;EU775346_s	EU775346_s	0	0	0	0	0	0	0	0	0	0	0	0	0	1	0	0	0	0	0	0	0	0	0	0	0	0	0	0	0	0	0	0	0	0	0	0	0	0	0	0	0	0	0.0133	0	0	0	0	0
Bacteria;Firmicutes;Clostridia;Clostridiales;Lachnospiraceae;EU728771_g;EU775954_s	EU775954_s	0	1	0	0	0	0	0	0	0	0	0	0	0	0	0	0	0	0	0	0	0	0	0	0	0	0	0	0	0	0	0.0133	0	0	0	0	0	0	0	0	0	0	0	0	0	0	0	0	0
Bacteria;Firmicutes;Clostridia;Clostridiales;Lachnospiraceae;HM124264_g;EU776475_s	EU776475_s	0	0	0	0	0	0	0	0	1	0	0	0	0	0	0	0	0	0	0	0	0	0	0	0	0	0	0	0	0	0	0	0	0	0	0	0	0	0.0133	0	0	0	0	0	0	0	0	0	0
Bacteria;Firmicutes;Clostridia;Clostridiales;Lachnospiraceae;EU777247_g;EU777247_g_uc	EU777247_g_uc	0	0	0	0	0	0	0	0	0	0	0	0	0	0	0	0	0	0	0	0	0	0	0	0	0	0	0	0	0	0	0	0	0	0	0	0	0	0	0	0	0	0	0	0	0	0	0	0
Bacteria;Firmicutes;Clostridia;Clostridiales;Lachnospiraceae;EU777247_g;EU777247_s	EU777247_s	0	0	0	0	1	1	1	0	0	0	0	0	0	0	0	0	0	0	0	0	1	0	0	0	0	0	0	0	0	0	0	0	0	0.0133	0.0133	0.0133	0	0	0	0	0	0	0	0	0	0	0	0
Bacteria;Firmicutes;Clostridia;Clostridiales;Christensenellaceae;PAC001360_g;EU778320_s	EU778320_s	0	0	0	0	2	0	0	0	0	0	0	0	0	0	0	0	0	0	0	0	0	0	0	0	0	0	0	0	0	0	0	0	0	0.0266	0	0	0	0	0	0	0	0	0	0	0	0	0	0
Bacteria;Firmicutes;Clostridia;Clostridiales;Ruminococcaceae;Sporobacter;EU778758_s	EU778758_s	0	0	0	0	0	0	0	0	0	0	0	0	0	0	0	0	0	0	0	0	0	0	0	0	0	0	0	0	0	0	0	0	0	0	0	0	0	0	0	0	0	0	0	0	0	0	0	0
Bacteria;Firmicutes;Clostridia;Clostridiales;Lachnospiraceae;EU778925_g;EU778925_g_uc	EU778925_g_uc	0	0	0	0	0	0	0	0	0	0	0	0	0	0	0	0	0	0	0	0	0	2	0	0	0	0	0	0	0	0	0	0	0	0	0	0	0	0	0	0	0	0	0	0	0	0	0	0
Bacteria;Firmicutes;Clostridia;Clostridiales;Lachnospiraceae;EU778925_g;EU778925_s	EU778925_s	0	0	0	0	0	1	0	0	0	0	0	0	0	0	0	0	0	0	0	0	0	0	0	0	0	0	0	0	0	0	0	0	0	0	0.0133	0	0	0	0	0	0	0	0	0	0	0	0	0
Bacteria;Firmicutes;Clostridia;Clostridiales;Ruminococcaceae;Sporobacter;EU779114_s	EU779114_s	0	0	0	0	0	0	0	0	0	0	0	0	0	0	0	0	0	0	0	0	0	0	0	0	0	0	0	0	0	0	0	0	0	0	0	0	0	0	0	0	0	0	0	0	0	0	0	0
Bacteria;Firmicutes;Clostridia;Clostridiales;Lachnospiraceae;AB730688_g;EU779379_s	EU779379_s	0	0	0	0	0	0	0	0	0	0	0	0	0	0	0	0	0	0	0	0	0	0	0	0	0	0	0	0	0	0	0	0	0	0	0	0	0	0	0	0	0	0	0	0	0	0	0	0
Bacteria;Firmicutes;Clostridia;Clostridiales;Lachnospiraceae;EU137610_g;EU794239_s	EU794239_s	0	0	0	0	0	0	0	0	0	0	1	0	0	0	0	0	0	0	0	0	0	0	0	0	0	0	0	0	0	0	0	0	0	0	0	0	0	0	0	0.0133	0	0	0	0	0	0	0	0
Bacteria;Firmicutes;Clostridia;Clostridiales;Ruminococcaceae;Pseudoflavonifractor;EU794285_s	EU794285_s	0	0	0	0	0	0	0	1	0	0	0	0	0	0	0	0	0	0	1	1	0	0	0	0	0	0	0	0	0	0	0	0	0	0	0	0	0.0133	0	0	0	0	0	0	0	0	0	0	0.0133
Bacteria;Firmicutes;Clostridia;Clostridiales;Ruminococcaceae;Sporobacter;EU842293_s	EU842293_s	0	5	0	0	0	0	0	0	1	0	0	0	2	0	1	0	2	0	1	1	0	2	2	0	0	0	0	1	3	0	0.0664	0	0	0	0	0	0	0.0133	0	0	0	0.0266	0	0.0133	0	0.0266	0	0.0133
Bacteria;Firmicutes;Clostridia;Clostridiales;Ruminococcaceae;PAC000661_g;EU842956_s	EU842956_s	0	5	5	5	1	2	3	4	2	1	1	1	7	3	0	1	0	9	0	1	3	2	2	6	1	4	2	11	2	0	0.0664	0.0664	0.0664	0.0133	0.0266	0.0399	0.0532	0.0266	0.0133	0.0133	0.0133	0.093	0.0399	0	0.0133	0	0.1196	0
Bacteria;Firmicutes;Clostridia;Clostridiales;Ruminococcaceae;PAC000748_g;EU843111_s	EU843111_s	0	0	0	0	0	0	0	0	0	1	0	0	0	0	0	0	0	1	0	0	0	0	1	0	0	0	0	0	0	0	0	0	0	0	0	0	0	0	0.0133	0	0	0	0	0	0	0	0.0133	0
Bacteria;Firmicutes;Clostridia;Clostridiales;Ruminococcaceae;PAC000661_g;EU844147_s	EU844147_s	0	0	0	0	1	0	0	0	0	0	0	0	0	0	0	0	0	0	0	0	0	0	0	0	0	0	0	0	0	0	0	0	0	0.0133	0	0	0	0	0	0	0	0	0	0	0	0	0	0
Bacteria;Firmicutes;Clostridia;Clostridiales;Ruminococcaceae;PAC000661_g;EU844249_s	EU844249_s	0	0	0	0	0	0	0	0	0	0	0	0	0	0	0	0	0	1	0	0	0	0	0	0	0	0	0	0	0	0	0	0	0	0	0	0	0	0	0	0	0	0	0	0	0	0	0.0133	0
Bacteria;Firmicutes;Clostridia;Clostridiales;Lachnospiraceae;AB730688_g;EU844704_s	EU844704_s	0	0	0	0	0	0	0	0	0	0	0	0	0	0	0	0	0	0	0	0	0	0	0	0	0	0	0	0	0	0	0	0	0	0	0	0	0	0	0	0	0	0	0	0	0	0	0	0
Bacteria;Firmicutes;Clostridia;Clostridiales;Lachnospiraceae;AB730688_g;EU845632_s	EU845632_s	0	1	1	0	1	1	0	0	0	0	0	0	0	0	0	0	0	0	1	0	0	0	0	0	0	0	0	0	0	0	0.0133	0.0133	0	0.0133	0.0133	0	0	0	0	0	0	0	0	0	0	0	0	0.0133
Bacteria;Cyanobacteria;Vampirovibrio_c;FR888536_o;FR888536_f;FR888536_g;EU871391_s	EU871391_s	0	0	0	0	0	0	0	0	0	0	0	0	0	0	0	0	0	1	0	0	0	0	0	0	0	0	0	0	0	0	0	0	0	0	0	0	0	0	0	0	0	0	0	0	0	0	0.0133	0
Bacteria;Firmicutes;Clostridia;Clostridiales;Ruminococcaceae;PAC000661_g;EU939413_s	EU939413_s	0	0	0	0	0	0	0	0	1	0	0	0	0	0	0	0	0	0	0	0	0	0	0	0	0	0	0	0	0	0	0	0	0	0	0	0	0	0.0133	0	0	0	0	0	0	0	0	0	0
Bacteria;Firmicutes;Clostridia;Clostridiales;Lachnospiraceae;Eisenbergiella;Eisenbergiella_uc	Eisenbergiella_uc	0	0	0	0	0	0	0	0	0	0	0	0	0	0	0	0	0	0	0	0	0	0	0	0	0	0	0	0	0	0	0	0	0	0	0	0	0	0	0	0	0	0	0	0	0	0	0	0
Bacteria;Actinobacteria;Coriobacteriia;Coriobacteriales;Coriobacteriaceae;Enterorhabdus;Enterorhabdus caecimuris	Enterorhabdus.caecimuris	0	0	0	0	0	0	0	0	0	0	0	0	0	0	0	0	0	0	0	0	0	0	0	0	1	0	0	0	0	0	0	0	0	0	0	0	0	0	0	0	0	0	0	0	0	0	0	0
Bacteria;Actinobacteria;Coriobacteriia;Coriobacteriales;Coriobacteriaceae;Enterorhabdus;Enterorhabdus mucosicola	Enterorhabdus.mucosicola	0	0	0	0	0	0	0	0	0	0	0	0	0	0	0	0	0	0	0	0	0	0	0	0	0	0	0	0	0	0	0	0	0	0	0	0	0	0	0	0	0	0	0	0	0	0	0	0
Bacteria;Actinobacteria;Coriobacteriia;Coriobacteriales;Coriobacteriaceae;Enterorhabdus;Enterorhabdus muris	Enterorhabdus.muris	0	1	0	0	0	0	0	0	0	0	0	1	0	0	0	0	0	1	0	0	0	0	0	0	0	0	0	0	3	0	0.0133	0	0	0	0	0	0	0	0	0	0.0133	0	0	0	0	0	0.0133	0
Bacteria;Proteobacteria;Gammaproteobacteria;Enterobacterales;Enterobacteriaceae;Escherichia;Escherichia coli group	Escherichia.coli.group	0	0	0	0	0	1	0	0	0	0	0	0	0	0	0	0	0	0	0	1	0	0	0	0	2	0	0	0	0	0	0	0	0	0	0.0133	0	0	0	0	0	0	0	0	0	0	0	0	0
Bacteria;Firmicutes;Clostridia;Clostridiales;Lachnospiraceae;Eubacterium_g6;Eubacterium plexicaudatum	Eubacterium.plexicaudatum	0	0	0	0	0	0	0	0	0	0	0	0	0	0	0	0	0	0	0	0	0	0	0	0	0	0	0	0	0	0	0	0	0	0	0	0	0	0	0	0	0	0	0	0	0	0	0	0
Bacteria;Firmicutes;Clostridia;Clostridiales;Lachnospiraceae;Eubacterium_g17;Eubacterium_g17_uc	Eubacterium_g17_uc	0	0	0	0	1	0	2	0	1	2	0	1	0	0	0	1	0	0	0	2	0	2	0	0	0	0	0	0	0	0	0	0	0	0.0133	0	0.0266	0	0.0133	0.0266	0	0.0133	0	0	0	0.0133	0	0	0
Bacteria;Firmicutes;Clostridia;Clostridiales;Lachnospiraceae;Eubacterium_g20;Eubacterium_g20_uc	Eubacterium_g20_uc	0	0	0	1	0	0	0	0	0	0	0	0	0	0	0	0	0	0	0	0	0	0	0	0	0	0	0	0	0	0	0	0	0.0133	0	0	0	0	0	0	0	0	0	0	0	0	0	0	0
Bacteria;Firmicutes;Clostridia;Clostridiales;Ruminococcaceae;Eubacterium_g23;Eubacterium_g23_uc	Eubacterium_g23_uc	0	0	0	0	0	0	0	0	0	0	0	0	0	0	0	0	0	0	0	0	0	0	0	0	0	0	0	0	0	0	0	0	0	0	0	0	0	0	0	0	0	0	0	0	0	0	0	0
Bacteria;Firmicutes;Clostridia;Clostridiales;Lachnospiraceae;Eubacterium_g6;Eubacterium_g6_uc	Eubacterium_g6_uc	0	0	0	0	0	2	0	0	0	0	0	0	0	0	0	0	0	0	1	0	0	0	0	0	0	0	0	0	0	0	0	0	0	0	0.0266	0	0	0	0	0	0	0	0	0	0	0	0	0.0133
Bacteria;Firmicutes;Clostridia;Clostridiales;Ruminococcaceae;Eubacterium_g8;Eubacterium_g8_uc	Eubacterium_g8_uc	0	0	0	0	0	1	0	0	1	0	0	0	0	0	0	0	0	0	0	0	0	0	0	0	1	0	0	0	0	0	0	0	0	0	0.0133	0	0	0.0133	0	0	0	0	0	0	0	0	0	0
Bacteria;Firmicutes;Clostridia;Clostridiales;Lachnospiraceae;Clostridium_g24;FCEY_s	FCEY_s	0	0	0	0	0	0	0	0	0	0	0	0	0	0	0	0	0	0	0	0	0	0	0	0	0	1	0	0	0	0	0	0	0	0	0	0	0	0	0	0	0	0	0	0	0	0	0	0
Bacteria;Firmicutes;Clostridia;Clostridiales;Lachnospiraceae;FJ172888_g;FJ172888_g_uc	FJ172888_g_uc	0	0	0	0	0	0	0	0	0	0	0	2	0	0	0	0	0	0	0	0	2	0	0	0	0	0	0	0	1	0	0	0	0	0	0	0	0	0	0	0	0.0266	0	0	0	0	0	0	0
Bacteria;Firmicutes;Clostridia;Clostridiales;Lachnospiraceae;Clostridium_g24;FJ364032_s	FJ364032_s	0	0	0	0	0	0	0	0	0	0	0	0	0	0	0	0	0	0	0	0	0	0	0	0	0	0	0	0	1	0	0	0	0	0	0	0	0	0	0	0	0	0	0	0	0	0	0	0
Bacteria;Firmicutes;Clostridia;Clostridiales;Christensenellaceae;PAC001360_g;FJ367045_s	FJ367045_s	0	0	0	0	0	0	0	0	0	0	0	0	0	1	0	0	0	0	0	0	0	0	0	0	0	0	0	0	0	0	0	0	0	0	0	0	0	0	0	0	0	0	0.0133	0	0	0	0	0
Bacteria;Bacteroidetes;Bacteroidia;Bacteroidales;Bacteroidaceae;Bacteroides;FJ371693_s	FJ371693_s	0	0	0	0	0	0	0	0	0	0	0	0	0	0	0	0	0	0	0	0	0	0	0	0	0	0	0	0	0	0	0	0	0	0	0	0	0	0	0	0	0	0	0	0	0	0	0	0
Bacteria;Firmicutes;Clostridia;Clostridiales;Lachnospiraceae;FJ534957_g;FJ534957_g_uc	FJ534957_g_uc	0	0	0	0	0	0	0	0	0	0	0	0	0	0	0	0	0	0	0	0	0	0	0	0	0	0	0	0	0	0	0	0	0	0	0	0	0	0	0	0	0	0	0	0	0	0	0	0
Bacteria;Firmicutes;Clostridia;Clostridiales;Lachnospiraceae;FJ534957_g;FJ534957_s	FJ534957_s	0	0	0	0	0	0	0	0	0	0	0	0	0	0	0	0	0	0	0	0	0	0	0	0	0	0	0	0	0	0	0	0	0	0	0	0	0	0	0	0	0	0	0	0	0	0	0	0
Bacteria;Firmicutes;Clostridia;Clostridiales;Ruminococcaceae;PAC000661_g;FJ671863_s	FJ671863_s	2	0	0	0	0	0	0	0	0	0	0	0	0	0	0	0	0	1	0	0	0	0	0	0	0	0	0	0	0	0.0266	0	0	0	0	0	0	0	0	0	0	0	0	0	0	0	0	0.0133	0
Bacteria;Firmicutes;Clostridia;Clostridiales;Ruminococcaceae;Oscillibacter;FJ678358_s	FJ678358_s	0	0	0	0	0	1	0	0	0	0	0	0	0	0	0	0	1	0	0	0	0	0	0	0	0	0	0	0	0	0	0	0	0	0	0.0133	0	0	0	0	0	0	0	0	0	0	0.0133	0	0
Bacteria;Firmicutes;Clostridia;Clostridiales;Lachnospiraceae;FJ680371_g;FJ680371_g_uc	FJ680371_g_uc	0	0	0	0	0	0	0	0	0	0	0	0	0	0	0	0	0	0	0	1	0	0	0	0	0	0	0	0	0	0	0	0	0	0	0	0	0	0	0	0	0	0	0	0	0	0	0	0
Bacteria;Firmicutes;Clostridia;Clostridiales;Lachnospiraceae;EU137610_g;FJ680374_s	FJ680374_s	0	0	0	0	0	0	0	1	0	0	0	0	0	0	0	0	0	0	0	0	0	0	0	0	0	0	0	0	0	0	0	0	0	0	0	0	0.0133	0	0	0	0	0	0	0	0	0	0	0
Bacteria;Bacteroidetes;Bacteroidia;Bacteroidales;Rikenellaceae;Alistipes;FJ680668_s	FJ680668_s	0	0	0	0	0	0	0	0	0	0	0	0	0	0	0	0	0	1	0	0	0	1	0	0	0	0	0	0	1	0	0	0	0	0	0	0	0	0	0	0	0	0	0	0	0	0	0.0133	0
Bacteria;Firmicutes;Clostridia;Clostridiales;Lachnospiraceae;FJ681385_g;FJ681385_s	FJ681385_s	0	0	0	0	0	0	0	0	0	0	0	0	0	0	0	0	0	0	0	0	0	0	0	0	0	0	0	0	0	0	0	0	0	0	0	0	0	0	0	0	0	0	0	0	0	0	0	0
Bacteria;Firmicutes;Clostridia;Clostridiales;Lachnospiraceae;FJ681456_g;FJ681456_g_uc	FJ681456_g_uc	0	0	0	0	0	0	0	0	0	0	0	0	0	0	0	0	0	0	0	0	0	0	0	0	0	0	0	0	0	0	0	0	0	0	0	0	0	0	0	0	0	0	0	0	0	0	0	0
Bacteria;Firmicutes;Clostridia;Clostridiales;Ruminococcaceae;PAC000661_g;FJ681732_s	FJ681732_s	0	0	0	0	0	0	0	0	0	0	1	0	0	0	1	0	1	0	0	0	1	0	1	0	0	0	1	2	1	0	0	0	0	0	0	0	0	0	0	0.0133	0	0	0	0.0133	0	0.0133	0	0
Bacteria;Bacteroidetes;Bacteroidia;Bacteroidales;Muribaculaceae;FJ684908_g;FJ684908_g_uc	FJ684908_g_uc	0	0	0	0	0	0	0	0	0	0	0	1	0	0	0	0	0	0	0	0	0	0	0	0	0	0	0	0	1	0	0	0	0	0	0	0	0	0	0	0	0.0133	0	0	0	0	0	0	0
Bacteria;Firmicutes;Clostridia;Clostridiales;Ruminococcaceae;Oscillibacter;FJ823863_s	FJ823863_s	0	0	0	0	0	0	0	0	0	0	0	0	0	0	0	0	0	0	0	0	0	0	0	0	0	0	0	0	0	0	0	0	0	0	0	0	0	0	0	0	0	0	0	0	0	0	0	0
Bacteria;Firmicutes;Clostridia;Clostridiales;Lachnospiraceae;FJ825526_g;FJ825526_g_uc	FJ825526_g_uc	0	0	0	0	0	0	1	0	0	0	0	0	0	0	0	0	0	0	0	0	0	0	0	0	0	0	0	0	0	0	0	0	0	0	0	0.0133	0	0	0	0	0	0	0	0	0	0	0	0
Bacteria;Firmicutes;Clostridia;Clostridiales;Ruminococcaceae;Pseudoflavonifractor;FJ879507_s	FJ879507_s	0	0	0	0	0	0	1	3	1	0	0	0	0	0	0	0	1	0	0	0	0	0	0	0	0	0	0	0	0	0	0	0	0	0	0	0.0133	0.0399	0.0133	0	0	0	0	0	0	0	0.0133	0	0
Bacteria;Firmicutes;Clostridia;Clostridiales;Ruminococcaceae;Pseudoflavonifractor;FJ879530_s	FJ879530_s	0	1	0	0	1	0	0	2	2	0	0	0	1	0	1	0	0	1	1	0	0	2	0	0	1	0	0	0	0	0	0.0133	0	0	0.0133	0	0	0.0266	0.0266	0	0	0	0.0133	0	0.0133	0	0	0.0133	0.0133
Bacteria;Firmicutes;Clostridia;Clostridiales;Lachnospiraceae;PAC000664_g;FJ879557_s	FJ879557_s	0	0	0	0	0	1	0	0	0	0	0	4	0	0	0	0	0	0	0	0	0	0	0	0	0	0	0	0	0	0	0	0	0	0	0.0133	0	0	0	0	0	0.0532	0	0	0	0	0	0	0
Bacteria;Firmicutes;Clostridia;Clostridiales;Lachnospiraceae;Acetatifactor;FJ879577_s	FJ879577_s	0	0	0	0	0	0	0	0	0	0	0	0	0	0	0	0	0	0	0	0	0	0	0	0	0	0	0	0	0	0	0	0	0	0	0	0	0	0	0	0	0	0	0	0	0	0	0	0
Bacteria;Firmicutes;Clostridia;Clostridiales;Ruminococcaceae;Pseudoflavonifractor;FJ879818_s	FJ879818_s	0	0	0	0	0	1	0	0	0	1	0	0	0	0	0	0	0	0	0	0	0	0	0	0	0	0	0	0	0	0	0	0	0	0	0.0133	0	0	0	0.0133	0	0	0	0	0	0	0	0	0
Bacteria;Bacteroidetes;Bacteroidia;Bacteroidales;Muribaculaceae;PAC001512_g;FJ879830_s	FJ879830_s	0	0	0	0	0	0	0	0	0	0	0	0	0	0	0	0	0	0	0	0	0	0	0	0	0	0	0	0	0	0	0	0	0	0	0	0	0	0	0	0	0	0	0	0	0	0	0	0
Bacteria;Firmicutes;Clostridia;Clostridiales;Lachnospiraceae;PAC001679_g;FJ879875_s	FJ879875_s	0	0	0	0	0	0	0	0	0	0	0	0	0	0	0	0	0	0	0	0	0	0	0	0	0	0	0	0	0	0	0	0	0	0	0	0	0	0	0	0	0	0	0	0	0	0	0	0
Bacteria;Firmicutes;Clostridia;Clostridiales;Ruminococcaceae;Sporobacter;FJ879886_s	FJ879886_s	2	0	0	0	0	0	0	0	0	0	0	1	0	0	0	0	0	0	0	0	0	0	0	0	0	0	0	1	0	0.0266	0	0	0	0	0	0	0	0	0	0	0.0133	0	0	0	0	0	0	0
Bacteria;Firmicutes;Clostridia;Clostridiales;Ruminococcaceae;Pseudoflavonifractor;FJ879979_s	FJ879979_s	2	1	7	5	5	3	0	8	20	4	7	2	5	4	3	9	3	2	1	6	6	3	3	6	8	4	3	3	3	0.0266	0.0133	0.093	0.0664	0.0664	0.0399	0	0.1063	0.2658	0.0532	0.093	0.0266	0.0664	0.0532	0.0399	0.1196	0.0399	0.0266	0.0133
Bacteria;Firmicutes;Clostridia;Clostridiales;Lachnospiraceae;PAC001097_g;FJ880077_s	FJ880077_s	0	286	0	192	4	1	0	671	24	119	175	1	0	166	80	5	12	129	0	1	5	15	18	10	48	1	34	17	93	0	3.8007	0	2.5515	0.0532	0.0133	0	8.9169	0.3189	1.5814	2.3256	0.0133	0	2.206	1.0631	0.0664	0.1595	1.7143	0
Bacteria;Firmicutes;Clostridia;Clostridiales;Lachnospiraceae;PAC001165_g;FJ880105_s	FJ880105_s	0	0	0	0	0	0	1	0	0	0	0	0	0	0	0	0	0	0	1	0	0	0	0	0	1	0	0	0	0	0	0	0	0	0	0	0.0133	0	0	0	0	0	0	0	0	0	0	0	0.0133
Bacteria;Firmicutes;Clostridia;Clostridiales;Lachnospiraceae;FJ880297_g;FJ880297_s	FJ880297_s	0	0	0	0	0	0	0	0	0	0	0	0	0	0	0	0	0	0	0	0	0	0	0	0	0	0	0	0	0	0	0	0	0	0	0	0	0	0	0	0	0	0	0	0	0	0	0	0
Bacteria;Firmicutes;Clostridia;Clostridiales;Lachnospiraceae;PAC000664_g;FJ880330_s	FJ880330_s	0	0	0	0	0	0	0	0	0	0	0	0	0	0	0	0	0	0	0	0	0	0	0	0	0	0	0	0	0	0	0	0	0	0	0	0	0	0	0	0	0	0	0	0	0	0	0	0
Bacteria;Firmicutes;Clostridia;Clostridiales;Lachnospiraceae;PAC000664_g;FJ880454_s	FJ880454_s	0	169	0	1	0	0	0	0	0	0	0	0	39	33	62	1	80	0	0	0	0	0	0	0	0	0	0	0	0	0	2.2458	0	0.0133	0	0	0	0	0	0	0	0	0.5183	0.4385	0.8239	0.0133	1.0631	0	0
Bacteria;Firmicutes;Clostridia;Clostridiales;Lachnospiraceae;PAC000664_g;FJ880752_s	FJ880752_s	0	0	0	1	0	0	0	0	0	0	0	0	0	0	0	0	0	0	0	0	0	1	0	0	0	0	0	0	0	0	0	0	0.0133	0	0	0	0	0	0	0	0	0	0	0	0	0	0	0
Bacteria;Firmicutes;Clostridia;Clostridiales;Mogibacterium_f;PAC001612_g;FJ880767_s	FJ880767_s	0	3	0	0	0	0	0	0	0	0	0	0	0	0	0	0	3	0	0	0	0	0	0	0	0	0	0	0	0	0	0.0399	0	0	0	0	0	0	0	0	0	0	0	0	0	0	0.0399	0	0
Bacteria;Firmicutes;Clostridia;Clostridiales;Ruminococcaceae;Oscillibacter;FJ880774_s	FJ880774_s	0	1	0	0	0	0	0	0	0	0	1	0	0	0	0	0	1	0	0	0	0	0	0	0	1	0	0	0	0	0	0.0133	0	0	0	0	0	0	0	0	0.0133	0	0	0	0	0	0.0133	0	0
Bacteria;Firmicutes;Clostridia;Clostridiales;Ruminococcaceae;FJ880790_g;FJ880790_s	FJ880790_s	1	0	0	0	0	1	0	0	0	0	0	0	0	0	1	1	0	0	1	0	0	0	0	0	0	0	0	0	1	0.0133	0	0	0	0	0.0133	0	0	0	0	0	0	0	0	0.0133	0.0133	0	0	0.0133
Bacteria;Firmicutes;Clostridia;Clostridiales;Ruminococcaceae;Pseudoflavonifractor;FJ880805_s	FJ880805_s	0	0	0	0	0	0	0	0	1	1	0	0	0	2	0	1	0	0	1	0	0	0	1	0	0	0	0	0	0	0	0	0	0	0	0	0	0	0.0133	0.0133	0	0	0	0.0266	0	0.0133	0	0	0.0133
Bacteria;Firmicutes;Clostridia;Clostridiales;Lachnospiraceae;PAC000664_g;FJ880975_s	FJ880975_s	0	0	0	0	0	0	0	0	0	0	1	0	0	0	0	0	0	0	0	0	0	1	0	0	0	0	0	0	0	0	0	0	0	0	0	0	0	0	0	0.0133	0	0	0	0	0	0	0	0
Bacteria;Firmicutes;Clostridia;Clostridiales;Ruminococcaceae;Pseudoflavonifractor;FJ880997_s	FJ880997_s	0	0	0	0	0	0	0	0	0	0	0	0	0	0	0	0	0	0	0	0	0	0	0	0	0	0	0	0	0	0	0	0	0	0	0	0	0	0	0	0	0	0	0	0	0	0	0	0
Bacteria;Firmicutes;Clostridia;Clostridiales;Ruminococcaceae;Pseudoflavonifractor;FJ881068_s	FJ881068_s	0	0	0	0	0	0	0	1	7	0	0	0	0	0	0	2	0	0	0	0	0	0	2	0	1	0	0	0	0	0	0	0	0	0	0	0	0.0133	0.093	0	0	0	0	0	0	0.0266	0	0	0
Bacteria;Firmicutes;Clostridia;Clostridiales;Lachnospiraceae;Acetatifactor;FJ881083_s	FJ881083_s	1	1	0	0	0	0	0	0	0	0	0	0	0	0	1	0	0	0	3	0	0	0	0	0	0	0	0	0	0	0.0133	0.0133	0	0	0	0	0	0	0	0	0	0	0	0	0.0133	0	0	0	0.0399
Bacteria;Firmicutes;Clostridia;Clostridiales;Lachnospiraceae;FJ881160_g;FJ881160_g_uc	FJ881160_g_uc	0	0	0	0	0	0	0	0	0	0	0	0	0	0	0	0	1	0	0	0	0	0	0	0	0	0	0	0	0	0	0	0	0	0	0	0	0	0	0	0	0	0	0	0	0	0.0133	0	0
Bacteria;Firmicutes;Clostridia;Clostridiales;Lachnospiraceae;Clostridium_g24;FJ881164_s	FJ881164_s	0	0	0	0	0	0	0	0	1	1	0	0	0	0	0	0	0	0	0	0	0	0	0	0	0	0	0	0	0	0	0	0	0	0	0	0	0	0.0133	0.0133	0	0	0	0	0	0	0	0	0
Bacteria;Firmicutes;Clostridia;Clostridiales;Lachnospiraceae;KE159538_g;FJ881185_s	FJ881185_s	0	3	0	0	0	0	0	0	0	0	0	0	0	0	0	0	0	0	0	0	0	0	0	1	0	0	0	0	1	0	0.0399	0	0	0	0	0	0	0	0	0	0	0	0	0	0	0	0	0
Bacteria;Firmicutes;Clostridia;Clostridiales;Lachnospiraceae;Acetatifactor;FJ881208_s	FJ881208_s	0	0	0	0	0	0	1	0	1	0	0	1	0	0	0	0	0	0	0	1	1	1	0	0	3	0	0	0	0	0	0	0	0	0	0	0.0133	0	0.0133	0	0	0.0133	0	0	0	0	0	0	0
Bacteria;Firmicutes;Clostridia;Clostridiales;Christensenellaceae;PAC001360_g;FJ881210_s	FJ881210_s	0	0	0	0	0	0	0	0	0	0	0	0	0	0	0	0	0	0	0	0	0	0	0	0	0	0	1	0	0	0	0	0	0	0	0	0	0	0	0	0	0	0	0	0	0	0	0	0
Bacteria;Firmicutes;Clostridia;Clostridiales;Ruminococcaceae;Oscillibacter;FJ881219_s	FJ881219_s	1	1	0	1	0	0	0	9	2	1	1	0	0	0	0	2	1	0	0	1	0	1	0	0	0	0	0	0	0	0.0133	0.0133	0	0.0133	0	0	0	0.1196	0.0266	0.0133	0.0133	0	0	0	0	0.0266	0.0133	0	0
Bacteria;Firmicutes;Clostridia;Clostridiales;Lachnospiraceae;Acetatifactor;FJ881246_s	FJ881246_s	0	0	0	0	0	0	0	0	0	0	0	0	0	0	0	0	0	0	0	0	0	0	0	0	0	0	0	0	0	0	0	0	0	0	0	0	0	0	0	0	0	0	0	0	0	0	0	0
Bacteria;Firmicutes;Clostridia;Clostridiales;Lachnospiraceae;KE159600_g;FJ881308_s	FJ881308_s	0	0	0	0	0	0	0	0	0	0	0	0	0	1	0	0	0	0	0	0	0	0	0	0	0	0	0	0	0	0	0	0	0	0	0	0	0	0	0	0	0	0	0.0133	0	0	0	0	0
Bacteria;Firmicutes;Clostridia;Clostridiales;Lachnospiraceae;FMWZ_g;FMWZ_g_uc	FMWZ_g_uc	0	0	0	0	2	0	0	0	0	0	1	0	0	0	0	0	0	0	0	0	0	0	0	0	0	0	1	0	0	0	0	0	0	0.0266	0	0	0	0	0	0.0133	0	0	0	0	0	0	0	0
Bacteria;Firmicutes;Clostridia;Clostridiales;Lachnospiraceae;FMWZ_g;FMWZ_s	FMWZ_s	0	0	0	0	0	0	0	0	0	0	0	0	0	0	0	0	0	0	0	1	0	0	0	0	0	0	0	0	0	0	0	0	0	0	0	0	0	0	0	0	0	0	0	0	0	0	0	0
Bacteria;Firmicutes;Clostridia;Clostridiales;Lachnospiraceae;FN436095_g;FN436095_g_uc	FN436095_g_uc	0	0	0	0	0	0	0	0	0	0	0	0	0	0	0	0	0	0	0	0	0	0	0	1	0	0	0	0	0	0	0	0	0	0	0	0	0	0	0	0	0	0	0	0	0	0	0	0
Bacteria;Bacteroidetes;Bacteroidia;Bacteroidales;Bacteroidaceae;Bacteroides;FQXY_s	FQXY_s	16	10	20	2	1	3	22	2	1	4	5	16	9	13	9	5	6	9	10	7	14	6	1	5	8	17	3	2	19	0.2126	0.1329	0.2658	0.0266	0.0133	0.0399	0.2924	0.0266	0.0133	0.0532	0.0664	0.2126	0.1196	0.1728	0.1196	0.0664	0.0797	0.1196	0.1329
Bacteria;Cyanobacteria;Vampirovibrio_c;FR888536_o;FR888536_f;FR888536_g;FR888536_g_uc	FR888536_g_uc	0	5	1	1	0	0	1	3	0	1	0	0	1	1	3	0	3	6	0	0	0	0	0	3	0	0	0	1	2	0	0.0664	0.0133	0.0133	0	0	0.0133	0.0399	0	0.0133	0	0	0.0133	0.0133	0.0399	0	0.0399	0.0797	0
Bacteria;Firmicutes;Clostridia;Clostridiales;Ruminococcaceae;Paludicola;FYDD_s	FYDD_s	4	0	0	1	0	6	0	3	0	0	0	1	0	0	1	0	0	0	0	5	1	2	0	1	0	0	0	0	1	0.0532	0	0	0.0133	0	0.0797	0	0.0399	0	0	0	0.0133	0	0	0.0133	0	0	0	0
Bacteria;Firmicutes;Clostridia;Clostridiales;Ruminococcaceae;Faecalibacterium;Faecalibacterium prausnitzii group	Faecalibacterium.prausnitzii.group	1	0	0	0	0	0	0	0	0	0	0	0	0	0	0	0	0	0	0	0	0	0	0	0	1	0	0	0	0	0.0133	0	0	0	0	0	0	0	0	0	0	0	0	0	0	0	0	0	0
Bacteria;Firmicutes;Erysipelotrichi;Erysipelotrichales;Erysipelotrichaceae;Faecalibaculum;Faecalibaculum rodentium	Faecalibaculum.rodentium	0	0	0	0	0	0	0	0	0	0	0	0	0	0	0	0	0	0	0	0	0	0	0	0	1	0	0	0	0	0	0	0	0	0	0	0	0	0	0	0	0	0	0	0	0	0	0	0
Bacteria;Firmicutes;Clostridia;Clostridiales;Lachnospiraceae;Faecalicatena;Faecalicatena contorta group	Faecalicatena.contorta.group	0	0	0	0	0	0	0	0	0	0	0	0	0	0	0	0	0	0	0	0	0	0	0	0	0	0	0	0	0	0	0	0	0	0	0	0	0	0	0	0	0	0	0	0	0	0	0	0
Bacteria;Firmicutes;Clostridia;Clostridiales;Lachnospiraceae;Faecalicatena;Faecalicatena_uc	Faecalicatena_uc	0	0	0	0	0	0	0	0	0	0	0	0	0	0	0	0	0	0	0	0	0	2	0	0	0	0	0	0	0	0	0	0	0	0	0	0	0	0	0	0	0	0	0	0	0	0	0	0
Bacteria;Firmicutes;Clostridia;Clostridiales;Ruminococcaceae;Pseudoflavonifractor;Flintibacter butyricus group	Flintibacter.butyricus.group	6	6	2	13	11	21	34	36	14	2	4	7	9	4	4	4	2	2	9	17	2	4	2	17	3	2	3	6	3	0.0797	0.0797	0.0266	0.1728	0.1462	0.2791	0.4518	0.4784	0.186	0.0266	0.0532	0.093	0.1196	0.0532	0.0532	0.0532	0.0266	0.0266	0.1196
Bacteria;Firmicutes;Clostridia;Clostridiales;Lachnospiraceae;Frisingicoccus;Frisingicoccus_uc	Frisingicoccus_uc	1	0	0	1	2	0	0	1	0	0	0	0	0	0	0	0	0	0	0	1	0	0	0	0	0	0	0	0	0	0.0133	0	0	0.0133	0.0266	0	0	0.0133	0	0	0	0	0	0	0	0	0	0	0
Bacteria;Firmicutes;Clostridia;Clostridiales;Ruminococcaceae;Oscillibacter;GQ138766_s	GQ138766_s	0	0	0	0	0	0	0	0	0	0	0	0	0	0	0	0	0	0	0	0	0	0	0	0	0	0	0	0	0	0	0	0	0	0	0	0	0	0	0	0	0	0	0	0	0	0	0	0
Bacteria;Firmicutes;Clostridia;Clostridiales;Christensenellaceae;PAC001360_g;GQ157859_s	GQ157859_s	0	0	0	0	0	0	0	0	0	0	0	0	2	0	0	0	0	0	0	0	0	0	0	0	0	0	0	0	0	0	0	0	0	0	0	0	0	0	0	0	0	0.0266	0	0	0	0	0	0
Bacteria;Firmicutes;Clostridia;Clostridiales;Ruminococcaceae;PAC000661_g;GQ358437_s	GQ358437_s	5	1	2	11	1	0	1	1	1	2	0	0	3	0	0	2	2	22	0	0	2	0	2	2	20	0	3	11	9	0.0664	0.0133	0.0266	0.1462	0.0133	0	0.0133	0.0133	0.0133	0.0266	0	0	0.0399	0	0	0.0266	0.0266	0.2924	0
Bacteria;Firmicutes;Clostridia;Clostridiales;Christensenellaceae;GQ448104_g;GQ448104_g_uc	GQ448104_g_uc	0	0	0	1	0	0	0	0	0	0	0	0	1	0	0	3	3	0	3	2	0	0	0	0	0	3	0	0	1	0	0	0	0.0133	0	0	0	0	0	0	0	0	0.0133	0	0	0.0399	0.0399	0	0.0399
Bacteria;Firmicutes;Clostridia;Clostridiales;Christensenellaceae;GQ448104_g;GQ448104_s	GQ448104_s	0	1	4	3	1	0	0	0	0	0	0	0	2	1	0	2	3	1	4	0	1	0	0	0	0	6	0	0	0	0	0.0133	0.0532	0.0399	0.0133	0	0	0	0	0	0	0	0.0266	0.0133	0	0.0266	0.0399	0.0133	0.0532
Bacteria;Firmicutes;Clostridia;Clostridiales;Lachnospiraceae;Frisingicoccus;GQ448793_s	GQ448793_s	0	0	0	0	0	0	0	0	0	0	0	0	0	0	0	0	0	0	0	0	0	0	0	0	0	0	0	0	0	0	0	0	0	0	0	0	0	0	0	0	0	0	0	0	0	0	0	0
Bacteria;Firmicutes;Clostridia;Clostridiales;Lachnospiraceae;GQ451258_g;GQ451237_s	GQ451237_s	0	0	0	0	0	0	0	0	0	0	0	0	0	0	0	0	0	0	0	0	1	0	0	0	0	0	0	0	0	0	0	0	0	0	0	0	0	0	0	0	0	0	0	0	0	0	0	0
Bacteria;Firmicutes;Clostridia;Clostridiales;Lachnospiraceae;GQ451258_g;GQ451258_g_uc	GQ451258_g_uc	0	0	0	0	0	0	0	0	0	0	0	0	0	0	0	1	0	0	0	0	0	0	0	0	0	0	0	0	0	0	0	0	0	0	0	0	0	0	0	0	0	0	0	0	0.0133	0	0	0
Bacteria;Bacteroidetes;Bacteroidia;Bacteroidales;Muribaculaceae;GQ451278_g;GQ451278_g_uc	GQ451278_g_uc	0	0	0	0	0	0	0	0	0	0	0	0	0	0	0	0	2	0	0	0	0	0	0	0	0	0	0	0	0	0	0	0	0	0	0	0	0	0	0	0	0	0	0	0	0	0.0266	0	0
Bacteria;Firmicutes;Clostridia;Clostridiales;Lachnospiraceae;PAC001166_g;GQ451310_s	GQ451310_s	0	0	0	1	1	2	7	5	2	0	2	1	0	0	0	1	0	1	0	0	2	1	0	10	0	0	0	0	1	0	0	0	0.0133	0.0133	0.0266	0.093	0.0664	0.0266	0	0.0266	0.0133	0	0	0	0.0133	0	0.0133	0
Bacteria;Firmicutes;Clostridia;Clostridiales;Lachnospiraceae;GQ502571_g;GQ502571_g_uc	GQ502571_g_uc	0	0	0	0	0	0	0	0	0	0	0	0	0	0	0	0	0	0	0	0	0	0	0	0	0	0	0	0	0	0	0	0	0	0	0	0	0	0	0	0	0	0	0	0	0	0	0	0
Bacteria;Firmicutes;Clostridia;Clostridiales;Ruminococcaceae;Sporobacter;GQ897604_s	GQ897604_s	0	3	0	0	0	0	1	0	0	1	3	1	0	0	0	0	0	1	1	0	0	1	0	0	0	1	0	0	0	0	0.0399	0	0	0	0	0.0133	0	0	0.0133	0.0399	0.0133	0	0	0	0	0	0.0133	0.0133
Bacteria;Firmicutes;Clostridia;Clostridiales;Ruminococcaceae;Oscillibacter;GU302582_s	GU302582_s	0	0	1	1	0	1	1	2	3	0	0	0	0	1	0	1	2	2	0	0	0	2	1	2	0	2	2	3	1	0	0	0.0133	0.0133	0	0.0133	0.0133	0.0266	0.0399	0	0	0	0	0.0133	0	0.0133	0.0266	0.0266	0
Bacteria;Firmicutes;Clostridia;Clostridiales;Lachnospiraceae;GU324393_g;GU324393_g_uc	GU324393_g_uc	0	0	0	0	0	0	0	0	0	1	0	0	0	0	0	0	0	0	0	0	0	1	0	4	0	0	0	0	1	0	0	0	0	0	0	0	0	0	0.0133	0	0	0	0	0	0	0	0	0
Bacteria;Firmicutes;Clostridia;Clostridiales;Lachnospiraceae;GU324393_g;GU324393_s	GU324393_s	0	0	0	0	0	0	0	0	0	0	0	1	0	0	0	0	0	0	0	0	0	0	0	0	0	0	0	0	0	0	0	0	0	0	0	0	0	0	0	0	0.0133	0	0	0	0	0	0	0
Bacteria;Firmicutes;Clostridia;Clostridiales;Ruminococcaceae;Sporobacter;GU324404_s	GU324404_s	0	0	0	0	0	0	0	0	0	0	0	0	0	0	0	0	0	0	0	0	0	0	0	0	0	0	0	0	0	0	0	0	0	0	0	0	0	0	0	0	0	0	0	0	0	0	0	0
Bacteria;Firmicutes;Clostridia;Clostridiales;Ruminococcaceae;Subdoligranulum;Gemmiger formicilis group	Gemmiger.formicilis.group	0	0	0	0	0	0	0	0	0	0	0	0	0	0	0	0	0	0	0	0	0	0	0	1	0	0	0	0	0	0	0	0	0	0	0	0	0	0	0	0	0	0	0	0	0	0	0	0
Bacteria;Firmicutes;Bacilli;Lactobacillales;Aerococcaceae;Granulicatella;Granulicatella adiacens group	Granulicatella.adiacens.group	0	0	0	0	0	0	0	0	0	0	0	0	1	0	0	0	0	0	0	0	0	0	0	0	0	0	0	0	0	0	0	0	0	0	0	0	0	0	0	0	0	0.0133	0	0	0	0	0	0
Bacteria;Firmicutes;Clostridia;Clostridiales;Ruminococcaceae;PAC000672_g;HM123911_s	HM123911_s	0	5	0	0	0	0	0	0	0	0	0	0	0	0	0	0	0	0	0	0	0	0	0	0	0	0	0	0	0	0	0.0664	0	0	0	0	0	0	0	0	0	0	0	0	0	0	0	0	0
Bacteria;Firmicutes;Clostridia;Clostridiales;Ruminococcaceae;Pseudoflavonifractor;HM123968_s	HM123968_s	0	0	0	0	0	0	0	0	0	0	0	0	0	0	0	0	0	0	0	0	0	0	0	0	0	0	0	0	0	0	0	0	0	0	0	0	0	0	0	0	0	0	0	0	0	0	0	0
Bacteria;Firmicutes;Clostridia;Clostridiales;Lachnospiraceae;PAC000664_g;HM124003_s	HM124003_s	0	0	0	0	0	0	0	0	0	0	0	0	0	0	0	0	0	0	0	0	0	0	0	0	0	0	0	0	0	0	0	0	0	0	0	0	0	0	0	0	0	0	0	0	0	0	0	0
Bacteria;Firmicutes;Clostridia;Clostridiales;Ruminococcaceae;Sporobacter;HM124019_s	HM124019_s	0	0	0	0	1	0	1	1	0	0	0	0	1	1	0	0	0	0	0	0	0	0	0	0	0	0	0	0	0	0	0	0	0	0.0133	0	0.0133	0.0133	0	0	0	0	0.0133	0.0133	0	0	0	0	0
Bacteria;Firmicutes;Clostridia;Clostridiales;Ruminococcaceae;Oscillibacter;HM124063_s	HM124063_s	0	2	0	1	0	1	0	1	1	2	0	0	0	2	1	0	0	1	1	0	0	0	0	3	0	1	0	0	0	0	0.0266	0	0.0133	0	0.0133	0	0.0133	0.0133	0.0266	0	0	0	0.0266	0.0133	0	0	0.0133	0.0133
Bacteria;Firmicutes;Clostridia;Clostridiales;Ruminococcaceae;Ruminococcus;HM124121_s	HM124121_s	0	0	0	0	0	0	0	0	0	0	0	0	0	0	0	0	0	0	0	0	0	0	0	0	0	0	0	1	0	0	0	0	0	0	0	0	0	0	0	0	0	0	0	0	0	0	0	0
Bacteria;Firmicutes;Clostridia;Clostridiales;Lachnospiraceae;PAC001118_g;HM124124_s	HM124124_s	0	0	0	1	0	0	0	0	0	0	0	0	0	0	0	0	0	0	0	0	0	0	0	0	2	0	0	0	0	0	0	0	0.0133	0	0	0	0	0	0	0	0	0	0	0	0	0	0	0
Bacteria;Firmicutes;Clostridia;Clostridiales;Christensenellaceae;PAC001219_g;HM124151_s	HM124151_s	0	0	3	0	0	0	0	0	0	0	0	0	0	0	0	0	0	0	0	0	0	0	0	0	0	0	0	0	0	0	0	0.0399	0	0	0	0	0	0	0	0	0	0	0	0	0	0	0	0
Bacteria;Firmicutes;Clostridia;Clostridiales;Ruminococcaceae;LT629951_g;HM124168_s	HM124168_s	0	0	0	0	0	0	0	0	0	0	0	0	0	0	0	0	0	1	0	0	0	0	0	0	0	0	0	0	0	0	0	0	0	0	0	0	0	0	0	0	0	0	0	0	0	0	0.0133	0
Bacteria;Firmicutes;Clostridia;Clostridiales;Ruminococcaceae;Pseudoflavonifractor;HM124177_s	HM124177_s	0	0	0	0	0	0	0	0	0	0	0	0	0	0	0	0	0	0	0	0	0	0	0	0	0	0	0	0	0	0	0	0	0	0	0	0	0	0	0	0	0	0	0	0	0	0	0	0
Bacteria;Firmicutes;Clostridia;Clostridiales;Lachnospiraceae;PAC000692_g;HM124219_s	HM124219_s	1	1	0	0	1	0	0	0	1	0	0	0	0	1	0	0	3	2	0	5	0	2	0	0	0	0	0	0	1	0.0133	0.0133	0	0	0.0133	0	0	0	0.0133	0	0	0	0	0.0133	0	0	0.0399	0.0266	0
Bacteria;Firmicutes;Clostridia;Clostridiales;Lachnospiraceae;PAC001091_g;HM124223_s	HM124223_s	0	0	0	3	0	0	0	0	0	0	0	0	0	0	0	0	0	0	0	0	0	0	0	0	0	0	0	0	0	0	0	0	0.0399	0	0	0	0	0	0	0	0	0	0	0	0	0	0	0
Bacteria;Firmicutes;Clostridia;Clostridiales;Lachnospiraceae;Acetatifactor;HM124226_s	HM124226_s	0	0	0	0	0	0	2	0	0	0	0	0	0	0	0	0	0	0	0	0	0	0	0	1	0	0	0	0	0	0	0	0	0	0	0	0.0266	0	0	0	0	0	0	0	0	0	0	0	0
Bacteria;Firmicutes;Clostridia;Clostridiales;Lachnospiraceae;PAC001165_g;HM124236_s	HM124236_s	0	0	0	0	0	2	4	0	0	0	1	0	0	0	0	0	0	0	0	0	0	0	0	1	0	0	0	0	0	0	0	0	0	0	0.0266	0.0532	0	0	0	0.0133	0	0	0	0	0	0	0	0
Bacteria;Firmicutes;Clostridia;Clostridiales;Lachnospiraceae;PAC000664_g;HM124248_s	HM124248_s	0	0	0	0	0	0	0	0	0	0	0	0	0	0	0	0	0	0	0	0	0	0	0	2	0	0	0	0	0	0	0	0	0	0	0	0	0	0	0	0	0	0	0	0	0	0	0	0
Bacteria;Firmicutes;Clostridia;Clostridiales;Christensenellaceae;PAC001360_g;HM124260_s	HM124260_s	0	1	0	1	2	0	0	0	0	0	1	2	0	0	0	0	1	0	1	0	0	0	0	0	0	0	0	0	0	0	0.0133	0	0.0133	0.0266	0	0	0	0	0	0.0133	0.0266	0	0	0	0	0.0133	0	0.0133
Bacteria;Firmicutes;Clostridia;Clostridiales;Lachnospiraceae;Acetatifactor;HM124297_s	HM124297_s	0	0	0	0	0	0	3	1	0	0	0	0	0	0	0	0	2	1	8	1	0	1	0	7	0	0	1	0	0	0	0	0	0	0	0	0.0399	0.0133	0	0	0	0	0	0	0	0	0.0266	0.0133	0.1063
Bacteria;Firmicutes;Clostridia;Clostridiales;Lachnospiraceae;PAC001092_g;HM124316_s	HM124316_s	0	0	0	0	0	0	0	1	0	0	0	0	0	0	0	0	0	0	0	0	0	0	0	0	0	0	0	0	0	0	0	0	0	0	0	0	0.0133	0	0	0	0	0	0	0	0	0	0	0
Bacteria;Firmicutes;Clostridia;Clostridiales;Lachnospiraceae;HM124342_g;HM124342_g_uc	HM124342_g_uc	0	0	0	0	0	0	0	0	0	0	0	0	0	0	0	0	0	0	0	0	0	0	0	0	0	0	0	0	0	0	0	0	0	0	0	0	0	0	0	0	0	0	0	0	0	0	0	0
Bacteria;Firmicutes;Clostridia;Clostridiales;Lachnospiraceae;HM124342_g;HM124342_s	HM124342_s	0	0	0	0	0	0	1	1	0	0	0	0	0	0	0	0	0	0	0	2	0	0	0	0	0	0	0	0	1	0	0	0	0	0	0	0.0133	0.0133	0	0	0	0	0	0	0	0	0	0	0
Bacteria;Firmicutes;Clostridia;Clostridiales;Mogibacterium_f;PAC001609_g;HM124343_s	HM124343_s	0	2	0	0	0	0	0	0	0	0	0	0	0	0	0	1	1	0	0	0	0	2	0	0	2	0	0	0	0	0	0.0266	0	0	0	0	0	0	0	0	0	0	0	0	0	0.0133	0.0133	0	0
Bacteria;Firmicutes;Clostridia;Clostridiales;Ruminococcaceae;PAC000661_g;HM630249_s	HM630249_s	0	0	0	0	0	0	0	0	0	1	0	0	0	0	0	0	1	1	0	0	1	0	0	0	0	0	0	0	0	0	0	0	0	0	0	0	0	0	0.0133	0	0	0	0	0	0	0.0133	0.0133	0
Bacteria;Firmicutes;Clostridia;Clostridiales;Christensenellaceae;PAC001360_g;HM844308_s	HM844308_s	0	0	0	0	0	0	0	0	0	0	0	0	0	0	0	0	0	0	0	0	0	0	0	0	0	1	0	0	1	0	0	0	0	0	0	0	0	0	0	0	0	0	0	0	0	0	0	0
Bacteria;Firmicutes;Clostridia;Clostridiales;Lachnospiraceae;PAC001588_g;HM845735_s	HM845735_s	0	0	0	0	0	0	0	0	0	0	0	0	0	0	0	0	0	0	0	0	0	0	0	0	0	0	0	0	0	0	0	0	0	0	0	0	0	0	0	0	0	0	0	0	0	0	0	0
Bacteria;Firmicutes;Clostridia;Clostridiales;Lachnospiraceae;PAC001681_g;HM848915_s	HM848915_s	0	0	0	0	0	0	0	0	0	0	0	0	0	0	0	0	0	0	0	0	0	0	0	0	0	0	0	0	0	0	0	0	0	0	0	0	0	0	0	0	0	0	0	0	0	0	0	0
Bacteria;Firmicutes;Clostridia;Clostridiales;Lachnospiraceae;HQ399867_g;HQ399867_g_uc	HQ399867_g_uc	0	0	0	0	0	0	0	0	0	0	0	0	0	0	0	0	0	0	0	0	0	0	0	0	0	0	0	0	0	0	0	0	0	0	0	0	0	0	0	0	0	0	0	0	0	0	0	0
Bacteria;Firmicutes;Clostridia;Clostridiales;Ruminococcaceae;Pseudoflavonifractor;HQ716472_s	HQ716472_s	0	0	0	0	0	0	0	0	0	0	0	0	0	0	0	0	1	0	0	0	0	1	0	0	0	0	0	0	0	0	0	0	0	0	0	0	0	0	0	0	0	0	0	0	0	0.0133	0	0
Bacteria;Firmicutes;Clostridia;Clostridiales;Lachnospiraceae;Eubacterium_g17;HQ716480_s	HQ716480_s	0	0	1	1	0	0	0	10	0	0	0	0	0	0	0	0	0	0	0	0	0	0	0	0	0	0	0	0	0	0	0	0.0133	0.0133	0	0	0	0.1329	0	0	0	0	0	0	0	0	0	0	0
Bacteria;Firmicutes;Clostridia;Clostridiales;Lachnospiraceae;AY212760_g;HQ716484_s	HQ716484_s	0	0	0	0	0	0	0	0	0	0	0	0	0	0	0	0	0	0	0	0	0	0	0	0	0	0	0	0	0	0	0	0	0	0	0	0	0	0	0	0	0	0	0	0	0	0	0	0
Bacteria;Firmicutes;Clostridia;Clostridiales;Lachnospiraceae;HQ748727_g;HQ748727_g_uc	HQ748727_g_uc	0	0	0	0	0	0	0	0	0	0	0	0	0	0	0	0	0	0	0	0	0	0	0	0	0	0	0	0	0	0	0	0	0	0	0	0	0	0	0	0	0	0	0	0	0	0	0	0
Bacteria;Bacteroidetes;Bacteroidia;Bacteroidales;Bacteroidaceae;Bacteroides;HQ757121_s	HQ757121_s	0	0	0	0	0	1	0	0	0	0	0	0	0	1	0	0	0	0	0	0	0	0	0	0	0	0	0	0	0	0	0	0	0	0	0.0133	0	0	0	0	0	0	0	0.0133	0	0	0	0	0
Bacteria;Firmicutes;Clostridia;Clostridiales;Lachnospiraceae;PAC000671_g;HQ759368_s	HQ759368_s	0	0	0	0	0	0	0	0	0	0	0	0	0	0	0	0	0	0	0	0	0	0	0	0	0	0	0	0	1	0	0	0	0	0	0	0	0	0	0	0	0	0	0	0	0	0	0	0
Bacteria;Firmicutes;Clostridia;Clostridiales;Lachnospiraceae;HQ765927_g;HQ765927_s	HQ765927_s	0	0	0	1	0	0	0	0	0	0	0	0	0	0	0	0	0	0	0	1	0	0	0	0	0	0	0	0	0	0	0	0	0.0133	0	0	0	0	0	0	0	0	0	0	0	0	0	0	0
Bacteria;Bacteroidetes;Bacteroidia;Bacteroidales;Bacteroidaceae;Bacteroides;HQ793361_s	HQ793361_s	0	0	0	0	0	0	0	0	0	0	0	0	0	0	0	0	0	0	0	0	0	0	0	0	0	1	0	0	0	0	0	0	0	0	0	0	0	0	0	0	0	0	0	0	0	0	0	0
Bacteria;Firmicutes;Clostridia;Clostridiales;Lachnospiraceae;Clostridium_g24;HQ798646_s	HQ798646_s	0	0	0	0	0	0	0	0	0	0	0	0	0	0	0	0	0	0	0	0	0	1	0	0	0	0	0	0	0	0	0	0	0	0	0	0	0	0	0	0	0	0	0	0	0	0	0	0
Bacteria;Proteobacteria;Gammaproteobacteria;Pasteurellales;Pasteurellaceae;Haemophilus;Haemophilus parainfluenzae group	Haemophilus.parainfluenzae.group	0	0	0	0	0	0	0	0	0	0	0	0	1	0	0	0	0	0	0	0	0	0	0	0	0	0	0	0	0	0	0	0	0	0	0	0	0	0	0	0	0	0.0133	0	0	0	0	0	0
Bacteria;Firmicutes;Clostridia;Clostridiales;Lachnospiraceae;Hungatella;Hungatella_uc	Hungatella_uc	0	0	0	0	0	0	0	0	0	0	0	0	0	0	0	0	0	0	0	0	0	0	0	0	0	0	0	0	0	0	0	0	0	0	0	0	0	0	0	0	0	0	0	0	0	0	0	0
Bacteria;Firmicutes;Clostridia;Clostridiales;Ruminococcaceae;Ruminococcus;JAGT_s group	JAGT_s.group	1	2	0	1	0	0	0	0	0	1	0	0	1	0	0	1	1	0	0	1	0	0	0	0	1	0	0	0	0	0.0133	0.0266	0	0.0133	0	0	0	0	0	0.0133	0	0	0.0133	0	0	0.0133	0.0133	0	0
Bacteria;Bacteroidetes;Bacteroidia;Bacteroidales;Bacteroidaceae;Bacteroides;JH815484_s	JH815484_s	0	0	0	0	0	0	0	0	0	0	0	0	1	0	0	0	0	1	0	0	1	0	0	0	0	0	0	0	0	0	0	0	0	0	0	0	0	0	0	0	0	0.0133	0	0	0	0	0.0133	0
Bacteria;Proteobacteria;Betaproteobacteria;Burkholderiales;Sutterellaceae;Sutterella;JH815513_s	JH815513_s	0	0	64	0	0	0	0	0	0	0	0	0	0	0	0	0	0	0	0	0	0	0	0	0	0	0	0	0	0	0	0	0.8505	0	0	0	0	0	0	0	0	0	0	0	0	0	0	0	0
Bacteria;Bacteroidetes;Bacteroidia;Bacteroidales;Bacteroidaceae;Bacteroides;JN559522_s	JN559522_s	0	0	0	0	0	0	1	0	0	5	0	0	0	0	0	1	0	0	1	0	0	0	0	0	0	0	0	0	0	0	0	0	0	0	0	0.0133	0	0	0.0664	0	0	0	0	0	0.0133	0	0	0.0133
Bacteria;Bacteroidetes;Bacteroidia;Bacteroidales;Bacteroidaceae;Bacteroides;JN559675_s	JN559675_s	2	1	3	0	2	5	0	0	1	13	0	0	1	1	0	3	1	1	4	5	5	7	3	0	3	1	0	1	2	0.0266	0.0133	0.0399	0	0.0266	0.0664	0	0	0.0133	0.1728	0	0	0.0133	0.0133	0	0.0399	0.0133	0.0133	0.0532
Bacteria;Firmicutes;Clostridia;Clostridiales;Lachnospiraceae;Anaerocolumna;JNLE_s	JNLE_s	0	0	0	0	0	0	0	0	0	0	0	0	0	0	0	0	0	0	0	0	0	0	0	0	0	0	0	0	0	0	0	0	0	0	0	0	0	0	0	0	0	0	0	0	0	0	0	0
Bacteria;Firmicutes;Clostridia;Clostridiales;Lachnospiraceae;Eubacterium_g6;JQ083736_s	JQ083736_s	0	0	0	0	0	1	0	0	0	1	0	1	0	1	0	0	0	0	1	0	0	0	0	0	0	0	0	0	0	0	0	0	0	0	0.0133	0	0	0	0.0133	0	0.0133	0	0.0133	0	0	0	0	0.0133
Bacteria;Firmicutes;Clostridia;Clostridiales;Ruminococcaceae;PAC000661_g;JQ084169_s	JQ084169_s	3	4	0	19	0	0	1	0	1	1	4	0	2	0	0	2	0	8	0	0	21	1	0	1	2	6	1	1	12	0.0399	0.0532	0	0.2525	0	0	0.0133	0	0.0133	0.0133	0.0532	0	0.0266	0	0	0.0266	0	0.1063	0
Bacteria;Firmicutes;Clostridia;Clostridiales;Ruminococcaceae;Pseudoflavonifractor;JQ084175_s	JQ084175_s	0	0	0	0	0	0	0	0	0	0	0	0	0	0	0	0	0	0	0	0	0	1	0	0	0	0	0	0	0	0	0	0	0	0	0	0	0	0	0	0	0	0	0	0	0	0	0	0
Bacteria;Firmicutes;Clostridia;Clostridiales;Christensenellaceae;PAC001360_g;JQ084300_s	JQ084300_s	4	0	0	5	0	0	0	0	0	0	0	1	0	1	0	0	0	0	0	2	0	1	0	1	0	0	0	1	1	0.0532	0	0	0.0664	0	0	0	0	0	0	0	0.0133	0	0.0133	0	0	0	0	0
Bacteria;Firmicutes;Clostridia;Clostridiales;Christensenellaceae;PAC001440_g;JQ084889_s	JQ084889_s	0	30	1	4	2	0	0	0	1	1	0	0	5	0	0	0	0	0	0	3	0	0	0	1	1	0	0	1	1	0	0.3987	0.0133	0.0532	0.0266	0	0	0	0.0133	0.0133	0	0	0.0664	0	0	0	0	0	0
Bacteria;Firmicutes;Clostridia;Clostridiales;Lachnospiraceae;KE159571_g;JQ085054_s	JQ085054_s	0	2	0	0	0	0	0	0	0	0	0	0	0	0	0	0	0	0	0	0	0	0	0	0	0	0	0	0	0	0	0.0266	0	0	0	0	0	0	0	0	0	0	0	0	0	0	0	0	0
Bacteria;Firmicutes;Clostridia;Clostridiales;Ruminococcaceae;PAC000661_g;JX095038_s	JX095038_s	0	0	0	0	0	0	0	0	0	0	0	0	0	0	0	0	0	0	0	0	0	0	0	0	0	0	0	0	0	0	0	0	0	0	0	0	0	0	0	0	0	0	0	0	0	0	0	0
Bacteria;Firmicutes;Clostridia;Clostridiales;Lachnospiraceae;JX095860_g;JX095860_g_uc	JX095860_g_uc	0	0	0	0	0	0	0	0	0	0	0	0	0	0	0	0	0	0	0	0	0	1	0	0	0	0	0	0	0	0	0	0	0	0	0	0	0	0	0	0	0	0	0	0	0	0	0	0
Bacteria;Firmicutes;Clostridia;Clostridiales;Lachnospiraceae;Blautia;JX198565_s	JX198565_s	0	0	0	0	0	0	0	0	0	0	0	0	0	0	0	0	0	0	0	0	0	0	0	0	0	0	0	0	0	0	0	0	0	0	0	0	0	0	0	0	0	0	0	0	0	0	0	0
Bacteria;Firmicutes;Clostridia;Clostridiales;Lachnospiraceae;JX575834_g;JX575834_s	JX575834_s	0	0	0	0	0	0	0	0	0	0	0	0	0	0	0	0	0	0	0	0	0	0	0	0	0	0	0	0	0	0	0	0	0	0	0	0	0	0	0	0	0	0	0	0	0	0	0	0
Bacteria;Firmicutes;Clostridia;Clostridiales;Lachnospiraceae;KE159605_g;KB822463_s	KB822463_s	1	0	0	1	0	0	1	0	1	0	0	0	1	0	0	2	0	0	1	3	0	0	0	0	0	0	0	0	0	0.0133	0	0	0.0133	0	0	0.0133	0	0.0133	0	0	0	0.0133	0	0	0.0266	0	0	0.0133
Bacteria;Firmicutes;Clostridia;Clostridiales;Lachnospiraceae;KC163045_g;KC163045_g_uc	KC163045_g_uc	0	0	2	0	0	0	3	0	0	0	0	0	0	0	0	0	0	0	0	0	7	0	0	0	0	0	0	0	0	0	0	0.0266	0	0	0	0.0399	0	0	0	0	0	0	0	0	0	0	0	0
Bacteria;Firmicutes;Clostridia;Clostridiales;Lachnospiraceae;KE159538_g;KE159538_g_uc	KE159538_g_uc	1	5	4	18	3	151	109	111	7	12	4	35	7	4	4	14	7	2	6	9	11	5	4	16	2	8	1	10	24	0.0133	0.0664	0.0532	0.2392	0.0399	2.0066	1.4485	1.4751	0.093	0.1595	0.0532	0.4651	0.093	0.0532	0.0532	0.186	0.093	0.0266	0.0797
Bacteria;Firmicutes;Clostridia;Clostridiales;Lachnospiraceae;KE159538_g;KE159538_s	KE159538_s	3	0	9	0	8	333	203	230	1	19	4	60	13	6	0	34	17	3	19	0	11	0	6	11	2	16	5	11	15	0.0399	0	0.1196	0	0.1063	4.4252	2.6977	3.0565	0.0133	0.2525	0.0532	0.7973	0.1728	0.0797	0	0.4518	0.2259	0.0399	0.2525
Bacteria;Firmicutes;Clostridia;Clostridiales;Lachnospiraceae;KE159571_g;KE159567_s	KE159567_s	0	0	0	0	0	0	2	0	0	0	0	0	0	0	0	0	0	0	0	0	0	1	0	0	0	0	0	0	0	0	0	0	0	0	0	0.0266	0	0	0	0	0	0	0	0	0	0	0	0
Bacteria;Firmicutes;Clostridia;Clostridiales;Lachnospiraceae;KE159571_g;KE159571_g_uc	KE159571_g_uc	0	0	0	0	0	1	0	0	0	0	0	0	0	0	0	0	0	0	2	2	0	1	0	0	0	0	0	0	0	0	0	0	0	0	0.0133	0	0	0	0	0	0	0	0	0	0	0	0	0.0266
Bacteria;Firmicutes;Clostridia;Clostridiales;Lachnospiraceae;KE159571_g;KE159571_s	KE159571_s	0	0	0	0	0	0	0	0	0	0	0	0	0	0	0	1	0	0	1	0	0	0	0	0	0	0	0	0	0	0	0	0	0	0	0	0	0	0	0	0	0	0	0	0	0.0133	0	0	0.0133
Bacteria;Firmicutes;Clostridia;Clostridiales;Lachnospiraceae;KE159600_g;KE159600_g_uc	KE159600_g_uc	0	0	0	2	0	0	9	0	0	0	0	0	0	9	3	0	5	0	5	1	0	0	0	2	1	0	0	3	0	0	0	0	0.0266	0	0	0.1196	0	0	0	0	0	0	0.1196	0.0399	0	0.0664	0	0.0664
Bacteria;Firmicutes;Clostridia;Clostridiales;Lachnospiraceae;KE159600_g;KE159600_s	KE159600_s	0	36	0	1	1	0	6	0	0	0	1	0	0	187	51	11	32	6	12	34	4	9	13	55	0	11	2	42	11	0	0.4784	0	0.0133	0.0133	0	0.0797	0	0	0	0.0133	0	0	2.485	0.6777	0.1462	0.4252	0.0797	0.1595
Bacteria;Firmicutes;Clostridia;Clostridiales;Lachnospiraceae;KE159605_g;KE159605_g_uc	KE159605_g_uc	0	0	0	0	0	0	0	0	0	0	0	0	0	0	0	0	0	0	0	0	0	1	0	0	0	0	0	0	0	0	0	0	0	0	0	0	0	0	0	0	0	0	0	0	0	0	0	0
Bacteria;Firmicutes;Clostridia;Clostridiales;Lachnospiraceae;KE159605_g;KE159605_s	KE159605_s	0	0	0	0	15	1	1	1	3	1	2	0	0	0	1	0	1	0	0	2	1	0	0	1	0	0	0	0	0	0	0	0	0	0.1993	0.0133	0.0133	0.0133	0.0399	0.0133	0.0266	0	0	0	0.0133	0	0.0133	0	0
Bacteria;Firmicutes;Clostridia;Clostridiales;Lachnospiraceae;KE159628_g;KE159628_g_uc	KE159628_g_uc	0	0	0	3	11	25	38	21	2	3	2	0	0	0	0	1	0	1	1	5	3	2	0	0	1	0	0	0	1	0	0	0	0.0399	0.1462	0.3322	0.505	0.2791	0.0266	0.0399	0.0266	0	0	0	0	0.0133	0	0.0133	0.0133
Bacteria;Firmicutes;Clostridia;Clostridiales;Lachnospiraceae;KE159628_g;KE159628_s	KE159628_s	52	108	6	165	354	521	900	419	89	73	52	1	42	12	32	21	60	60	27	208	198	209	2	1	44	48	6	38	111	0.691	1.4352	0.0797	2.1927	4.7043	6.9236	11.9601	5.5681	1.1827	0.9701	0.691	0.0133	0.5581	0.1595	0.4252	0.2791	0.7973	0.7973	0.3588
Bacteria;Firmicutes;Clostridia;Clostridiales;Lachnospiraceae;KE159571_g;KE159641_s	KE159641_s	2	0	0	0	0	0	0	0	0	0	0	0	0	0	0	0	0	7	6	0	0	0	0	0	0	0	0	0	0	0.0266	0	0	0	0	0	0	0	0	0	0	0	0	0	0	0	0	0.093	0.0797
Bacteria;Firmicutes;Clostridia;Clostridiales;Ruminococcaceae;Anaerotruncus;KE159677_s	KE159677_s	2	5	4	0	6	46	54	11	1	12	1	11	1	1	3	3	3	1	9	12	3	9	0	15	5	13	7	3	7	0.0266	0.0664	0.0532	0	0.0797	0.6113	0.7176	0.1462	0.0133	0.1595	0.0133	0.1462	0.0133	0.0133	0.0399	0.0399	0.0399	0.0133	0.1196
Bacteria;Firmicutes;Clostridia;Clostridiales;Ruminococcaceae;Oscillibacter;KE159714_s group	KE159714_s.group	3	15	8	11	10	12	4	4	1	7	4	2	0	9	2	4	5	3	7	2	1	7	1	23	16	0	3	6	3	0.0399	0.1993	0.1063	0.1462	0.1329	0.1595	0.0532	0.0532	0.0133	0.093	0.0532	0.0266	0	0.1196	0.0266	0.0532	0.0664	0.0399	0.093
Bacteria;Firmicutes;Clostridia;Clostridiales;Lachnospiraceae;Clostridium_g21;KE159781_s	KE159781_s	2	1	0	1	3	5	17	4	0	0	0	2	0	1	0	1	0	0	1	5	7	1	0	3	0	1	0	3	3	0.0266	0.0133	0	0.0133	0.0399	0.0664	0.2259	0.0532	0	0	0	0.0266	0	0.0133	0	0.0133	0	0	0.0133
Bacteria;Firmicutes;Clostridia;Clostridiales;Lachnospiraceae;KE159797_g;KE159797_g_uc	KE159797_g_uc	0	0	0	0	0	0	0	0	0	0	0	0	0	0	0	0	0	0	0	0	0	0	0	0	0	0	0	0	0	0	0	0	0	0	0	0	0	0	0	0	0	0	0	0	0	0	0	0
Bacteria;Firmicutes;Clostridia;Clostridiales;Lachnospiraceae;KE159797_g;KE159797_s	KE159797_s	1	4	0	2	2	3	0	0	1	3	1	0	1	0	1	1	0	0	2	1	0	0	0	0	0	1	0	0	0	0.0133	0.0532	0	0.0266	0.0266	0.0399	0	0	0.0133	0.0399	0.0133	0	0.0133	0	0.0133	0.0133	0	0	0.0266
Bacteria;Firmicutes;Clostridia;Clostridiales;Lachnospiraceae;KE159810_g;KE159810_g_uc	KE159810_g_uc	1	0	0	3	0	1	3	3	0	0	0	0	0	0	0	0	0	0	0	1	0	0	0	0	0	0	0	1	0	0.0133	0	0	0.0399	0	0.0133	0.0399	0.0399	0	0	0	0	0	0	0	0	0	0	0
Bacteria;Firmicutes;Clostridia;Clostridiales;Lachnospiraceae;KE159810_g;KE159810_s	KE159810_s	39	2	2	28	5	22	21	4	1	0	0	11	3	0	3	6	4	2	4	12	1	2	0	1	0	0	0	1	0	0.5183	0.0266	0.0266	0.3721	0.0664	0.2924	0.2791	0.0532	0.0133	0	0	0.1462	0.0399	0	0.0399	0.0797	0.0532	0.0266	0.0532
Bacteria;Firmicutes;Clostridia;Clostridiales;Ruminococcaceae;KE993550_g;KE993550_s	KE993550_s	0	0	0	0	0	0	0	0	0	0	0	0	0	0	0	0	0	0	0	0	0	3	0	0	0	0	0	0	0	0	0	0	0	0	0	0	0	0	0	0	0	0	0	0	0	0	0	0
Bacteria;Proteobacteria;Betaproteobacteria;Burkholderiales;Oxalobacteraceae;Oxalobacter;KI392030_s	KI392030_s	0	0	0	0	0	0	0	0	0	0	0	0	0	0	0	0	0	0	0	0	0	0	0	0	0	0	0	0	0	0	0	0	0	0	0	0	0	0	0	0	0	0	0	0	0	0	0	0
Bacteria;Firmicutes;Clostridia;Clostridiales;Ruminococcaceae;Pseudoflavonifractor;KI535319_s	KI535319_s	17	13	3	11	7	6	22	33	46	9	8	5	9	9	3	6	8	3	9	12	2	12	3	14	6	10	4	10	12	0.2259	0.1728	0.0399	0.1462	0.093	0.0797	0.2924	0.4385	0.6113	0.1196	0.1063	0.0664	0.1196	0.1196	0.0399	0.0797	0.1063	0.0399	0.1196
Bacteria;Verrucomicrobia;Verrucomicrobiae;Verrucomicrobiales;Akkermansiaceae;Akkermansia;KQ968618_s group	KQ968618_s.group	0	533	386	0	0	0	0	0	0	0	0	0	0	0	0	0	0	0	0	0	0	0	1	0	0	0	0	0	0	0	7.0831	5.1296	0	0	0	0	0	0	0	0	0	0	0	0	0	0	0	0
Bacteria;Firmicutes;Clostridia;Clostridiales;Lachnospiraceae;Kineothrix;Kineothrix alysoides	Kineothrix.alysoides	0	1	0	2	1	0	3	1	4	0	1	0	0	1	0	0	2	0	0	1	1	1	0	0	0	0	1	1	2	0	0.0133	0	0.0266	0.0133	0	0.0399	0.0133	0.0532	0	0.0133	0	0	0.0133	0	0	0.0266	0	0
Bacteria;Firmicutes;Clostridia;Clostridiales;Lachnospiraceae;Kineothrix;Kineothrix_uc	Kineothrix_uc	2	0	0	2	1	0	4	0	0	0	3	2	0	4	0	0	5	1	0	1	0	1	0	2	2	2	0	0	1	0.0266	0	0	0.0266	0.0133	0	0.0532	0	0	0	0.0399	0.0266	0	0.0532	0	0	0.0664	0.0133	0
Bacteria;Proteobacteria;Alphaproteobacteria;Rhodospirillales;Rhodospirillaceae;LARJ_g;LARJ_g_uc	LARJ_g_uc	0	0	1	0	0	0	0	0	0	0	0	0	0	0	0	0	0	0	0	0	0	0	0	0	0	0	0	0	0	0	0	0.0133	0	0	0	0	0	0	0	0	0	0	0	0	0	0	0	0
Bacteria;Proteobacteria;Alphaproteobacteria;Rhodospirillales;Rhodospirillaceae;LARJ_g;LARJ_s	LARJ_s	0	0	0	0	0	0	0	0	0	0	0	0	1	5	2	2	4	0	0	0	0	0	0	0	0	0	0	4	0	0	0	0	0	0	0	0	0	0	0	0	0	0.0133	0.0664	0.0266	0.0266	0.0532	0	0
Bacteria;Bacteroidetes;Bacteroidia;Bacteroidales;Porphyromonadaceae;Parabacteroides;LARM_s	LARM_s	0	0	0	0	0	0	0	0	0	0	0	0	0	0	0	0	0	0	0	0	0	0	0	0	0	0	0	0	0	0	0	0	0	0	0	0	0	0	0	0	0	0	0	0	0	0	0	0
Bacteria;Firmicutes;Clostridia;Clostridiales;Lachnospiraceae;LLKB_g;LLKB_g_uc	LLKB_g_uc	0	0	0	3	0	0	0	0	0	0	0	0	0	0	0	0	0	0	0	1	0	0	0	0	0	0	0	0	0	0	0	0	0.0399	0	0	0	0	0	0	0	0	0	0	0	0	0	0	0
Bacteria;Firmicutes;Clostridia;Clostridiales;Ruminococcaceae;Pseudoflavonifractor;LN866274_s	LN866274_s	0	0	0	0	0	0	0	1	0	0	0	0	0	0	0	0	0	0	0	0	0	0	0	0	0	0	0	0	0	0	0	0	0	0	0	0	0.0133	0	0	0	0	0	0	0	0	0	0	0
Bacteria;Firmicutes;Clostridia;Clostridiales;Clostridiaceae;Clostridium;LN879468_s	LN879468_s	0	0	0	0	0	0	0	0	0	0	0	0	0	0	0	0	0	0	0	0	0	0	0	0	0	0	0	0	0	0	0	0	0	0	0	0	0	0	0	0	0	0	0	0	0	0	0	0
Bacteria;Bacteroidetes;Bacteroidia;Bacteroidales;Rikenellaceae;Alistipes;LT559262_s	LT559262_s	0	0	0	0	0	0	0	0	0	0	0	0	0	0	0	0	0	0	0	0	0	0	0	0	0	2	0	0	0	0	0	0	0	0	0	0	0	0	0	0	0	0	0	0	0	0	0	0
Bacteria;Bacteroidetes;Bacteroidia;Bacteroidales;Bacteroidaceae;Bacteroides;LT707007_s	LT707007_s	0	0	0	0	0	0	0	0	0	0	1	0	0	0	0	0	0	1	1	0	1	0	0	0	0	0	0	0	0	0	0	0	0	0	0	0	0	0	0	0.0133	0	0	0	0	0	0	0.0133	0.0133
Bacteria;Firmicutes;Clostridia;Clostridiales;Lachnospiraceae;Lachnospira;Lachnospira_uc	Lachnospira_uc	0	0	0	0	0	0	0	1	0	0	0	1	0	0	2	0	0	0	0	0	0	0	0	1	0	0	0	0	1	0	0	0	0	0	0	0	0.0133	0	0	0	0.0133	0	0	0.0266	0	0	0	0
Bacteria;Firmicutes;Clostridia;Clostridiales;Lachnospiraceae;Lachnotalea;Lachnotalea_uc	Lachnotalea_uc	0	0	0	0	0	0	0	0	0	0	0	0	0	0	0	0	0	0	0	0	0	0	0	0	0	0	0	0	0	0	0	0	0	0	0	0	0	0	0	0	0	0	0	0	0	0	0	0
Bacteria;Firmicutes;Bacilli;Lactobacillales;Lactobacillaceae;Lactobacillus;Lactobacillus gasseri group	Lactobacillus.gasseri.group	0	10	0	8	0	1	3	0	6	1	52	2	11	1	74	7	8	48	0	9	208	4	6	6	130	3	137	4	3	0	0.1329	0	0.1063	0	0.0133	0.0399	0	0.0797	0.0133	0.691	0.0266	0.1462	0.0133	0.9834	0.093	0.1063	0.6379	0
Bacteria;Firmicutes;Bacilli;Lactobacillales;Lactobacillaceae;Lactobacillus;Lactobacillus intestinalis	Lactobacillus.intestinalis	0	0	0	0	0	0	0	0	0	1	0	0	2	1	0	0	0	0	0	0	1	0	0	0	1	0	3	3	0	0	0	0	0	0	0	0	0	0	0.0133	0	0	0.0266	0.0133	0	0	0	0	0
Bacteria;Firmicutes;Bacilli;Lactobacillales;Lactobacillaceae;Lactobacillus;Lactobacillus murinus group	Lactobacillus.murinus.group	3	19	2	33	1	0	4	0	1	0	51	1	78	0	90	61	5	144	1	93	253	7	11	11	100	11	160	36	6	0.0399	0.2525	0.0266	0.4385	0.0133	0	0.0532	0	0.0133	0	0.6777	0.0133	1.0365	0	1.196	0.8106	0.0664	1.9136	0.0133
Bacteria;Firmicutes;Bacilli;Lactobacillales;Lactobacillaceae;Lactobacillus;Lactobacillus reuteri group	Lactobacillus.reuteri.group	1	2	0	2	1	5	3	1	3	3	11	8	20	4	13	37	2	7	4	5	28	3	0	4	3	7	6	6	4	0.0133	0.0266	0	0.0266	0.0133	0.0664	0.0399	0.0133	0.0399	0.0399	0.1462	0.1063	0.2658	0.0532	0.1728	0.4917	0.0266	0.093	0.0532
Bacteria;Firmicutes;Clostridia;Clostridiales;Lachnospiraceae;Lachnospira;Lactobacillus rogosae group	Lactobacillus.rogosae.group	1	0	0	0	0	0	0	0	0	0	0	0	0	0	0	0	0	0	0	0	0	0	0	0	0	0	0	0	0	0.0133	0	0	0	0	0	0	0	0	0	0	0	0	0	0	0	0	0	0
Bacteria;Firmicutes;Bacilli;Lactobacillales;Lactobacillaceae;Lactobacillus;Lactobacillus_uc	Lactobacillus_uc	0	0	0	0	0	0	0	2	0	0	1	0	0	0	2	1	1	0	0	1	2	0	0	0	2	0	0	0	0	0	0	0	0	0	0	0	0.0266	0	0	0.0133	0	0	0	0.0266	0.0133	0.0133	0	0
Bacteria;Firmicutes;Bacilli;Lactobacillales;Streptococcaceae;Lactococcus;Lactococcus garvieae group	Lactococcus.garvieae.group	0	0	0	0	0	0	0	0	0	0	0	0	0	0	0	0	0	0	0	0	0	0	0	0	0	0	0	0	0	0	0	0	0	0	0	0	0	0	0	0	0	0	0	0	0	0	0	0
Bacteria;Firmicutes;Bacilli;Lactobacillales;Streptococcaceae;Lactococcus;Lactococcus_uc	Lactococcus_uc	0	0	0	0	0	0	0	0	0	0	0	0	0	0	0	0	0	0	0	0	0	0	0	0	0	0	0	0	0	0	0	0	0	0	0	0	0	0	0	0	0	0	0	0	0	0	0	0
Bacteria;Firmicutes;Erysipelotrichi;Erysipelotrichales;Erysipelotrichaceae;Longicatena;Longicatena caecimuris	Longicatena.caecimuris	0	1	0	0	0	0	0	0	0	0	0	0	0	0	0	0	0	0	0	0	0	0	0	0	0	0	0	0	0	0	0.0133	0	0	0	0	0	0	0	0	0	0	0	0	0	0	0	0	0
Bacteria;Firmicutes;Clostridia;Clostridiales;Lachnospiraceae;Marvinbryantia;Marvinbryantia_uc	Marvinbryantia_uc	0	0	0	0	0	0	1	0	0	2	0	0	0	0	0	0	1	0	0	0	0	0	0	1	0	0	0	1	0	0	0	0	0	0	0	0.0133	0	0	0.0266	0	0	0	0	0	0	0.0133	0	0
Bacteria;Firmicutes;Negativicutes;Selenomonadales;Selenomonadaceae;Megamonas;Megamonas rupellensis group	Megamonas.rupellensis.group	0	0	2	0	0	0	0	0	0	0	0	0	0	0	0	0	0	0	0	0	0	0	0	0	0	0	0	0	0	0	0	0.0266	0	0	0	0	0	0	0	0	0	0	0	0	0	0	0	0
Bacteria;Firmicutes;Negativicutes;Veillonellales;Veillonellaceae;Megasphaera;Megasphaera indica	Megasphaera.indica	0	0	0	0	0	0	0	0	0	0	0	0	0	0	0	0	0	0	0	0	0	0	0	0	0	0	0	0	0	0	0	0	0	0	0	0	0	0	0	0	0	0	0	0	0	0	0	0
Bacteria;Firmicutes;Negativicutes;Veillonellales;Veillonellaceae;Megasphaera;Megasphaera massiliensis	Megasphaera.massiliensis	0	1	0	0	0	0	0	0	0	0	0	0	0	0	0	0	0	1	0	0	0	0	0	0	0	1	0	0	0	0	0.0133	0	0	0	0	0	0	0	0	0	0	0	0	0	0	0	0.0133	0
Bacteria;Firmicutes;Clostridia;Clostridiales;Ruminococcaceae;Monoglobus;Monoglobus pectinilyticus	Monoglobus.pectinilyticus	0	0	0	0	0	1	0	0	0	0	0	0	0	0	0	0	0	0	0	0	0	0	0	0	0	0	0	0	0	0	0	0	0	0	0.0133	0	0	0	0	0	0	0	0	0	0	0	0	0
Bacteria;Deferribacteres;Deferribacteres_c;Deferribacterales;Deferribacteraceae;Mucispirillum;Mucispirillum schaedleri	Mucispirillum.schaedleri	1	5	11	2	3	6	10	12	0	4	1	3	3	1	0	1	4	3	6	6	0	0	0	1	0	1	0	1	0	0.0133	0.0664	0.1462	0.0266	0.0399	0.0797	0.1329	0.1595	0	0.0532	0.0133	0.0399	0.0399	0.0133	0	0.0133	0.0532	0.0399	0.0797
Bacteria;Bacteroidetes;Bacteroidia;Bacteroidales;Muribaculaceae;Muribaculum;Muribaculum_uc	Muribaculum_uc	75	13	25	35	61	57	7	54	132	89	82	90	111	75	12	132	134	13	93	10	26	38	26	42	197	25	235	87	36	0.9967	0.1728	0.3322	0.4651	0.8106	0.7575	0.093	0.7176	1.7542	1.1827	1.0897	1.196	1.4751	0.9967	0.1595	1.7542	1.7807	0.1728	1.2359
Bacteria;Firmicutes;Clostridia;Clostridiales;Lachnospiraceae;Faecalicatena;Muricomes intestini group	Muricomes.intestini.group	0	0	0	0	0	0	0	0	0	0	0	0	0	0	0	0	0	0	0	0	0	0	0	0	0	0	0	0	0	0	0	0	0	0	0	0	0	0	0	0	0	0	0	0	0	0	0	0
Bacteria;Firmicutes;Clostridia;Clostridiales;Lachnospiraceae;Murimonas;Murimonas_uc	Murimonas_uc	0	0	0	0	0	0	0	0	0	0	0	0	0	0	0	0	0	0	0	0	0	0	0	0	0	0	0	0	0	0	0	0	0	0	0	0	0	0	0	0	0	0	0	0	0	0	0	0
Bacteria;Tenericutes;Mollicutes;Mycoplasmatales;Mycoplasmataceae;Mycoplasma_g8;Mycoplasma hyorhinis	Mycoplasma.hyorhinis	0	0	0	0	0	0	0	0	0	0	0	0	0	0	0	0	0	0	0	0	0	0	0	0	1	0	0	0	0	0	0	0	0	0	0	0	0	0	0	0	0	0	0	0	0	0	0	0
Bacteria;Tenericutes;Mollicutes;Mycoplasmatales;Mycoplasmataceae_f3;Mycoplasma_g14;Mycoplasma wenyonii	Mycoplasma.wenyonii	0	0	0	0	0	0	0	0	0	0	0	0	0	0	0	0	0	0	0	0	0	0	0	0	0	0	0	0	0	0	0	0	0	0	0	0	0	0	0	0	0	0	0	0	0	0	0	0
Bacteria;Bacteroidetes;Bacteroidia;Bacteroidales;Rikenellaceae;Alistipes;NFHT_s	NFHT_s	0	0	0	0	0	0	0	0	0	0	1	0	0	0	0	0	0	0	0	0	0	0	0	0	0	0	0	0	0	0	0	0	0	0	0	0	0	0	0	0.0133	0	0	0	0	0	0	0	0
Bacteria;Firmicutes;Clostridia;Clostridiales;Ruminococcaceae;Pseudoflavonifractor;NFKI_s	NFKI_s	0	0	0	0	0	0	0	1	3	0	0	0	0	0	0	0	0	0	0	0	0	0	0	0	0	0	0	0	0	0	0	0	0	0	0	0	0.0133	0.0399	0	0	0	0	0	0	0	0	0	0
Bacteria;Firmicutes;Clostridia;Clostridiales;Lachnospiraceae;Frisingicoccus;NFLI_s group	NFLI_s.group	0	0	0	0	0	0	0	0	0	0	0	0	0	0	0	0	0	0	0	0	0	0	0	0	0	0	0	0	0	0	0	0	0	0	0	0	0	0	0	0	0	0	0	0	0	0	0	0
Bacteria;Firmicutes;Clostridia;Clostridiales;Ruminococcaceae;Pseudoflavonifractor;NFMA_s	NFMA_s	1	0	1	2	2	0	1	1	3	0	0	0	0	0	0	0	0	0	0	0	0	1	0	0	0	0	0	0	2	0.0133	0	0.0133	0.0266	0.0266	0	0.0133	0.0133	0.0399	0	0	0	0	0	0	0	0	0	0
Bacteria;Firmicutes;Clostridia;Clostridiales;Ruminococcaceae;Neglecta;Neglecta timonensis	Neglecta.timonensis	16	25	0	18	0	0	26	77	26	1	2	2	0	1	0	5	3	3	0	0	0	1	0	0	0	0	0	0	1	0.2126	0.3322	0	0.2392	0	0	0.3455	1.0233	0.3455	0.0133	0.0266	0.0266	0	0.0133	0	0.0664	0.0399	0.0399	0
Bacteria;Firmicutes;Clostridia;Clostridiales;Ruminococcaceae;Neglecta;Neglecta_uc	Neglecta_uc	0	6	0	0	0	0	1	1	0	0	0	0	0	0	0	0	0	0	0	0	0	0	0	0	0	0	0	0	0	0	0.0797	0	0	0	0	0.0133	0.0133	0	0	0	0	0	0	0	0	0	0	0
Bacteria;Bacteroidetes;Bacteroidia;Bacteroidales;Odoribacteraceae;Odoribacter;Odoribacter splanchnicus	Odoribacter.splanchnicus	0	1	0	0	0	0	0	0	0	0	0	0	0	0	0	0	0	0	0	0	0	0	0	0	0	0	0	0	0	0	0.0133	0	0	0	0	0	0	0	0	0	0	0	0	0	0	0	0	0
Bacteria;Firmicutes;Clostridia;Clostridiales;Ruminococcaceae;Oscillibacter;Oscillibacter_uc	Oscillibacter_uc	3	3	1	5	2	2	7	14	5	11	2	0	2	2	6	1	2	1	2	4	0	4	0	6	4	0	0	1	4	0.0399	0.0399	0.0133	0.0664	0.0266	0.0266	0.093	0.186	0.0664	0.1462	0.0266	0	0.0266	0.0266	0.0797	0.0133	0.0266	0.0133	0.0266
Bacteria;Firmicutes;Clostridia;Clostridiales;Lachnospiraceae;Clostridium_g24;PAC000183_s	PAC000183_s	0	1	0	0	4	1	1	1	0	0	0	0	0	1	0	0	0	0	0	3	2	1	0	0	2	0	0	2	0	0	0.0133	0	0	0.0532	0.0133	0.0133	0.0133	0	0	0	0	0	0.0133	0	0	0	0	0
Bacteria;Firmicutes;Clostridia;Clostridiales;Lachnospiraceae;Clostridium_g24;PAC000184_s	PAC000184_s	0	1	0	1	0	7	1	4	0	0	4	0	0	0	0	0	0	0	0	0	0	0	0	0	0	0	0	0	0	0	0.0133	0	0.0133	0	0.093	0.0133	0.0532	0	0	0.0532	0	0	0	0	0	0	0	0
Bacteria;Bacteroidetes;Bacteroidia;Bacteroidales;Muribaculaceae;PAC000186_g;PAC000186_g_uc	PAC000186_g_uc	23	24	35	122	14	39	4	30	78	48	126	130	103	101	84	82	119	60	70	49	24	47	42	81	261	82	300	119	79	0.3056	0.3189	0.4651	1.6213	0.186	0.5183	0.0532	0.3987	1.0365	0.6379	1.6744	1.7276	1.3688	1.3422	1.1163	1.0897	1.5814	0.7973	0.9302
Bacteria;Bacteroidetes;Bacteroidia;Bacteroidales;Muribaculaceae;PAC000186_g;PAC000186_s	PAC000186_s	0	0	0	0	0	0	0	0	1	0	0	0	0	0	0	0	0	0	0	0	0	0	0	0	0	0	0	0	0	0	0	0	0	0	0	0	0	0.0133	0	0	0	0	0	0	0	0	0	0
Bacteria;Firmicutes;Clostridia;Clostridiales;Lachnospiraceae;PAC000196_g;PAC000196_g_uc	PAC000196_g_uc	0	0	0	0	0	0	0	0	0	0	0	0	0	0	0	0	0	0	0	0	0	0	0	0	0	0	0	0	0	0	0	0	0	0	0	0	0	0	0	0	0	0	0	0	0	0	0	0
Bacteria;Tenericutes;Mollicutes;PAC001057_o;PAC000197_f;PAC000197_g;PAC000197_g_uc	PAC000197_g_uc	0	0	0	0	0	0	0	0	0	0	0	0	0	0	0	0	0	0	0	0	0	0	0	0	0	0	0	0	0	0	0	0	0	0	0	0	0	0	0	0	0	0	0	0	0	0	0	0
Bacteria;Bacteroidetes;Bacteroidia;Bacteroidales;Muribaculaceae;PAC000198_g;PAC000198_g_uc	PAC000198_g_uc	1	11	10	31	4	8	1	12	4	10	12	13	13	34	6	16	30	6	13	1	2	4	3	3	38	14	74	16	13	0.0133	0.1462	0.1329	0.412	0.0532	0.1063	0.0133	0.1595	0.0532	0.1329	0.1595	0.1728	0.1728	0.4518	0.0797	0.2126	0.3987	0.0797	0.1728
Bacteria;Bacteroidetes;Bacteroidia;Bacteroidales;Muribaculaceae;PAC000198_g;PAC000198_s	PAC000198_s	0	0	0	5	1	1	0	1	0	1	2	0	0	2	0	0	0	0	0	1	1	1	0	0	2	0	6	2	1	0	0	0	0.0664	0.0133	0.0133	0	0.0133	0	0.0133	0.0266	0	0	0.0266	0	0	0	0	0
Bacteria;Firmicutes;Clostridia;Clostridiales;Lachnospiraceae;PAC000656_g;PAC000656_g_uc	PAC000656_g_uc	0	0	0	0	0	0	0	0	0	0	0	0	0	0	0	0	0	0	0	0	0	0	0	0	0	0	0	0	0	0	0	0	0	0	0	0	0	0	0	0	0	0	0	0	0	0	0	0
Bacteria;Firmicutes;Clostridia;Clostridiales;Lachnospiraceae;PAC000656_g;PAC000656_s	PAC000656_s	0	0	0	0	0	0	0	0	0	0	0	0	0	0	0	0	0	0	0	0	0	0	0	0	0	0	0	0	0	0	0	0	0	0	0	0	0	0	0	0	0	0	0	0	0	0	0	0
Bacteria;Firmicutes;Clostridia;Clostridiales;Ruminococcaceae;PAC000661_g;PAC000661_g_uc	PAC000661_g_uc	34	12	15	24	15	17	6	6	4	10	9	2	6	6	1	18	10	62	15	6	13	11	14	22	47	43	20	28	20	0.4518	0.1595	0.1993	0.3189	0.1993	0.2259	0.0797	0.0797	0.0532	0.1329	0.1196	0.0266	0.0797	0.0797	0.0133	0.2392	0.1329	0.8239	0.1993
Bacteria;Firmicutes;Clostridia;Clostridiales;Ruminococcaceae;PAC000661_g;PAC000661_s	PAC000661_s	0	0	0	0	0	0	0	0	0	0	0	0	0	0	0	0	0	0	0	0	0	0	0	0	0	0	0	0	0	0	0	0	0	0	0	0	0	0	0	0	0	0	0	0	0	0	0	0
Bacteria;Firmicutes;Clostridia;Clostridiales;Lachnospiraceae;PAC000664_g;PAC000664_g_uc	PAC000664_g_uc	7	9	0	36	1	35	18	23	5	2	0	11	2	4	14	0	2	2	2	4	0	1	2	6	0	3	0	1	2	0.093	0.1196	0	0.4784	0.0133	0.4651	0.2392	0.3056	0.0664	0.0266	0	0.1462	0.0266	0.0532	0.186	0	0.0266	0.0266	0.0266
Bacteria;Firmicutes;Clostridia;Clostridiales;Lachnospiraceae;PAC000671_g;PAC000671_g_uc	PAC000671_g_uc	0	0	0	0	0	2	4	1	0	0	0	0	1	0	0	1	0	0	0	2	1	0	0	0	0	0	0	0	0	0	0	0	0	0	0.0266	0.0532	0.0133	0	0	0	0	0.0133	0	0	0.0133	0	0	0
Bacteria;Firmicutes;Clostridia;Clostridiales;Lachnospiraceae;PAC000671_g;PAC000671_s	PAC000671_s	0	0	0	0	0	0	0	0	0	0	0	0	0	0	0	0	0	0	0	0	0	0	0	0	0	0	0	0	0	0	0	0	0	0	0	0	0	0	0	0	0	0	0	0	0	0	0	0
Bacteria;Firmicutes;Clostridia;Clostridiales;Lachnospiraceae;PAC000673_g;PAC000673_g_uc	PAC000673_g_uc	0	0	0	0	0	0	0	0	0	0	0	0	0	0	0	0	0	0	0	0	0	0	0	0	0	0	0	0	0	0	0	0	0	0	0	0	0	0	0	0	0	0	0	0	0	0	0	0
Bacteria;Firmicutes;Clostridia;Clostridiales;Lachnospiraceae;PAC000673_g;PAC000673_s	PAC000673_s	0	0	0	0	0	0	0	0	0	0	0	0	0	0	0	0	0	0	0	0	0	0	0	0	0	0	0	0	0	0	0	0	0	0	0	0	0	0	0	0	0	0	0	0	0	0	0	0
Bacteria;Firmicutes;Clostridia;Clostridiales;Lachnospiraceae;PAC000678_g;PAC000678_g_uc	PAC000678_g_uc	0	0	0	0	0	0	0	0	0	0	0	0	0	0	0	0	0	0	0	0	0	0	0	0	0	0	0	0	0	0	0	0	0	0	0	0	0	0	0	0	0	0	0	0	0	0	0	0
Bacteria;Firmicutes;Clostridia;Clostridiales;Lachnospiraceae;PAC000678_g;PAC000678_s	PAC000678_s	3	0	0	0	0	0	0	0	0	0	0	0	0	0	0	0	0	0	0	0	0	0	0	0	0	0	0	0	0	0.0399	0	0	0	0	0	0	0	0	0	0	0	0	0	0	0	0	0	0
Bacteria;Bacteroidetes;Bacteroidia;Bacteroidales;Muribaculaceae;PAC000679_g;PAC000679_g_uc	PAC000679_g_uc	2	0	0	2	0	1	0	0	4	4	2	6	7	2	2	2	7	0	4	1	0	5	0	3	11	2	2	0	0	0.0266	0	0	0.0266	0	0.0133	0	0	0.0532	0.0532	0.0266	0.0797	0.093	0.0266	0.0266	0.0266	0.093	0	0.0532
Bacteria;Bacteroidetes;Bacteroidia;Bacteroidales;Muribaculaceae;PAC000679_g;PAC000679_s	PAC000679_s	0	0	0	0	0	0	0	0	0	0	0	0	0	0	0	0	0	0	0	0	0	0	0	0	0	0	0	0	1	0	0	0	0	0	0	0	0	0	0	0	0	0	0	0	0	0	0	0
Bacteria;Firmicutes;Clostridia;Clostridiales;Ruminococcaceae;PAC000683_g;PAC000683_g_uc	PAC000683_g_uc	1	0	0	3	1	0	3	1	0	3	0	1	4	1	0	0	1	1	4	0	7	0	0	0	1	0	2	0	0	0.0133	0	0	0.0399	0.0133	0	0.0399	0.0133	0	0.0399	0	0.0133	0.0532	0.0133	0	0	0.0133	0.0133	0.0532
Bacteria;Firmicutes;Clostridia;Clostridiales;Ruminococcaceae;PAC000683_g;PAC000683_s	PAC000683_s	0	0	0	0	0	0	0	0	0	0	0	0	0	0	0	0	1	0	0	0	0	0	0	0	0	0	0	0	0	0	0	0	0	0	0	0	0	0	0	0	0	0	0	0	0	0.0133	0	0
Bacteria;Firmicutes;Clostridia;Clostridiales;Lachnospiraceae;Anaerotignum;PAC000685_s	PAC000685_s	0	0	0	1	0	0	1	0	0	0	0	0	0	0	0	0	2	0	0	0	1	0	0	0	0	0	0	0	0	0	0	0	0.0133	0	0	0.0133	0	0	0	0	0	0	0	0	0	0.0266	0	0
Bacteria;Firmicutes;Clostridia;Clostridiales;Ruminococcaceae;PAC000661_g;PAC000686_s	PAC000686_s	0	0	7	0	3	0	0	0	0	1	4	0	3	1	0	0	0	0	1	2	0	0	2	8	1	8	1	1	9	0	0	0.093	0	0.0399	0	0	0	0	0.0133	0.0532	0	0.0399	0.0133	0	0	0	0	0.0133
Bacteria;Firmicutes;Erysipelotrichi;Erysipelotrichales;Erysipelotrichaceae;PAC000687_g;PAC000687_s	PAC000687_s	0	1	0	0	0	0	0	0	0	0	0	0	2	0	0	0	0	0	0	0	0	0	0	0	0	0	0	0	0	0	0.0133	0	0	0	0	0	0	0	0	0	0	0.0266	0	0	0	0	0	0
Bacteria;Firmicutes;Clostridia;Clostridiales;Lachnospiraceae;Frisingicoccus;PAC000688_s	PAC000688_s	0	5	1	9	3	15	12	7	4	4	2	1	2	2	2	0	1	3	2	4	2	2	0	5	0	1	2	7	1	0	0.0664	0.0133	0.1196	0.0399	0.1993	0.1595	0.093	0.0532	0.0532	0.0266	0.0133	0.0266	0.0266	0.0266	0	0.0133	0.0399	0.0266
Bacteria;Firmicutes;Clostridia;Clostridiales;Lachnospiraceae;PAC000692_g;PAC000692_g_uc	PAC000692_g_uc	2	0	0	2	8	2	7	1	3	0	0	0	0	0	0	0	2	0	1	9	3	3	0	0	1	0	0	0	0	0.0266	0	0	0.0266	0.1063	0.0266	0.093	0.0133	0.0399	0	0	0	0	0	0	0	0.0266	0	0.0133
Bacteria;Firmicutes;Clostridia;Clostridiales;Lachnospiraceae;PAC000692_g;PAC000692_s	PAC000692_s	0	3	0	1	0	0	0	0	0	0	124	0	0	0	0	0	0	0	0	0	3	0	0	0	0	0	0	0	1	0	0.0399	0	0.0133	0	0	0	0	0	0	1.6478	0	0	0	0	0	0	0	0
Bacteria;Firmicutes;Clostridia;Clostridiales;Lachnospiraceae;KE159600_g;PAC000693_s	PAC000693_s	2	0	0	2	3	14	97	1	0	0	16	21	3	190	62	14	0	1	59	8	0	0	0	1	10	38	40	52	1	0.0266	0	0	0.0266	0.0399	0.186	1.289	0.0133	0	0	0.2126	0.2791	0.0399	2.5249	0.8239	0.186	0	0.0133	0.7841
Bacteria;Firmicutes;Clostridia;Clostridiales;Ruminococcaceae;Paludicola;PAC000694_s	PAC000694_s	0	1	1	1	0	0	0	0	0	0	0	0	0	0	0	0	0	0	0	0	0	0	0	0	0	0	0	0	0	0	0.0133	0.0133	0.0133	0	0	0	0	0	0	0	0	0	0	0	0	0	0	0
Bacteria;Firmicutes;Clostridia;Clostridiales;Lachnospiraceae;LLKB_g;PAC000698_s	PAC000698_s	0	0	0	0	0	2	0	0	0	4	0	1	1	0	0	0	0	0	0	3	0	0	0	0	0	1	0	0	0	0	0	0	0	0	0.0266	0	0	0	0.0532	0	0.0133	0.0133	0	0	0	0	0	0
Bacteria;Firmicutes;Clostridia;Clostridiales;Lachnospiraceae;Frisingicoccus;PAC000700_s	PAC000700_s	0	0	0	0	0	0	3	0	0	0	0	0	1	0	0	0	1	0	0	1	0	0	0	0	0	0	0	0	0	0	0	0	0	0	0	0.0399	0	0	0	0	0	0.0133	0	0	0	0.0133	0	0
Bacteria;Firmicutes;Clostridia;Clostridiales;Lachnospiraceae;PAC000720_g;PAC000720_g_uc	PAC000720_g_uc	0	0	0	0	0	1	0	1	0	0	0	0	0	0	0	0	0	0	0	0	0	0	0	0	0	0	0	0	0	0	0	0	0	0	0.0133	0	0.0133	0	0	0	0	0	0	0	0	0	0	0
Bacteria;Firmicutes;Clostridia;Clostridiales;Lachnospiraceae;PAC000740_g;PAC000740_g_uc	PAC000740_g_uc	0	0	0	0	0	0	0	0	0	0	0	0	0	0	0	0	0	0	0	0	0	0	0	0	0	0	0	0	0	0	0	0	0	0	0	0	0	0	0	0	0	0	0	0	0	0	0	0
Bacteria;Firmicutes;Clostridia;Clostridiales;Ruminococcaceae;PAC000743_g;PAC000743_s	PAC000743_s	0	0	0	0	0	1	0	0	0	0	0	0	0	0	0	0	0	0	0	0	1	0	0	0	0	0	0	0	0	0	0	0	0	0	0.0133	0	0	0	0	0	0	0	0	0	0	0	0	0
Bacteria;Firmicutes;Clostridia;Clostridiales;Ruminococcaceae;PAC000748_g;PAC000748_g_uc	PAC000748_g_uc	0	0	0	0	0	0	0	0	0	0	0	0	0	0	0	0	0	1	0	0	0	0	0	0	0	0	0	0	0	0	0	0	0	0	0	0	0	0	0	0	0	0	0	0	0	0	0.0133	0
Bacteria;Firmicutes;Clostridia;Clostridiales;Lachnospiraceae;Anaerotignum;PAC001031_s	PAC001031_s	0	0	0	0	0	0	0	0	0	0	0	0	0	0	0	0	0	0	0	0	0	0	0	0	0	0	0	0	0	0	0	0	0	0	0	0	0	0	0	0	0	0	0	0	0	0	0	0
Bacteria;Firmicutes;Clostridia;Clostridiales;Lachnospiraceae;PAC001043_g;PAC001043_g_uc	PAC001043_g_uc	0	0	0	1	1	0	0	2	0	1	0	0	0	0	0	0	0	0	1	0	1	0	0	0	0	0	0	0	1	0	0	0	0.0133	0.0133	0	0	0.0266	0	0.0133	0	0	0	0	0	0	0	0	0.0133
Bacteria;Firmicutes;Clostridia;Clostridiales;Lachnospiraceae;Eubacterium_g20;PAC001045_s	PAC001045_s	0	0	0	0	0	0	0	0	0	0	0	0	0	0	0	0	0	0	0	0	0	0	0	0	0	0	0	0	0	0	0	0	0	0	0	0	0	0	0	0	0	0	0	0	0	0	0	0
Bacteria;Firmicutes;Clostridia;Clostridiales;Lachnospiraceae;LLKB_g;PAC001047_s	PAC001047_s	0	0	0	0	0	0	0	0	0	0	0	0	0	0	0	0	0	0	0	0	0	0	0	0	0	0	0	0	0	0	0	0	0	0	0	0	0	0	0	0	0	0	0	0	0	0	0	0
Bacteria;Firmicutes;Clostridia;Clostridiales;Ruminococcaceae;PAC000672_g;PAC001048_s group	PAC001048_s.group	0	0	0	0	0	0	0	0	0	0	0	0	0	1	0	0	0	0	0	0	0	0	0	0	1	1	0	0	0	0	0	0	0	0	0	0	0	0	0	0	0	0	0.0133	0	0	0	0	0
Bacteria;Firmicutes;Clostridia;Clostridiales;Ruminococcaceae;PAC000661_g;PAC001052_s	PAC001052_s	0	0	0	0	0	0	0	0	0	0	0	0	0	0	0	0	0	0	0	0	0	0	0	0	0	0	0	0	0	0	0	0	0	0	0	0	0	0	0	0	0	0	0	0	0	0	0	0
Bacteria;Actinobacteria;Coriobacteriia;Coriobacteriales;Coriobacteriaceae;Olsenella;PAC001059_s	PAC001059_s	0	0	0	0	0	0	0	0	0	0	0	0	0	0	0	0	1	0	0	0	0	0	0	0	0	0	0	0	0	0	0	0	0	0	0	0	0	0	0	0	0	0	0	0	0	0.0133	0	0
Bacteria;Bacteroidetes;Bacteroidia;Bacteroidales;Rikenellaceae;Alistipes;PAC001060_s	PAC001060_s	1936	1492	639	1175	2872	749	1400	1376	1211	1901	385	306	888	786	1301	1351	721	2008	1074	1336	1188	1323	319	1840	633	1317	282	900	1482	25.7276	19.8272	8.4917	15.6146	38.1661	9.9535	18.6047	18.2857	16.093	25.2625	5.1163	4.0664	11.8007	10.4452	17.289	17.9535	9.5814	26.6844	14.2724
Bacteria;Bacteroidetes;Bacteroidia;Bacteroidales;Muribaculaceae;PAC001063_g;PAC001063_g_uc	PAC001063_g_uc	3	1	5	5	7	6	2	4	14	1	18	27	10	2	5	10	10	0	7	3	59	39	1	16	15	0	8	6	16	0.0399	0.0133	0.0664	0.0664	0.093	0.0797	0.0266	0.0532	0.186	0.0133	0.2392	0.3588	0.1329	0.0266	0.0664	0.1329	0.1329	0	0.093
Bacteria;Bacteroidetes;Bacteroidia;Bacteroidales;Muribaculaceae;PAC001063_g;PAC001063_s	PAC001063_s	98	39	124	96	365	135	47	30	183	46	165	369	97	96	113	133	125	19	75	40	1293	312	0	193	173	36	88	94	172	1.3023	0.5183	1.6478	1.2757	4.8505	1.794	0.6246	0.3987	2.4319	0.6113	2.1927	4.9037	1.289	1.2757	1.5017	1.7674	1.6611	0.2525	0.9967
Bacteria;Bacteroidetes;Bacteroidia;Bacteroidales;Muribaculaceae;PAC000186_g;PAC001064_s	PAC001064_s	0	0	0	0	0	0	1	0	0	0	0	0	0	0	0	0	0	0	0	0	0	0	0	0	0	0	1	0	0	0	0	0	0	0	0	0.0133	0	0	0	0	0	0	0	0	0	0	0	0
Bacteria;Bacteroidetes;Bacteroidia;Bacteroidales;Muribaculaceae;PAC000186_g;PAC001065_s	PAC001065_s	0	0	0	0	0	1	0	0	0	0	0	0	0	0	0	0	0	0	0	0	0	0	0	0	0	0	0	0	0	0	0	0	0	0	0.0133	0	0	0	0	0	0	0	0	0	0	0	0	0
Bacteria;Bacteroidetes;Bacteroidia;Bacteroidales;Muribaculaceae;PAC001068_g;PAC001068_g_uc	PAC001068_g_uc	5	8	14	9	0	0	0	6	22	2	52	10	12	5	3	26	14	4	25	7	1	10	5	11	14	8	26	12	11	0.0664	0.1063	0.186	0.1196	0	0	0	0.0797	0.2924	0.0266	0.691	0.1329	0.1595	0.0664	0.0399	0.3455	0.186	0.0532	0.3322
Bacteria;Bacteroidetes;Bacteroidia;Bacteroidales;Muribaculaceae;PAC001068_g;PAC001068_s	PAC001068_s	12	4	5	5	7	4	4	9	24	4	39	44	31	11	24	21	18	8	27	25	1	37	4	23	38	7	12	16	12	0.1595	0.0532	0.0664	0.0664	0.093	0.0532	0.0532	0.1196	0.3189	0.0532	0.5183	0.5847	0.412	0.1462	0.3189	0.2791	0.2392	0.1063	0.3588
Bacteria;Bacteroidetes;Bacteroidia;Bacteroidales;Muribaculaceae;PAC001068_g;PAC001069_s	PAC001069_s	0	0	0	0	0	0	0	0	0	0	0	0	0	0	0	0	0	0	0	0	0	0	0	0	0	0	0	0	0	0	0	0	0	0	0	0	0	0	0	0	0	0	0	0	0	0	0	0
Bacteria;Bacteroidetes;Bacteroidia;Bacteroidales;Muribaculaceae;PAC001068_g;PAC001071_s	PAC001071_s	0	0	0	0	0	19	59	162	91	39	97	188	161	37	1	581	193	5	969	134	190	228	5	269	314	299	178	212	195	0	0	0	0	0	0.2525	0.7841	2.1528	1.2093	0.5183	1.289	2.4983	2.1395	0.4917	0.0133	7.7209	2.5648	0.0664	12.8771
Bacteria;Bacteroidetes;Bacteroidia;Bacteroidales;Muribaculaceae;PAC001073_g;PAC001073_g_uc	PAC001073_g_uc	0	0	0	0	0	0	0	0	0	0	0	0	0	0	0	0	1	0	0	0	0	0	0	0	2	0	0	0	0	0	0	0	0	0	0	0	0	0	0	0	0	0	0	0	0	0.0133	0	0
Bacteria;Bacteroidetes;Bacteroidia;Bacteroidales;Muribaculaceae;PAC001074_g;PAC001074_g_uc	PAC001074_g_uc	0	0	0	0	0	0	0	0	0	0	0	19	0	2	0	0	0	0	5	0	0	0	0	0	5	0	0	0	0	0	0	0	0	0	0	0	0	0	0	0	0.2525	0	0.0266	0	0	0	0	0.0664
Bacteria;Bacteroidetes;Bacteroidia;Bacteroidales;Muribaculaceae;PAC000198_g;PAC001075_s	PAC001075_s	0	0	0	0	0	1	0	0	0	0	0	0	0	0	1	0	0	0	0	0	1	0	0	0	0	0	0	0	0	0	0	0	0	0	0.0133	0	0	0	0	0	0	0	0	0.0133	0	0	0	0
Bacteria;Bacteroidetes;Bacteroidia;Bacteroidales;Muribaculaceae;Muribaculum;PAC001076_s	PAC001076_s	30	11	5	6	29	15	5	15	41	22	27	32	34	20	6	66	58	8	33	1	9	8	13	20	52	6	51	38	12	0.3987	0.1462	0.0664	0.0797	0.3854	0.1993	0.0664	0.1993	0.5449	0.2924	0.3588	0.4252	0.4518	0.2658	0.0797	0.8771	0.7708	0.1063	0.4385
Bacteria;Bacteroidetes;Bacteroidia;Bacteroidales;Muribaculaceae;Muribaculum;PAC001077_s	PAC001077_s	0	0	0	0	0	0	0	0	0	0	0	0	0	0	0	0	0	0	0	0	0	0	0	0	0	0	0	0	0	0	0	0	0	0	0	0	0	0	0	0	0	0	0	0	0	0	0	0
Bacteria;Firmicutes;Erysipelotrichi;Erysipelotrichales;Erysipelotrichaceae;Turicibacter;PAC001078_s	PAC001078_s	1	7	0	0	1	0	0	0	0	0	0	4	20	3	35	18	36	22	1	1	3	0	37	1	0	3	11	3	1	0.0133	0.093	0	0	0.0133	0	0	0	0	0	0	0.0532	0.2658	0.0399	0.4651	0.2392	0.4784	0.2924	0.0133
Bacteria;Tenericutes;Mollicutes;Acholeplasmatales;Acholeplasmataceae;Acholeplasma_g2;PAC001080_s	PAC001080_s	1	1	45	2	0	1	0	24	1	77	1	1	0	4	2	0	6	0	18	1	16	2	1	0	0	4	0	1	0	0.0133	0.0133	0.598	0.0266	0	0.0133	0	0.3189	0.0133	1.0233	0.0133	0.0133	0	0.0532	0.0266	0	0.0797	0	0.2392
Bacteria;Firmicutes;Clostridia;Clostridiales;Ruminococcaceae;PAC000661_g;PAC001081_s group	PAC001081_s.group	0	0	1	0	0	0	0	0	0	0	0	0	0	0	0	0	0	0	0	0	0	0	0	0	0	0	1	0	0	0	0	0.0133	0	0	0	0	0	0	0	0	0	0	0	0	0	0	0	0
Bacteria;Firmicutes;Clostridia;Clostridiales;Lachnospiraceae;PAC000664_g;PAC001082_s	PAC001082_s	0	2	17	0	0	36	39	101	2	0	2	0	10	1	1	0	3	1	4	16	0	0	6	2	7	0	0	8	4	0	0.0266	0.2259	0	0	0.4784	0.5183	1.3422	0.0266	0	0.0266	0	0.1329	0.0133	0.0133	0	0.0399	0.0133	0.0532
Bacteria;Firmicutes;Clostridia;Clostridiales;Lachnospiraceae;PAC000664_g;PAC001083_s	PAC001083_s	0	0	10	0	18	98	43	52	89	1	12	68	12	3	55	1	0	14	30	44	5	56	2	169	1	15	1	0	30	0	0	0.1329	0	0.2392	1.3023	0.5714	0.691	1.1827	0.0133	0.1595	0.9037	0.1595	0.0399	0.7309	0.0133	0	0.186	0.3987
Bacteria;Firmicutes;Clostridia;Clostridiales;Lachnospiraceae;Clostridium_g21;PAC001085_s	PAC001085_s	0	0	0	0	0	0	2	0	0	0	0	0	0	1	0	0	0	0	0	2	0	0	0	1	0	0	0	0	0	0	0	0	0	0	0	0.0266	0	0	0	0	0	0	0.0133	0	0	0	0	0
Bacteria;Firmicutes;Clostridia;Clostridiales;Ruminococcaceae;PAC000661_g;PAC001086_s	PAC001086_s	23	19	1	30	8	3	27	12	25	8	9	12	11	0	1	20	7	12	0	4	3	0	9	10	5	9	6	3	2	0.3056	0.2525	0.0133	0.3987	0.1063	0.0399	0.3588	0.1595	0.3322	0.1063	0.1196	0.1595	0.1462	0	0.0133	0.2658	0.093	0.1595	0
Bacteria;Firmicutes;Clostridia;Clostridiales;Ruminococcaceae;Pseudoflavonifractor;PAC001087_s	PAC001087_s	5	4	9	9	10	4	10	14	15	3	9	6	10	7	4	8	4	6	5	10	6	5	2	5	6	10	3	11	10	0.0664	0.0532	0.1196	0.1196	0.1329	0.0532	0.1329	0.186	0.1993	0.0399	0.1196	0.0797	0.1329	0.093	0.0532	0.1063	0.0532	0.0797	0.0664
Bacteria;Firmicutes;Clostridia;Clostridiales;Ruminococcaceae;Pseudoflavonifractor;PAC001088_s	PAC001088_s	0	0	0	0	0	0	1	3	0	0	0	0	1	1	1	3	0	0	4	0	0	0	0	2	0	1	1	1	1	0	0	0	0	0	0	0.0133	0.0399	0	0	0	0	0.0133	0.0133	0.0133	0.0399	0	0	0.0532
Bacteria;Firmicutes;Clostridia;Clostridiales;Lachnospiraceae;PAC001090_g;PAC001090_g_uc	PAC001090_g_uc	0	0	0	0	0	0	0	0	0	0	0	0	0	0	0	0	2	0	0	0	0	0	0	0	0	0	0	0	0	0	0	0	0	0	0	0	0	0	0	0	0	0	0	0	0	0.0266	0	0
Bacteria;Firmicutes;Clostridia;Clostridiales;Lachnospiraceae;PAC001090_g;PAC001090_s	PAC001090_s	1	113	1	37	1	0	0	0	0	0	0	0	0	2	2	1	57	12	0	0	0	0	5	0	18	0	0	1	15	0.0133	1.5017	0.0133	0.4917	0.0133	0	0	0	0	0	0	0	0	0.0266	0.0266	0.0133	0.7575	0.1595	0
Bacteria;Firmicutes;Clostridia;Clostridiales;Lachnospiraceae;PAC001091_g;PAC001091_g_uc	PAC001091_g_uc	0	0	0	2	0	3	1	0	0	0	1	0	0	2	0	0	0	0	1	0	0	0	0	2	1	0	0	0	0	0	0	0	0.0266	0	0.0399	0.0133	0	0	0	0.0133	0	0	0.0266	0	0	0	0	0.0133
Bacteria;Firmicutes;Clostridia;Clostridiales;Lachnospiraceae;PAC001091_g;PAC001091_s	PAC001091_s	14	0	6	1	3	0	90	2	0	1	0	9	111	0	9	0	0	8	10	0	0	1	0	11	0	2	0	0	0	0.186	0	0.0797	0.0133	0.0399	0	1.196	0.0266	0	0.0133	0	0.1196	1.4751	0	0.1196	0	0	0.1063	0.1329
Bacteria;Firmicutes;Clostridia;Clostridiales;Lachnospiraceae;PAC001092_g;PAC001092_g_uc	PAC001092_g_uc	1	0	0	2	2	11	11	22	3	0	3	4	0	4	1	0	1	2	1	2	0	1	0	1	1	5	0	2	1	0.0133	0	0	0.0266	0.0266	0.1462	0.1462	0.2924	0.0399	0	0.0399	0.0532	0	0.0532	0.0133	0	0.0133	0.0266	0.0133
Bacteria;Firmicutes;Clostridia;Clostridiales;Lachnospiraceae;PAC001092_g;PAC001092_s	PAC001092_s	0	0	0	1	1	18	17	0	0	0	7	0	0	0	0	2	1	0	3	2	2	0	0	6	0	0	0	0	5	0	0	0	0.0133	0.0133	0.2392	0.2259	0	0	0	0.093	0	0	0	0	0.0266	0.0133	0	0.0399
Bacteria;Firmicutes;Clostridia;Clostridiales;Lachnospiraceae;KE159538_g;PAC001093_s	PAC001093_s	3	5	1	3	5	1	126	0	0	0	1	0	4	0	2	0	0	2	0	0	0	0	1	6	1	0	0	0	3	0.0399	0.0664	0.0133	0.0399	0.0664	0.0133	1.6744	0	0	0	0.0133	0	0.0532	0	0.0266	0	0	0.0266	0
Bacteria;Firmicutes;Clostridia;Clostridiales;Lachnospiraceae;KE159538_g;PAC001094_s	PAC001094_s	0	7	0	0	0	0	0	0	0	0	0	0	0	0	0	0	0	0	0	0	0	0	0	2	0	1	0	0	2	0	0.093	0	0	0	0	0	0	0	0	0	0	0	0	0	0	0	0	0
Bacteria;Firmicutes;Clostridia;Clostridiales;Ruminococcaceae;PAC000661_g;PAC001095_s	PAC001095_s	28	68	435	68	85	0	0	0	2	25	21	10	24	11	4	10	10	27	39	1	40	1	25	27	26	63	79	0	4	0.3721	0.9037	5.7807	0.9037	1.1296	0	0	0	0.0266	0.3322	0.2791	0.1329	0.3189	0.1462	0.0532	0.1329	0.1329	0.3588	0.5183
Bacteria;Firmicutes;Clostridia;Clostridiales;Ruminococcaceae;Sporobacter;PAC001096_s	PAC001096_s	4	2	1	0	7	13	3	5	11	1	5	0	2	2	1	2	8	1	7	6	1	2	4	5	6	3	7	8	3	0.0532	0.0266	0.0133	0	0.093	0.1728	0.0399	0.0664	0.1462	0.0133	0.0664	0	0.0266	0.0266	0.0133	0.0266	0.1063	0.0133	0.093
Bacteria;Firmicutes;Clostridia;Clostridiales;Lachnospiraceae;PAC001097_g;PAC001097_g_uc	PAC001097_g_uc	0	6	0	13	2	0	0	24	3	3	9	0	0	8	1	1	1	7	0	1	0	2	0	0	4	0	1	0	2	0	0.0797	0	0.1728	0.0266	0	0	0.3189	0.0399	0.0399	0.1196	0	0	0.1063	0.0133	0.0133	0.0133	0.093	0
Bacteria;Firmicutes;Clostridia;Clostridiales;Lachnospiraceae;PAC001097_g;PAC001097_s	PAC001097_s	0	18	0	3	0	0	0	11	0	1	1	0	0	0	0	0	0	2	0	0	0	0	0	0	0	0	0	0	3	0	0.2392	0	0.0399	0	0	0	0.1462	0	0.0133	0.0133	0	0	0	0	0	0	0.0266	0
Bacteria;Firmicutes;Clostridia;Clostridiales;Ruminococcaceae;PAC000748_g;PAC001099_s	PAC001099_s	0	6	0	0	2	0	0	1	1	0	2	1	2	1	1	1	0	2	4	1	0	3	1	0	3	0	0	4	0	0	0.0797	0	0	0.0266	0	0	0.0133	0.0133	0	0.0266	0.0133	0.0266	0.0133	0.0133	0.0133	0	0.0266	0.0532
Bacteria;Firmicutes;Clostridia;Clostridiales;Ruminococcaceae;PAC001100_g;PAC001100_s	PAC001100_s	0	0	0	1	0	0	0	0	0	0	0	0	0	0	0	0	0	0	0	0	0	0	0	0	0	0	0	0	0	0	0	0	0.0133	0	0	0	0	0	0	0	0	0	0	0	0	0	0	0
Bacteria;Firmicutes;Clostridia;Clostridiales;Lachnospiraceae;PAC001103_g;PAC001103_g_uc	PAC001103_g_uc	0	0	0	0	0	1	2	0	0	1	0	0	0	0	0	0	1	0	0	1	0	0	0	0	2	0	0	0	0	0	0	0	0	0	0.0133	0.0266	0	0	0.0133	0	0	0	0	0	0	0.0133	0	0
Bacteria;Firmicutes;Clostridia;Clostridiales;Lachnospiraceae;PAC001103_g;PAC001103_s	PAC001103_s	0	0	0	0	0	0	0	0	0	0	0	0	0	0	0	0	0	0	0	0	0	0	0	0	0	0	0	0	0	0	0	0	0	0	0	0	0	0	0	0	0	0	0	0	0	0	0	0
Bacteria;Firmicutes;Clostridia;Clostridiales;Lachnospiraceae;PAC000664_g;PAC001104_s	PAC001104_s	6	2	0	5	4	13	13	10	15	0	2	4	2	0	2	2	0	3	3	5	4	2	3	8	0	1	0	5	0	0.0797	0.0266	0	0.0664	0.0532	0.1728	0.1728	0.1329	0.1993	0	0.0266	0.0532	0.0266	0	0.0266	0.0266	0	0.0399	0.0399
Bacteria;Firmicutes;Clostridia;Clostridiales;Lachnospiraceae;PAC001105_g;PAC001105_g_uc	PAC001105_g_uc	0	0	0	0	0	0	0	0	0	0	0	0	0	0	0	0	0	0	0	0	0	0	0	0	0	0	0	0	0	0	0	0	0	0	0	0	0	0	0	0	0	0	0	0	0	0	0	0
Bacteria;Firmicutes;Clostridia;Clostridiales;Lachnospiraceae;PAC001105_g;PAC001105_s	PAC001105_s	0	0	0	0	0	0	0	0	0	0	0	0	0	0	0	0	0	0	0	0	0	0	0	0	0	0	0	0	0	0	0	0	0	0	0	0	0	0	0	0	0	0	0	0	0	0	0	0
Bacteria;Tenericutes;Mollicutes;PAC001057_o;PAC001057_f;PAC001108_g;PAC001108_s	PAC001108_s	7	2	2	1	0	0	0	0	5	3	2	0	0	0	0	0	0	0	0	0	0	0	0	0	0	0	0	0	0	0.093	0.0266	0.0266	0.0133	0	0	0	0	0.0664	0.0399	0.0266	0	0	0	0	0	0	0	0
Bacteria;Bacteroidetes;Bacteroidia;Bacteroidales;Muribaculaceae;PAC001112_g;PAC001112_g_uc	PAC001112_g_uc	9	8	4	11	3	1	0	0	10	5	14	10	8	9	16	15	14	1	2	2	3	1	0	2	18	0	15	11	2	0.1196	0.1063	0.0532	0.1462	0.0399	0.0133	0	0	0.1329	0.0664	0.186	0.1329	0.1063	0.1196	0.2126	0.1993	0.186	0.0133	0.0266
Bacteria;Bacteroidetes;Bacteroidia;Bacteroidales;Muribaculaceae;PAC001112_g;PAC001112_s	PAC001112_s	0	0	0	0	0	0	0	0	0	0	0	0	0	0	0	0	0	0	0	0	0	1	0	0	0	0	0	0	0	0	0	0	0	0	0	0	0	0	0	0	0	0	0	0	0	0	0	0
Bacteria;Firmicutes;Clostridia;Clostridiales;Lachnospiraceae;PAC001116_g;PAC001116_g_uc	PAC001116_g_uc	0	0	0	0	0	0	0	0	0	1	0	1	0	0	2	0	0	0	0	1	0	0	0	0	0	0	1	0	0	0	0	0	0	0	0	0	0	0	0.0133	0	0.0133	0	0	0.0266	0	0	0	0
Bacteria;Firmicutes;Clostridia;Clostridiales;Lachnospiraceae;PAC001116_g;PAC001116_s	PAC001116_s	7	0	0	42	6	0	5	6	13	4	2	0	0	0	3	0	0	0	1	16	1	0	0	0	3	6	0	0	1	0.093	0	0	0.5581	0.0797	0	0.0664	0.0797	0.1728	0.0532	0.0266	0	0	0	0.0399	0	0	0	0.0133
Bacteria;Firmicutes;Clostridia;Clostridiales;Lachnospiraceae;PAC000664_g;PAC001117_s	PAC001117_s	0	0	0	0	0	0	0	0	0	0	0	0	1	0	0	0	1	0	0	0	0	0	0	0	0	0	0	0	0	0	0	0	0	0	0	0	0	0	0	0	0	0.0133	0	0	0	0.0133	0	0
Bacteria;Firmicutes;Clostridia;Clostridiales;Lachnospiraceae;PAC001118_g;PAC001118_g_uc	PAC001118_g_uc	2	0	0	2	1	2	18	1	0	0	0	3	3	1	0	2	2	0	7	0	0	0	0	0	1	1	0	0	0	0.0266	0	0	0.0266	0.0133	0.0266	0.2392	0.0133	0	0	0	0.0399	0.0399	0.0133	0	0.0266	0.0266	0	0.093
Bacteria;Firmicutes;Clostridia;Clostridiales;Lachnospiraceae;PAC001118_g;PAC001118_s	PAC001118_s	0	3	0	78	114	3	9	2	1	0	0	0	0	70	3	0	0	7	0	0	2	0	0	0	4	0	1	40	72	0	0.0399	0	1.0365	1.515	0.0399	0.1196	0.0266	0.0133	0	0	0	0	0.9302	0.0399	0	0	0.093	0
Bacteria;Firmicutes;Clostridia;Clostridiales;Lachnospiraceae;Eubacterium_g17;PAC001119_s	PAC001119_s	0	0	0	12	8	9	110	1	34	64	37	40	21	14	28	17	12	1	27	38	16	23	6	24	11	13	9	30	12	0	0	0	0.1595	0.1063	0.1196	1.4618	0.0133	0.4518	0.8505	0.4917	0.5316	0.2791	0.186	0.3721	0.2259	0.1595	0.0133	0.3588
Bacteria;Firmicutes;Clostridia;Clostridiales;Lachnospiraceae;KE159538_g;PAC001120_s	PAC001120_s	1	2	21	10	125	902	487	581	161	64	135	138	40	12	19	47	36	31	53	461	114	0	25	62	18	43	8	37	76	0.0133	0.0266	0.2791	0.1329	1.6611	11.9867	6.4718	7.7209	2.1395	0.8505	1.794	1.8339	0.5316	0.1595	0.2525	0.6246	0.4784	0.412	0.7043
Bacteria;Firmicutes;Clostridia;Clostridiales;Ruminococcaceae;Eubacterium_g23;PAC001121_s group	PAC001121_s.group	8	27	5	1	13	3	1	2	2	1	0	3	1	10	2	5	0	1	0	0	0	0	0	25	0	0	1	1	0	0.1063	0.3588	0.0664	0.0133	0.1728	0.0399	0.0133	0.0266	0.0266	0.0133	0	0.0399	0.0133	0.1329	0.0266	0.0664	0	0.0133	0
Bacteria;Firmicutes;Clostridia;Clostridiales;Ruminococcaceae;Ruminococcus;PAC001122_s	PAC001122_s	0	1	0	0	0	1	0	0	0	1	0	3	0	0	0	2	0	1	0	2	0	5	1	5	0	4	0	0	2	0	0.0133	0	0	0	0.0133	0	0	0	0.0133	0	0.0399	0	0	0	0.0266	0	0.0133	0
Bacteria;Firmicutes;Clostridia;Clostridiales;Lachnospiraceae;PAC001124_g;PAC001124_g_uc	PAC001124_g_uc	0	0	0	0	0	0	0	0	0	0	0	0	0	0	2	0	0	0	0	0	0	0	0	0	0	0	0	0	0	0	0	0	0	0	0	0	0	0	0	0	0	0	0	0.0266	0	0	0	0
Bacteria;Firmicutes;Clostridia;Clostridiales;Lachnospiraceae;PAC001124_g;PAC001124_s	PAC001124_s	0	19	0	0	17	0	0	0	0	0	0	0	0	5	0	0	2	1	0	0	0	2	2	1	0	0	0	11	0	0	0.2525	0	0	0.2259	0	0	0	0	0	0	0	0	0.0664	0	0	0.0266	0.0133	0
Bacteria;Firmicutes;Clostridia;Clostridiales;Lachnospiraceae;Kineothrix;PAC001125_s	PAC001125_s	7	21	11	43	5	36	0	0	3	7	18	31	45	78	14	1	46	40	32	56	2	8	6	2	50	22	18	46	23	0.093	0.2791	0.1462	0.5714	0.0664	0.4784	0	0	0.0399	0.093	0.2392	0.412	0.598	1.0365	0.186	0.0133	0.6113	0.5316	0.4252
Bacteria;Firmicutes;Clostridia;Clostridiales;Lachnospiraceae;Eubacterium_g17;PAC001126_s	PAC001126_s	2	0	0	0	0	0	0	0	0	0	0	0	0	0	0	0	0	0	0	0	0	0	0	0	0	0	0	0	0	0.0266	0	0	0	0	0	0	0	0	0	0	0	0	0	0	0	0	0	0
Bacteria;Bacteroidetes;Bacteroidia;Bacteroidales;Muribaculaceae;PAC001127_g;PAC001127_g_uc	PAC001127_g_uc	4	0	2	3	4	1	0	2	0	2	7	0	5	3	1	5	8	1	3	0	2	4	4	8	12	1	15	1	3	0.0532	0	0.0266	0.0399	0.0532	0.0133	0	0.0266	0	0.0266	0.093	0	0.0664	0.0399	0.0133	0.0664	0.1063	0.0133	0.0399
Bacteria;Bacteroidetes;Bacteroidia;Bacteroidales;Muribaculaceae;PAC000186_g;PAC001128_s	PAC001128_s	241	32	37	18	153	58	24	17	67	18	72	232	73	16	50	59	21	31	212	167	203	97	18	326	74	76	36	70	87	3.2027	0.4252	0.4917	0.2392	2.0332	0.7708	0.3189	0.2259	0.8904	0.2392	0.9568	3.0831	0.9701	0.2126	0.6645	0.7841	0.2791	0.412	2.8173
Bacteria;Firmicutes;Clostridia;Clostridiales;Ruminococcaceae;Oscillibacter;PAC001129_s	PAC001129_s	0	0	0	0	0	0	1	0	0	0	0	0	0	0	0	0	0	0	0	0	0	0	0	0	0	0	0	0	0	0	0	0	0	0	0	0.0133	0	0	0	0	0	0	0	0	0	0	0	0
Bacteria;Firmicutes;Clostridia;Clostridiales;Ruminococcaceae;Pseudoflavonifractor;PAC001131_s	PAC001131_s	0	0	0	0	1	0	1	2	0	0	0	1	0	2	0	0	0	0	1	2	0	0	0	0	0	1	0	0	1	0	0	0	0	0.0133	0	0.0133	0.0266	0	0	0	0.0133	0	0.0266	0	0	0	0	0.0133
Bacteria;Bacteroidetes;Bacteroidia;Bacteroidales;Bacteroidaceae;Bacteroides;PAC001133_s	PAC001133_s	0	1	0	0	0	0	0	0	0	0	1	0	0	1	0	3	0	2	0	0	0	2	0	1	3	0	0	3	4	0	0.0133	0	0	0	0	0	0	0	0	0.0133	0	0	0.0133	0	0.0399	0	0.0266	0
Bacteria;Firmicutes;Clostridia;Clostridiales;Clostridiaceae;Clostridium;PAC001136_s	PAC001136_s	0	0	0	0	0	0	0	0	0	0	0	0	0	0	0	1	0	0	0	0	0	0	0	1	0	0	0	0	0	0	0	0	0	0	0	0	0	0	0	0	0	0	0	0	0.0133	0	0	0
Bacteria;Firmicutes;Clostridia;Clostridiales;Lachnospiraceae;PAC001137_g;PAC001137_g_uc	PAC001137_g_uc	0	0	0	0	0	0	0	0	0	0	0	0	0	0	0	0	0	0	1	0	0	0	0	0	2	0	0	0	2	0	0	0	0	0	0	0	0	0	0	0	0	0	0	0	0	0	0	0.0133
Bacteria;Firmicutes;Clostridia;Clostridiales;Lachnospiraceae;PAC001138_g;PAC001138_g_uc	PAC001138_g_uc	0	0	0	0	0	0	0	4	0	1	0	0	0	0	0	0	0	0	0	0	0	0	0	0	0	0	0	0	0	0	0	0	0	0	0	0	0.0532	0	0.0133	0	0	0	0	0	0	0	0	0
Bacteria;Bacteroidetes;Bacteroidia;Bacteroidales;Muribaculaceae;PAC000198_g;PAC001139_s	PAC001139_s	0	0	1	0	0	0	0	0	0	0	0	0	0	0	0	1	0	0	1	0	0	0	0	0	1	0	0	0	0	0	0	0.0133	0	0	0	0	0	0	0	0	0	0	0	0	0.0133	0	0	0.0133
Bacteria;Firmicutes;Clostridia;Clostridiales;Christensenellaceae;Christensenella;PAC001140_s	PAC001140_s	1	1	2	5	0	0	0	0	2	1	0	1	2	1	3	1	2	2	1	0	1	1	1	1	0	0	1	2	3	0.0133	0.0133	0.0266	0.0664	0	0	0	0	0.0266	0.0133	0	0.0133	0.0266	0.0133	0.0399	0.0133	0.0266	0.0266	0.0133
Bacteria;Firmicutes;Clostridia;Clostridiales;Christensenellaceae;PAC001141_g;PAC001141_g_uc	PAC001141_g_uc	0	0	0	0	0	0	0	0	0	0	0	0	0	0	0	0	0	0	0	0	0	0	0	0	0	0	0	0	0	0	0	0	0	0	0	0	0	0	0	0	0	0	0	0	0	0	0	0
Bacteria;Firmicutes;Clostridia;Clostridiales;Christensenellaceae;PAC001141_g;PAC001141_s	PAC001141_s	0	1	2	2	2	0	0	0	1	0	0	0	0	4	0	1	0	0	0	0	0	0	0	0	0	0	0	1	0	0	0.0133	0.0266	0.0266	0.0266	0	0	0	0.0133	0	0	0	0	0.0532	0	0.0133	0	0	0
Bacteria;Firmicutes;Clostridia;Clostridiales;Ruminococcaceae;PAC001144_g;PAC001144_s	PAC001144_s	0	3	0	0	0	0	0	0	0	0	0	1	0	0	2	0	0	0	0	0	0	0	0	0	0	0	0	0	0	0	0.0399	0	0	0	0	0	0	0	0	0	0.0133	0	0	0.0266	0	0	0	0
Bacteria;Firmicutes;Clostridia;Clostridiales;Lachnospiraceae;Clostridium_g24;PAC001148_s	PAC001148_s	0	0	0	0	0	0	0	1	0	0	0	0	0	0	0	0	0	0	0	0	0	0	0	0	0	0	0	0	0	0	0	0	0	0	0	0	0.0133	0	0	0	0	0	0	0	0	0	0	0
Bacteria;Firmicutes;Clostridia;Clostridiales;Ruminococcaceae;PAC000661_g;PAC001153_s	PAC001153_s	0	0	0	0	1	0	0	0	0	0	0	0	0	0	0	0	0	4	0	0	1	0	0	0	0	0	0	0	0	0	0	0	0	0.0133	0	0	0	0	0	0	0	0	0	0	0	0	0.0532	0
Bacteria;Firmicutes;Clostridia;Clostridiales;Ruminococcaceae;PAC000661_g;PAC001154_s	PAC001154_s	14	8	8	31	2	0	0	10	23	5	2	2	4	1	0	11	3	5	2	2	3	3	1	8	5	0	0	0	4	0.186	0.1063	0.1063	0.412	0.0266	0	0	0.1329	0.3056	0.0664	0.0266	0.0266	0.0532	0.0133	0	0.1462	0.0399	0.0664	0.0266
Bacteria;Firmicutes;Clostridia;Clostridiales;Ruminococcaceae;Oscillibacter;PAC001156_s	PAC001156_s	0	0	0	0	3	1	3	4	0	2	0	1	0	1	0	0	0	0	2	2	0	1	1	1	0	1	0	2	2	0	0	0	0	0.0399	0.0133	0.0399	0.0532	0	0.0266	0	0.0133	0	0.0133	0	0	0	0	0.0266
Bacteria;Firmicutes;Clostridia;Clostridiales;Ruminococcaceae;Phocea;PAC001158_s	PAC001158_s	0	0	0	0	6	3	3	2	0	1	0	1	2	0	0	0	0	0	0	0	0	1	0	2	0	0	0	0	0	0	0	0	0	0.0797	0.0399	0.0399	0.0266	0	0.0133	0	0.0133	0.0266	0	0	0	0	0	0
Bacteria;Firmicutes;Clostridia;Clostridiales;Ruminococcaceae;Pseudoflavonifractor;PAC001159_s	PAC001159_s	0	0	0	0	0	0	0	0	0	0	0	0	0	0	0	0	0	0	0	0	0	0	0	0	0	0	0	0	0	0	0	0	0	0	0	0	0	0	0	0	0	0	0	0	0	0	0	0
Bacteria;Firmicutes;Clostridia;Clostridiales;Lachnospiraceae;Clostridium_g24;PAC001164_s	PAC001164_s	0	0	0	0	0	0	0	0	0	0	0	0	0	0	0	0	0	0	0	0	0	0	0	0	0	0	0	0	0	0	0	0	0	0	0	0	0	0	0	0	0	0	0	0	0	0	0	0
Bacteria;Firmicutes;Clostridia;Clostridiales;Lachnospiraceae;PAC001165_g;PAC001165_g_uc	PAC001165_g_uc	0	1	1	1	9	26	21	4	9	2	2	11	2	0	0	0	1	0	2	0	2	4	0	5	0	1	0	0	1	0	0.0133	0.0133	0.0133	0.1196	0.3455	0.2791	0.0532	0.1196	0.0266	0.0266	0.1462	0.0266	0	0	0	0.0133	0	0.0266
Bacteria;Firmicutes;Clostridia;Clostridiales;Lachnospiraceae;PAC001165_g;PAC001165_s	PAC001165_s	21	31	5	52	44	78	115	28	26	63	20	20	21	15	4	12	14	5	21	40	28	20	2	39	13	11	6	36	7	0.2791	0.412	0.0664	0.691	0.5847	1.0365	1.5282	0.3721	0.3455	0.8372	0.2658	0.2658	0.2791	0.1993	0.0532	0.1595	0.186	0.0664	0.2791
Bacteria;Firmicutes;Clostridia;Clostridiales;Lachnospiraceae;PAC001166_g;PAC001166_g_uc	PAC001166_g_uc	0	0	0	0	1	0	1	0	0	0	0	0	1	1	0	13	0	0	0	3	0	0	0	0	0	0	0	1	0	0	0	0	0	0.0133	0	0.0133	0	0	0	0	0	0.0133	0.0133	0	0.1728	0	0	0
Bacteria;Firmicutes;Clostridia;Clostridiales;Lachnospiraceae;Eubacterium_g4;PAC001174_s	PAC001174_s	0	0	1	1	0	0	0	0	0	0	0	0	0	0	0	0	0	0	0	0	0	0	0	0	0	0	0	0	0	0	0	0.0133	0.0133	0	0	0	0	0	0	0	0	0	0	0	0	0	0	0
Bacteria;Firmicutes;Clostridia;Clostridiales;Lachnospiraceae;PAC001177_g;PAC001177_g_uc	PAC001177_g_uc	0	0	0	0	0	0	0	0	0	0	0	0	0	0	0	0	0	0	0	0	0	0	0	0	0	0	0	0	0	0	0	0	0	0	0	0	0	0	0	0	0	0	0	0	0	0	0	0
Bacteria;Firmicutes;Clostridia;Clostridiales;Ruminococcaceae;Eubacterium_g8;PAC001180_s	PAC001180_s	1	0	0	0	0	0	0	0	0	0	0	0	0	0	0	0	0	0	0	0	0	0	0	0	0	0	0	0	0	0.0133	0	0	0	0	0	0	0	0	0	0	0	0	0	0	0	0	0	0
Bacteria;Firmicutes;Clostridia;Clostridiales;Ruminococcaceae;PAC000661_g;PAC001181_s	PAC001181_s	2	0	0	0	0	0	0	0	1	1	0	0	2	1	4	1	0	1	0	0	0	0	0	0	0	4	4	3	8	0.0266	0	0	0	0	0	0	0	0.0133	0.0133	0	0	0.0266	0.0133	0.0532	0.0133	0	0.0133	0
Bacteria;Firmicutes;Clostridia;Clostridiales;Ruminococcaceae;PAC000661_g;PAC001182_s	PAC001182_s	1	1	0	2	3	2	4	0	1	1	0	3	1	1	0	2	1	7	3	2	0	4	0	4	1	1	1	2	2	0.0133	0.0133	0	0.0266	0.0399	0.0266	0.0532	0	0.0133	0.0133	0	0.0399	0.0133	0.0133	0	0.0266	0.0133	0.093	0.0399
Bacteria;Firmicutes;Clostridia;Clostridiales;Ruminococcaceae;PAC000661_g;PAC001183_s	PAC001183_s	0	0	0	1	0	0	0	0	0	0	0	0	0	0	0	0	0	1	0	0	0	0	0	0	1	0	0	0	0	0	0	0	0.0133	0	0	0	0	0	0	0	0	0	0	0	0	0	0.0133	0
Bacteria;Firmicutes;Clostridia;Clostridiales;Ruminococcaceae;Neglecta;PAC001184_s	PAC001184_s	0	0	3	0	0	0	0	0	4	3	1	1	0	2	3	1	2	0	0	0	0	2	0	0	2	0	0	3	0	0	0	0.0399	0	0	0	0	0	0.0532	0.0399	0.0133	0.0133	0	0.0266	0.0399	0.0133	0.0266	0	0
Bacteria;Firmicutes;Clostridia;Clostridiales;Ruminococcaceae;Oscillibacter;PAC001186_s group	PAC001186_s.group	4	9	0	11	17	7	20	141	14	11	4	6	8	16	1	6	1	4	22	9	4	2	0	22	4	12	1	4	7	0.0532	0.1196	0	0.1462	0.2259	0.093	0.2658	1.8738	0.186	0.1462	0.0532	0.0797	0.1063	0.2126	0.0133	0.0797	0.0133	0.0532	0.2924
Bacteria;Firmicutes;Clostridia;Clostridiales;Ruminococcaceae;Oscillibacter;PAC001187_s	PAC001187_s	0	0	0	0	0	0	1	0	0	0	0	0	0	0	0	0	0	0	0	0	0	0	0	0	0	0	0	0	0	0	0	0	0	0	0	0.0133	0	0	0	0	0	0	0	0	0	0	0	0
Bacteria;Firmicutes;Clostridia;Clostridiales;Ruminococcaceae;Oscillibacter;PAC001188_s	PAC001188_s	5	11	1	13	3	20	9	28	5	16	3	8	4	7	3	13	2	2	7	4	1	3	2	15	4	4	0	6	2	0.0664	0.1462	0.0133	0.1728	0.0399	0.2658	0.1196	0.3721	0.0664	0.2126	0.0399	0.1063	0.0532	0.093	0.0399	0.1728	0.0266	0.0266	0.093
Bacteria;Firmicutes;Clostridia;Clostridiales;Ruminococcaceae;Pseudoflavonifractor;PAC001189_s	PAC001189_s	0	0	0	0	0	0	0	0	1	0	0	0	0	0	0	0	0	0	0	0	0	0	0	0	0	0	0	0	0	0	0	0	0	0	0	0	0	0.0133	0	0	0	0	0	0	0	0	0	0
Bacteria;Firmicutes;Clostridia;Clostridiales;Ruminococcaceae;Ruminococcus;PAC001190_s	PAC001190_s	1	9	0	8	5	3	1	1	0	4	5	0	16	0	11	4	0	10	3	10	1	9	4	35	1	1	1	15	0	0.0133	0.1196	0	0.1063	0.0664	0.0399	0.0133	0.0133	0	0.0532	0.0664	0	0.2126	0	0.1462	0.0532	0	0.1329	0.0399
Bacteria;Saccharibacteria_TM7;Saccharimonas_c;Saccharimonas_o;Saccharimonas_f;PAC000677_g;PAC001192_s group	PAC001192_s.group	0	0	0	0	0	0	0	0	0	0	0	0	0	0	0	0	0	3	0	0	1	0	0	0	0	0	2	0	0	0	0	0	0	0	0	0	0	0	0	0	0	0	0	0	0	0	0.0399	0
Bacteria;Firmicutes;Clostridia;Clostridiales;Lachnospiraceae;PAC001200_g;PAC001200_g_uc	PAC001200_g_uc	0	0	0	0	0	0	0	0	0	0	0	0	0	1	0	0	1	0	0	1	1	0	0	0	0	1	0	0	1	0	0	0	0	0	0	0	0	0	0	0	0	0	0.0133	0	0	0.0133	0	0
Bacteria;Firmicutes;Clostridia;Clostridiales;Lachnospiraceae;PAC001200_g;PAC001200_s	PAC001200_s	0	0	0	0	0	0	0	0	0	0	0	0	0	1	0	0	0	0	0	0	0	0	0	0	0	0	0	0	0	0	0	0	0	0	0	0	0	0	0	0	0	0	0.0133	0	0	0	0	0
Bacteria;Firmicutes;Clostridia;Clostridiales;Lachnospiraceae;PAC001201_g;PAC001201_s group	PAC001201_s.group	0	0	0	0	0	0	0	0	0	0	0	0	0	0	0	0	0	0	0	0	0	0	0	0	0	0	0	0	0	0	0	0	0	0	0	0	0	0	0	0	0	0	0	0	0	0	0	0
Bacteria;Firmicutes;Clostridia;Clostridiales;Ruminococcaceae;PAC000661_g;PAC001202_s	PAC001202_s	0	2	0	0	1	0	0	1	1	1	0	0	0	1	0	0	0	5	1	0	1	1	0	0	0	0	0	2	1	0	0.0266	0	0	0.0133	0	0	0.0133	0.0133	0.0133	0	0	0	0.0133	0	0	0	0.0664	0.0133
Bacteria;Bacteroidetes;Bacteroidia;Bacteroidales;Bacteroidaceae;Bacteroides;PAC001204_s	PAC001204_s	1	3	27	3	6	10	1	3	1	37	3	6	0	20	8	6	4	6	14	24	4	8	9	2	5	45	3	15	19	0.0133	0.0399	0.3588	0.0399	0.0797	0.1329	0.0133	0.0399	0.0133	0.4917	0.0399	0.0797	0	0.2658	0.1063	0.0797	0.0532	0.0797	0.186
Bacteria;Firmicutes;Clostridia;Clostridiales;Lachnospiraceae;PAC001212_g;PAC001212_g_uc	PAC001212_g_uc	0	0	0	0	0	0	0	0	0	0	0	0	0	0	0	0	1	0	0	0	0	0	0	0	0	0	0	0	0	0	0	0	0	0	0	0	0	0	0	0	0	0	0	0	0	0.0133	0	0
Bacteria;Firmicutes;Clostridia;Clostridiales;Lachnospiraceae;PAC001212_g;PAC001212_s	PAC001212_s	0	0	0	0	2	0	0	0	0	0	0	0	0	0	0	0	0	0	0	0	0	1	0	0	0	0	0	0	0	0	0	0	0	0.0266	0	0	0	0	0	0	0	0	0	0	0	0	0	0
Bacteria;Firmicutes;Clostridia;Clostridiales;Christensenellaceae;PAC001141_g;PAC001218_s	PAC001218_s	7	3	0	0	0	1	3	0	0	0	0	0	0	1	0	0	2	0	0	0	0	0	0	0	0	0	1	0	1	0.093	0.0399	0	0	0	0.0133	0.0399	0	0	0	0	0	0	0.0133	0	0	0.0266	0	0
Bacteria;Firmicutes;Clostridia;Clostridiales;Christensenellaceae;PAC001219_g;PAC001219_g_uc	PAC001219_g_uc	3	0	2	2	5	0	2	2	0	0	0	0	0	0	0	0	0	0	0	1	0	0	0	0	0	0	0	0	0	0.0399	0	0.0266	0.0266	0.0664	0	0.0266	0.0266	0	0	0	0	0	0	0	0	0	0	0
Bacteria;Firmicutes;Clostridia;Clostridiales;Dehalobacterium_f;PAC001221_g;PAC001221_s	PAC001221_s	1	13	3	7	2	9	6	17	6	11	5	2	4	5	0	10	1	1	4	12	3	2	3	5	1	2	0	6	5	0.0133	0.1728	0.0399	0.093	0.0266	0.1196	0.0797	0.2259	0.0797	0.1462	0.0664	0.0266	0.0532	0.0664	0	0.1329	0.0133	0.0133	0.0532
Bacteria;Firmicutes;Clostridia;Clostridiales;Lachnospiraceae;KE159797_g;PAC001222_s	PAC001222_s	1	0	2	0	2	0	2	0	0	0	0	0	0	0	1	0	0	0	0	0	0	0	0	0	1	0	1	1	0	0.0133	0	0.0266	0	0.0266	0	0.0266	0	0	0	0	0	0	0	0.0133	0	0	0	0
Bacteria;Firmicutes;Clostridia;Clostridiales;Lachnospiraceae;PAC001225_g;PAC001225_g_uc	PAC001225_g_uc	0	0	0	0	2	0	0	1	0	0	0	0	0	0	0	0	0	0	0	0	0	0	0	0	0	0	0	0	0	0	0	0	0	0.0266	0	0	0.0133	0	0	0	0	0	0	0	0	0	0	0
Bacteria;Firmicutes;Clostridia;Clostridiales;Lachnospiraceae;PAC001225_g;PAC001225_s	PAC001225_s	0	4	3	23	2	1	0	1	0	0	0	3	1	1	0	0	6	0	7	0	0	1	1	0	1	3	3	4	2	0	0.0532	0.0399	0.3056	0.0266	0.0133	0	0.0133	0	0	0	0.0399	0.0133	0.0133	0	0	0.0797	0	0.093
Bacteria;Firmicutes;Clostridia;Clostridiales;Lachnospiraceae;PAC000664_g;PAC001226_s	PAC001226_s	0	0	0	0	0	0	0	0	0	0	0	0	0	0	0	0	0	0	0	0	0	0	0	0	0	0	0	0	0	0	0	0	0	0	0	0	0	0	0	0	0	0	0	0	0	0	0	0
Bacteria;Firmicutes;Clostridia;Clostridiales;Lachnospiraceae;Eubacterium_g6;PAC001227_s	PAC001227_s	1	0	1	0	0	0	0	0	0	0	0	0	0	0	0	0	0	0	1	0	0	0	0	0	0	0	0	0	0	0.0133	0	0.0133	0	0	0	0	0	0	0	0	0	0	0	0	0	0	0	0.0133
Bacteria;Firmicutes;Clostridia;Clostridiales;Lachnospiraceae;PAC001228_g;PAC001228_g_uc	PAC001228_g_uc	5	0	0	0	0	10	15	1	0	2	3	24	2	0	2	4	2	0	33	3	8	4	0	20	5	20	19	0	9	0.0664	0	0	0	0	0.1329	0.1993	0.0133	0	0.0266	0.0399	0.3189	0.0266	0	0.0266	0.0532	0.0266	0	0.4385
Bacteria;Firmicutes;Clostridia;Clostridiales;Lachnospiraceae;PAC001231_g;PAC001231_g_uc	PAC001231_g_uc	0	0	0	1	0	0	0	0	0	0	0	0	0	0	0	0	0	0	0	1	0	0	0	0	0	0	0	0	0	0	0	0	0.0133	0	0	0	0	0	0	0	0	0	0	0	0	0	0	0
Bacteria;Firmicutes;Clostridia;Clostridiales;Lachnospiraceae;KE159600_g;PAC001232_s	PAC001232_s	0	0	0	0	0	0	0	0	0	0	0	0	0	1	0	0	1	0	0	1	0	0	0	0	0	0	9	2	0	0	0	0	0	0	0	0	0	0	0	0	0	0	0.0133	0	0	0.0133	0	0
Bacteria;Firmicutes;Clostridia;Clostridiales;Mogibacterium_f;Emergencia;PAC001235_s	PAC001235_s	2	1	0	0	2	0	0	3	3	1	7	1	5	0	3	6	4	2	1	0	0	1	1	4	1	2	1	4	4	0.0266	0.0133	0	0	0.0266	0	0	0.0399	0.0399	0.0133	0.093	0.0133	0.0664	0	0.0399	0.0797	0.0532	0.0266	0.0133
Bacteria;Firmicutes;Clostridia;Clostridiales;Ruminococcaceae;Eubacterium_g8;PAC001244_s	PAC001244_s	0	1	1	3	2	2	6	10	4	0	2	0	4	1	0	3	0	3	0	0	0	3	0	3	0	0	1	0	0	0	0.0133	0.0133	0.0399	0.0266	0.0266	0.0797	0.1329	0.0532	0	0.0266	0	0.0532	0.0133	0	0.0399	0	0.0399	0
Bacteria;Firmicutes;Clostridia;Clostridiales;Ruminococcaceae;Monoglobus;PAC001245_s	PAC001245_s	1	0	1	0	0	0	0	0	0	0	0	0	0	0	0	0	0	0	0	0	0	1	0	1	0	0	0	0	1	0.0133	0	0.0133	0	0	0	0	0	0	0	0	0	0	0	0	0	0	0	0
Bacteria;Firmicutes;Clostridia;Clostridiales;Ruminococcaceae;PAC000661_g;PAC001248_s	PAC001248_s	0	0	0	0	0	0	0	0	0	0	0	0	0	0	0	0	0	0	0	0	0	0	0	0	0	0	0	0	0	0	0	0	0	0	0	0	0	0	0	0	0	0	0	0	0	0	0	0
Bacteria;Firmicutes;Clostridia;Clostridiales;Ruminococcaceae;PAC000661_g;PAC001249_s	PAC001249_s	0	0	0	0	0	0	0	0	0	0	0	0	0	0	0	0	0	1	0	0	0	0	0	0	0	0	0	0	0	0	0	0	0	0	0	0	0	0	0	0	0	0	0	0	0	0	0.0133	0
Bacteria;Firmicutes;Clostridia;Clostridiales;Ruminococcaceae;PAC000661_g;PAC001250_s	PAC001250_s	0	0	0	0	0	0	0	0	0	0	0	0	0	0	0	0	0	1	0	0	0	0	0	1	0	0	0	0	0	0	0	0	0	0	0	0	0	0	0	0	0	0	0	0	0	0	0.0133	0
Bacteria;Firmicutes;Clostridia;Clostridiales;Ruminococcaceae;PAC000661_g;PAC001251_s	PAC001251_s	0	0	0	0	0	0	0	0	0	0	0	0	0	0	0	1	0	0	1	0	0	0	0	0	0	0	0	0	0	0	0	0	0	0	0	0	0	0	0	0	0	0	0	0	0.0133	0	0	0.0133
Bacteria;Firmicutes;Clostridia;Clostridiales;Ruminococcaceae;PAC000661_g;PAC001252_s	PAC001252_s	0	0	0	0	1	0	0	0	0	0	0	0	0	1	0	0	0	0	0	0	0	0	0	1	0	3	0	0	0	0	0	0	0	0.0133	0	0	0	0	0	0	0	0	0.0133	0	0	0	0	0
Bacteria;Firmicutes;Clostridia;Clostridiales;Ruminococcaceae;Sporobacter;PAC001257_s	PAC001257_s	0	0	0	0	0	0	0	0	0	0	0	2	0	1	0	2	0	0	0	0	0	0	0	1	1	0	0	1	1	0	0	0	0	0	0	0	0	0	0	0	0.0266	0	0.0133	0	0.0266	0	0	0
Bacteria;Actinobacteria;Coriobacteriia;Coriobacteriales;Coriobacteriaceae;PAC001266_g;PAC001266_s	PAC001266_s	0	0	0	0	0	0	0	0	0	0	0	0	0	0	0	0	0	0	0	0	0	0	0	0	0	0	0	0	0	0	0	0	0	0	0	0	0	0	0	0	0	0	0	0	0	0	0	0
Bacteria;Bacteroidetes;Bacteroidia;Bacteroidales;Muribaculaceae;PAC001112_g;PAC001267_s	PAC001267_s	130	138	290	52	114	25	16	16	320	139	309	291	88	209	136	215	343	9	28	51	73	71	17	47	173	36	219	291	79	1.7276	1.8339	3.8538	0.691	1.515	0.3322	0.2126	0.2126	4.2525	1.8472	4.1063	3.8671	1.1694	2.7774	1.8073	2.8571	4.5581	0.1196	0.3721
Bacteria;Cyanobacteria;Vampirovibrio_c;FR888536_o;FR888536_f;FR888536_g;PAC001268_s	PAC001268_s	15	9	2	19	5	0	2	7	1	3	4	0	16	7	2	8	4	22	0	1	0	0	2	14	7	0	1	0	2	0.1993	0.1196	0.0266	0.2525	0.0664	0	0.0266	0.093	0.0133	0.0399	0.0532	0	0.2126	0.093	0.0266	0.1063	0.0532	0.2924	0
Bacteria;Firmicutes;Clostridia;Clostridiales;Lachnospiraceae;PAC001270_g;PAC001270_g_uc	PAC001270_g_uc	0	0	0	0	0	0	0	0	0	0	0	0	0	0	0	0	0	0	0	0	0	0	0	0	0	0	0	0	0	0	0	0	0	0	0	0	0	0	0	0	0	0	0	0	0	0	0	0
Bacteria;Firmicutes;Clostridia;Clostridiales;Lachnospiraceae;Roseburia;PAC001271_s	PAC001271_s	4	2	0	2	0	0	0	0	0	0	0	0	0	0	0	0	0	0	0	0	0	0	0	0	0	0	0	0	0	0.0532	0.0266	0	0.0266	0	0	0	0	0	0	0	0	0	0	0	0	0	0	0
Bacteria;Firmicutes;Clostridia;Clostridiales;Christensenellaceae;PAC001219_g;PAC001280_s	PAC001280_s	0	1	1	1	0	1	1	0	1	0	0	2	0	1	1	1	0	0	1	1	0	2	0	0	1	0	0	0	0	0	0.0133	0.0133	0.0133	0	0.0133	0.0133	0	0.0133	0	0	0.0266	0	0.0133	0.0133	0.0133	0	0	0.0133
Bacteria;Firmicutes;Clostridia;Clostridiales;Lachnospiraceae;Clostridium_g24;PAC001282_s	PAC001282_s	0	0	0	0	0	0	0	0	0	0	0	0	0	0	0	0	0	0	0	0	0	0	0	0	0	0	0	0	0	0	0	0	0	0	0	0	0	0	0	0	0	0	0	0	0	0	0	0
Bacteria;Firmicutes;Clostridia;Clostridiales;Lachnospiraceae;PAC001287_g;PAC001287_g_uc	PAC001287_g_uc	0	0	0	0	0	1	0	0	0	0	1	0	0	0	0	0	0	0	0	0	0	0	0	0	0	0	0	0	0	0	0	0	0	0	0.0133	0	0	0	0	0.0133	0	0	0	0	0	0	0	0
Bacteria;Firmicutes;Clostridia;Clostridiales;Lachnospiraceae;PAC001287_g;PAC001287_s	PAC001287_s	0	3	0	2	1	13	1	1	0	4	8	0	0	3	3	0	0	0	2	1	1	0	0	3	0	0	0	5	0	0	0.0399	0	0.0266	0.0133	0.1728	0.0133	0.0133	0	0.0532	0.1063	0	0	0.0399	0.0399	0	0	0	0.0266
Bacteria;Firmicutes;Clostridia;Clostridiales;Lachnospiraceae;Clostridium_g21;PAC001294_s	PAC001294_s	0	1	0	0	3	2	2	10	6	2	1	0	0	0	0	2	0	1	1	1	6	1	2	0	0	7	0	2	0	0	0.0133	0	0	0.0399	0.0266	0.0266	0.1329	0.0797	0.0266	0.0133	0	0	0	0	0.0266	0	0.0133	0.0133
Bacteria;Firmicutes;Clostridia;Clostridiales;Lachnospiraceae;Clostridium_g24;PAC001295_s group	PAC001295_s.group	0	0	0	0	0	0	0	0	0	0	0	0	1	0	0	0	0	0	0	0	0	0	0	0	0	0	0	0	0	0	0	0	0	0	0	0	0	0	0	0	0	0.0133	0	0	0	0	0	0
Bacteria;Firmicutes;Clostridia;Clostridiales;Lachnospiraceae;PAC001296_g;PAC001296_g_uc	PAC001296_g_uc	0	0	0	0	0	0	0	0	0	0	0	0	0	0	0	0	0	0	0	0	0	0	0	5	0	0	0	0	0	0	0	0	0	0	0	0	0	0	0	0	0	0	0	0	0	0	0	0
Bacteria;Bacteroidetes;Bacteroidia;Bacteroidales;Prevotellaceae;Prevotella;PAC001304_s	PAC001304_s	0	0	0	1	0	0	0	0	0	0	0	0	0	0	0	0	0	0	0	0	0	0	0	0	0	0	0	0	0	0	0	0	0.0133	0	0	0	0	0	0	0	0	0	0	0	0	0	0	0
Bacteria;Firmicutes;Clostridia;Clostridiales;Lachnospiraceae;PAC001308_g;PAC001308_g_uc	PAC001308_g_uc	0	0	0	0	0	0	0	2	0	0	0	0	0	0	0	0	0	0	1	0	0	0	0	1	0	0	0	1	0	0	0	0	0	0	0	0	0.0266	0	0	0	0	0	0	0	0	0	0	0.0133
Bacteria;Firmicutes;Clostridia;Clostridiales;Lachnospiraceae;PAC001308_g;PAC001308_s	PAC001308_s	0	0	2	1	1	1	3	11	2	0	0	1	3	2	2	3	2	0	0	1	1	1	0	0	0	0	1	0	0	0	0	0.0266	0.0133	0.0133	0.0133	0.0399	0.1462	0.0266	0	0	0.0133	0.0399	0.0266	0.0266	0.0399	0.0266	0	0
Bacteria;Firmicutes;Clostridia;Clostridiales;Lachnospiraceae;Roseburia;PAC001309_s	PAC001309_s	0	0	0	0	0	0	0	0	0	0	0	0	0	0	0	0	0	0	0	0	0	0	0	0	0	0	0	0	0	0	0	0	0	0	0	0	0	0	0	0	0	0	0	0	0	0	0	0
Bacteria;Firmicutes;Clostridia;Clostridiales;Ruminococcaceae;PAC000661_g;PAC001312_s	PAC001312_s	1	0	0	0	3	0	0	0	0	0	1	1	0	1	0	1	1	2	2	0	9	0	0	1	3	8	2	4	2	0.0133	0	0	0	0.0399	0	0	0	0	0	0.0133	0.0133	0	0.0133	0	0.0133	0.0133	0.0266	0.0266
Bacteria;Firmicutes;Clostridia;Clostridiales;Ruminococcaceae;PAC001313_g;PAC001313_s	PAC001313_s	3	4	1	2	0	2	2	0	1	1	0	0	0	0	1	3	1	1	0	0	0	3	0	2	1	0	0	0	0	0.0399	0.0532	0.0133	0.0266	0	0.0266	0.0266	0	0.0133	0.0133	0	0	0	0	0.0133	0.0399	0.0133	0.0133	0
Bacteria;Firmicutes;Clostridia;Clostridiales;Ruminococcaceae;Pseudoflavonifractor;PAC001318_s	PAC001318_s	5	3	2	5	2	3	1	21	69	5	4	2	3	0	5	8	0	5	2	2	3	5	1	6	5	4	4	3	3	0.0664	0.0399	0.0266	0.0664	0.0266	0.0399	0.0133	0.2791	0.9169	0.0664	0.0532	0.0266	0.0399	0	0.0664	0.1063	0	0.0664	0.0266
Bacteria;Tenericutes;Mollicutes;PAC001057_o;PAC000197_f;PAC001323_g;PAC001323_s	PAC001323_s	0	0	0	0	1	0	0	0	0	0	0	0	0	0	0	0	0	0	0	0	0	0	0	0	0	0	0	0	0	0	0	0	0	0.0133	0	0	0	0	0	0	0	0	0	0	0	0	0	0
Bacteria;Firmicutes;Clostridia;Clostridiales;Ruminococcaceae;PAC000661_g;PAC001329_s	PAC001329_s	0	0	0	0	0	0	0	0	0	0	0	0	0	0	0	0	0	0	0	0	0	0	0	0	0	0	0	0	0	0	0	0	0	0	0	0	0	0	0	0	0	0	0	0	0	0	0	0
Bacteria;Actinobacteria;Coriobacteriia;Coriobacteriales;Coriobacteriaceae;PAC001266_g;PAC001357_s	PAC001357_s	0	0	0	0	0	0	0	0	0	1	0	0	0	0	0	0	0	0	0	0	0	0	0	0	0	0	0	0	0	0	0	0	0	0	0	0	0	0	0.0133	0	0	0	0	0	0	0	0	0
Bacteria;Firmicutes;Clostridia;Clostridiales;Christensenellaceae;PAC001141_g;PAC001358_s	PAC001358_s	0	9	0	0	0	0	0	0	0	0	0	0	1	0	0	0	2	0	0	0	0	0	0	0	2	0	0	0	0	0	0.1196	0	0	0	0	0	0	0	0	0	0	0.0133	0	0	0	0.0266	0	0
Bacteria;Firmicutes;Clostridia;Clostridiales;Christensenellaceae;PAC001360_g;PAC001360_g_uc	PAC001360_g_uc	1	0	7	13	11	1	3	5	0	0	2	1	1	1	0	1	0	1	1	0	0	2	0	3	0	0	1	0	3	0.0133	0	0.093	0.1728	0.1462	0.0133	0.0399	0.0664	0	0	0.0266	0.0133	0.0133	0.0133	0	0.0133	0	0.0133	0.0133
Bacteria;Firmicutes;Clostridia;Clostridiales;Christensenellaceae;PAC001360_g;PAC001360_s	PAC001360_s	1	0	0	4	0	0	0	0	0	2	0	0	0	0	0	0	0	0	0	0	0	0	0	0	0	0	0	0	0	0.0133	0	0	0.0532	0	0	0	0	0	0.0266	0	0	0	0	0	0	0	0	0
Bacteria;Firmicutes;Clostridia;Clostridiales;Lachnospiraceae;PAC001103_g;PAC001361_s	PAC001361_s	0	0	0	0	0	0	0	0	0	0	0	0	1	0	0	0	0	1	0	0	0	0	0	0	0	0	0	2	0	0	0	0	0	0	0	0	0	0	0	0	0	0.0133	0	0	0	0	0.0133	0
Bacteria;Firmicutes;Erysipelotrichi;Erysipelotrichales;Erysipelotrichaceae;PAC001362_g;PAC001362_g_uc	PAC001362_g_uc	0	0	0	0	0	0	0	0	0	0	0	0	0	0	0	0	0	0	0	0	0	0	0	0	0	0	0	0	0	0	0	0	0	0	0	0	0	0	0	0	0	0	0	0	0	0	0	0
Bacteria;Firmicutes;Erysipelotrichi;Erysipelotrichales;Erysipelotrichaceae;PAC001362_g;PAC001362_s	PAC001362_s	0	0	0	0	0	0	0	0	0	0	0	0	0	0	0	2	1	0	0	0	0	1	0	0	2	0	2	1	0	0	0	0	0	0	0	0	0	0	0	0	0	0	0	0	0.0266	0.0133	0	0
Bacteria;Firmicutes;Clostridia;Clostridiales;Lachnospiraceae;Frisingicoccus;PAC001364_s	PAC001364_s	0	0	0	0	1	1	0	0	0	0	0	0	0	0	0	1	0	0	2	1	1	0	0	2	0	1	2	1	1	0	0	0	0	0.0133	0.0133	0	0	0	0	0	0	0	0	0	0.0133	0	0	0.0266
Bacteria;Firmicutes;Clostridia;Clostridiales;Lachnospiraceae;PAC001165_g;PAC001366_s	PAC001366_s	3	10	0	4	10	34	39	3	13	1	1	24	4	0	0	1	4	3	10	6	10	4	0	7	13	3	0	1	9	0.0399	0.1329	0	0.0532	0.1329	0.4518	0.5183	0.0399	0.1728	0.0133	0.0133	0.3189	0.0532	0	0	0.0133	0.0532	0.0399	0.1329
Bacteria;Firmicutes;Clostridia;Clostridiales;Ruminococcaceae;FTRU_g;PAC001367_s	PAC001367_s	2	0	0	1	1	4	1	1	0	0	0	0	0	2	0	0	1	0	0	0	0	1	0	0	1	2	0	1	2	0.0266	0	0	0.0133	0.0133	0.0532	0.0133	0.0133	0	0	0	0	0	0.0266	0	0	0.0133	0	0
Bacteria;Firmicutes;Clostridia;Clostridiales;Ruminococcaceae;Oscillibacter;PAC001368_s	PAC001368_s	0	3	0	3	0	0	3	6	5	1	2	2	2	3	0	5	7	1	0	8	0	1	0	1	2	0	3	0	0	0	0.0399	0	0.0399	0	0	0.0399	0.0797	0.0664	0.0133	0.0266	0.0266	0.0266	0.0399	0	0.0664	0.093	0.0133	0
Bacteria;Firmicutes;Clostridia;Clostridiales;Ruminococcaceae;Oscillibacter;PAC001369_s	PAC001369_s	0	0	0	0	2	0	0	11	2	0	0	0	1	0	0	1	0	1	3	2	0	0	0	2	0	1	0	0	1	0	0	0	0	0.0266	0	0	0.1462	0.0266	0	0	0	0.0133	0	0	0.0133	0	0.0133	0.0399
Bacteria;Firmicutes;Clostridia;Clostridiales;Ruminococcaceae;Pseudoflavonifractor;PAC001370_s	PAC001370_s	0	0	0	1	0	1	1	0	0	2	0	0	0	1	0	0	0	0	0	1	0	0	0	0	1	1	0	0	1	0	0	0	0.0133	0	0.0133	0.0133	0	0	0.0266	0	0	0	0.0133	0	0	0	0	0
Bacteria;Firmicutes;Clostridia;Clostridiales;Christensenellaceae;PAC001360_g;PAC001371_s	PAC001371_s	3	3	5	11	17	8	3	11	2	0	7	0	6	10	9	4	5	0	2	2	1	6	0	2	2	9	4	8	9	0.0399	0.0399	0.0664	0.1462	0.2259	0.1063	0.0399	0.1462	0.0266	0	0.093	0	0.0797	0.1329	0.1196	0.0532	0.0664	0	0.0266
Bacteria;Firmicutes;Clostridia;Clostridiales;Lachnospiraceae;PAC001372_g;PAC001372_g_uc	PAC001372_g_uc	0	0	0	0	0	1	0	0	0	0	0	0	0	0	3	0	0	0	0	0	0	0	0	1	0	0	0	0	0	0	0	0	0	0	0.0133	0	0	0	0	0	0	0	0	0.0399	0	0	0	0
Bacteria;Firmicutes;Clostridia;Clostridiales;Lachnospiraceae;PAC001372_g;PAC001372_s	PAC001372_s	7	2	0	8	8	21	15	24	28	4	1	5	1	6	8	0	2	4	3	5	1	6	0	4	4	1	0	10	1	0.093	0.0266	0	0.1063	0.1063	0.2791	0.1993	0.3189	0.3721	0.0532	0.0133	0.0664	0.0133	0.0797	0.1063	0	0.0266	0.0532	0.0399
Bacteria;Firmicutes;Clostridia;Clostridiales;Lachnospiraceae;Acetatifactor;PAC001373_s	PAC001373_s	0	2	0	2	5	2	8	1	4	1	2	0	0	2	0	1	0	2	0	0	1	1	0	4	0	0	0	0	0	0	0.0266	0	0.0266	0.0664	0.0266	0.1063	0.0133	0.0532	0.0133	0.0266	0	0	0.0266	0	0.0133	0	0.0266	0
Bacteria;Firmicutes;Clostridia;Clostridiales;Lachnospiraceae;Clostridium_g24;PAC001374_s	PAC001374_s	0	1	0	1	3	4	8	8	3	8	2	2	4	0	0	1	0	0	1	6	5	3	1	5	0	1	1	2	11	0	0.0133	0	0.0133	0.0399	0.0532	0.1063	0.1063	0.0399	0.1063	0.0266	0.0266	0.0532	0	0	0.0133	0	0	0.0133
Bacteria;Firmicutes;Clostridia;Clostridiales;Lachnospiraceae;PAC001375_g;PAC001375_g_uc	PAC001375_g_uc	0	0	0	1	0	0	0	0	0	0	0	0	0	0	0	0	0	0	0	0	0	0	0	0	0	0	0	0	0	0	0	0	0.0133	0	0	0	0	0	0	0	0	0	0	0	0	0	0	0
Bacteria;Firmicutes;Clostridia;Clostridiales;Lachnospiraceae;PAC001375_g;PAC001375_s	PAC001375_s	2	3	0	9	9	2	3	0	7	1	6	5	10	1	4	0	4	7	2	6	4	3	1	9	1	0	0	1	1	0.0266	0.0399	0	0.1196	0.1196	0.0266	0.0399	0	0.093	0.0133	0.0797	0.0664	0.1329	0.0133	0.0532	0	0.0532	0.093	0.0266
Bacteria;Firmicutes;Clostridia;Clostridiales;Lachnospiraceae;Clostridium_g24;PAC001376_s	PAC001376_s	0	0	0	0	3	4	10	8	5	2	2	0	2	1	0	1	0	0	0	1	0	2	0	0	0	2	0	4	1	0	0	0	0	0.0399	0.0532	0.1329	0.1063	0.0664	0.0266	0.0266	0	0.0266	0.0133	0	0.0133	0	0	0
Bacteria;Firmicutes;Clostridia;Clostridiales;Lachnospiraceae;PAC001377_g;PAC001377_g_uc	PAC001377_g_uc	0	0	0	0	0	0	0	1	0	0	0	0	0	0	0	0	0	0	0	0	0	0	0	0	0	0	0	0	0	0	0	0	0	0	0	0	0.0133	0	0	0	0	0	0	0	0	0	0	0
Bacteria;Firmicutes;Clostridia;Clostridiales;Lachnospiraceae;PAC001377_g;PAC001377_s	PAC001377_s	4	4	4	1	3	0	10	9	0	0	1	1	2	0	0	1	1	0	1	2	2	7	0	6	1	0	1	0	5	0.0532	0.0532	0.0532	0.0133	0.0399	0	0.1329	0.1196	0	0	0.0133	0.0133	0.0266	0	0	0.0133	0.0133	0	0.0133
Bacteria;Firmicutes;Clostridia;Clostridiales;Ruminococcaceae;Ruthenibacterium;PAC001378_s	PAC001378_s	0	0	0	0	0	0	0	2	0	0	0	0	0	0	0	0	0	0	0	0	0	2	0	0	0	0	0	0	0	0	0	0	0	0	0	0	0.0266	0	0	0	0	0	0	0	0	0	0	0
Bacteria;Firmicutes;Clostridia;Clostridiales;Ruminococcaceae;Pseudoflavonifractor;PAC001379_s	PAC001379_s	4	19	1	3	8	4	9	8	11	4	9	3	2	9	8	7	22	5	1	13	7	3	2	7	2	4	2	4	3	0.0532	0.2525	0.0133	0.0399	0.1063	0.0532	0.1196	0.1063	0.1462	0.0532	0.1196	0.0399	0.0266	0.1196	0.1063	0.093	0.2924	0.0664	0.0133
Bacteria;Firmicutes;Clostridia;Clostridiales;Lachnospiraceae;Eubacterium_g17;PAC001380_s	PAC001380_s	0	0	0	3	0	0	0	0	2	1	4	0	0	0	3	0	0	0	0	0	0	0	0	0	0	0	0	0	0	0	0	0	0.0399	0	0	0	0	0.0266	0.0133	0.0532	0	0	0	0.0399	0	0	0	0
Bacteria;Firmicutes;Clostridia;Clostridiales;Lachnospiraceae;PAC001092_g;PAC001381_s	PAC001381_s	1	0	0	0	1	0	5	7	0	0	1	0	0	0	0	0	1	0	0	0	1	0	0	1	0	0	1	1	0	0.0133	0	0	0	0.0133	0	0.0664	0.093	0	0	0.0133	0	0	0	0	0	0.0133	0	0
Bacteria;Firmicutes;Clostridia;Clostridiales;Lachnospiraceae;PAC001092_g;PAC001382_s	PAC001382_s	2	1	2	1	2	2	19	1	0	0	3	6	1	0	3	6	3	1	0	16	1	1	0	0	0	7	1	3	0	0.0266	0.0133	0.0266	0.0133	0.0266	0.0266	0.2525	0.0133	0	0	0.0399	0.0797	0.0133	0	0.0399	0.0797	0.0399	0.0133	0
Bacteria;Firmicutes;Clostridia;Clostridiales;Lachnospiraceae;LLKB_g;PAC001383_s	PAC001383_s	0	0	0	0	0	0	0	0	0	0	0	0	0	0	0	0	0	0	0	0	0	0	0	0	0	0	0	0	0	0	0	0	0	0	0	0	0	0	0	0	0	0	0	0	0	0	0	0
Bacteria;Firmicutes;Clostridia;Clostridiales;Lachnospiraceae;PAC001165_g;PAC001384_s	PAC001384_s	0	1	0	0	1	3	1	2	2	0	3	1	0	1	0	0	1	0	3	0	0	0	0	0	2	0	0	0	1	0	0.0133	0	0	0.0133	0.0399	0.0133	0.0266	0.0266	0	0.0399	0.0133	0	0.0133	0	0	0.0133	0	0.0399
Bacteria;Firmicutes;Clostridia;Clostridiales;Lachnospiraceae;PAC001385_g;PAC001385_g_uc	PAC001385_g_uc	0	0	0	0	0	0	0	0	0	0	0	0	0	0	0	0	0	0	0	0	0	0	0	0	0	0	0	0	0	0	0	0	0	0	0	0	0	0	0	0	0	0	0	0	0	0	0	0
Bacteria;Firmicutes;Clostridia;Clostridiales;Lachnospiraceae;PAC001386_g;PAC001386_g_uc	PAC001386_g_uc	0	0	0	0	0	0	0	0	0	0	0	0	0	0	0	0	0	0	0	0	0	0	0	0	0	0	0	0	0	0	0	0	0	0	0	0	0	0	0	0	0	0	0	0	0	0	0	0
Bacteria;Firmicutes;Clostridia;Clostridiales;Lachnospiraceae;PAC001386_g;PAC001386_s	PAC001386_s	0	2	3	0	0	14	1	0	0	5	2	0	1	2	0	0	0	6	7	0	6	0	0	14	4	4	0	10	0	0	0.0266	0.0399	0	0	0.186	0.0133	0	0	0.0664	0.0266	0	0.0133	0.0266	0	0	0	0.0797	0.093
Bacteria;Firmicutes;Clostridia;Clostridiales;Lachnospiraceae;PAC000692_g;PAC001387_s	PAC001387_s	0	0	0	0	0	0	0	0	0	0	0	0	0	0	0	0	0	0	0	0	0	0	0	0	0	0	0	0	0	0	0	0	0	0	0	0	0	0	0	0	0	0	0	0	0	0	0	0
Bacteria;Firmicutes;Clostridia;Clostridiales;Lachnospiraceae;PAC001092_g;PAC001388_s	PAC001388_s	0	0	0	0	0	4	0	0	0	1	1	8	0	0	1	0	2	0	0	2	0	0	0	0	1	0	0	0	1	0	0	0	0	0	0.0532	0	0	0	0.0133	0.0133	0.1063	0	0	0.0133	0	0.0266	0	0
Bacteria;Actinobacteria;Coriobacteriia;Coriobacteriales;Coriobacteriaceae;PAC001389_g;PAC001389_s	PAC001389_s	3	0	0	0	1	0	0	0	0	0	0	0	0	0	0	0	0	0	0	0	0	0	0	0	0	0	0	0	0	0.0399	0	0	0	0.0133	0	0	0	0	0	0	0	0	0	0	0	0	0	0
Bacteria;Firmicutes;Clostridia;Clostridiales;Lachnospiraceae;PAC001390_g;PAC001390_g_uc	PAC001390_g_uc	0	0	0	0	0	0	0	0	0	0	0	0	0	0	0	0	0	0	0	0	0	0	0	0	0	0	0	0	0	0	0	0	0	0	0	0	0	0	0	0	0	0	0	0	0	0	0	0
Bacteria;Firmicutes;Clostridia;Clostridiales;Lachnospiraceae;PAC001390_g;PAC001390_s	PAC001390_s	0	0	0	0	0	0	0	0	0	0	0	0	0	0	0	0	0	0	0	0	0	0	0	0	0	0	0	0	0	0	0	0	0	0	0	0	0	0	0	0	0	0	0	0	0	0	0	0
Bacteria;Firmicutes;Erysipelotrichi;Erysipelotrichales;Erysipelotrichaceae;PAC001362_g;PAC001391_s	PAC001391_s	1	0	0	0	0	0	0	0	0	0	0	0	0	0	0	0	0	0	0	0	0	0	0	0	0	0	0	0	0	0.0133	0	0	0	0	0	0	0	0	0	0	0	0	0	0	0	0	0	0
Bacteria;Firmicutes;Clostridia;Clostridiales;Dehalobacterium_f;PAC001221_g;PAC001395_s	PAC001395_s	0	0	0	0	0	0	0	0	0	0	0	0	0	0	0	0	0	0	0	0	0	0	0	0	0	0	0	0	0	0	0	0	0	0	0	0	0	0	0	0	0	0	0	0	0	0	0	0
Bacteria;Firmicutes;Clostridia;Clostridiales;Lachnospiraceae;KE159605_g;PAC001396_s	PAC001396_s	0	0	0	1	0	1	1	1	1	3	0	0	1	1	0	0	0	0	0	4	0	0	0	0	0	0	0	0	0	0	0	0	0.0133	0	0.0133	0.0133	0.0133	0.0133	0.0399	0	0	0.0133	0.0133	0	0	0	0	0
Bacteria;Bacteroidetes;Bacteroidia;Bacteroidales;Rikenellaceae;Alistipes;PAC001397_s	PAC001397_s	0	0	1	1	0	0	0	0	2	1	2	1	0	1	0	1	1	0	0	0	0	2	0	0	0	0	1	1	0	0	0	0.0133	0.0133	0	0	0	0	0.0266	0.0133	0.0266	0.0133	0	0.0133	0	0.0133	0.0133	0	0
Bacteria;Firmicutes;Clostridia;Clostridiales;Lachnospiraceae;Frisingicoccus;PAC001399_s	PAC001399_s	1	0	0	0	1	0	1	0	0	0	0	0	1	1	2	0	0	0	0	1	1	0	0	1	0	0	0	0	0	0.0133	0	0	0	0.0133	0	0.0133	0	0	0	0	0	0.0133	0.0133	0.0266	0	0	0	0
Bacteria;Firmicutes;Clostridia;Clostridiales;Peptococcaceae;PAC001400_g;PAC001400_s	PAC001400_s	0	0	0	0	0	3	1	2	0	1	0	1	1	0	0	0	1	0	0	1	0	1	0	0	0	0	0	0	0	0	0	0	0	0	0.0399	0.0133	0.0266	0	0.0133	0	0.0133	0.0133	0	0	0	0.0133	0	0
Bacteria;Firmicutes;Clostridia;Clostridiales;Ruminococcaceae;PAC001402_g;PAC001402_g_uc	PAC001402_g_uc	0	0	0	0	0	1	0	0	0	0	0	0	0	0	0	0	0	0	0	0	0	0	0	0	0	0	0	0	0	0	0	0	0	0	0.0133	0	0	0	0	0	0	0	0	0	0	0	0	0
Bacteria;Firmicutes;Clostridia;Clostridiales;Ruminococcaceae;PAC001402_g;PAC001402_s	PAC001402_s	0	2	3	1	0	0	1	1	0	2	2	0	1	0	2	0	0	1	4	1	1	3	0	2	0	0	1	0	0	0	0.0266	0.0399	0.0133	0	0	0.0133	0.0133	0	0.0266	0.0266	0	0.0133	0	0.0266	0	0	0.0133	0.0532
Bacteria;Firmicutes;Clostridia;Clostridiales;Lachnospiraceae;PAC001408_g;PAC001408_g_uc	PAC001408_g_uc	0	0	0	0	0	4	1	0	0	0	0	7	0	0	2	0	0	0	0	0	0	0	0	0	0	0	0	0	0	0	0	0	0	0	0.0532	0.0133	0	0	0	0	0.093	0	0	0.0266	0	0	0	0
Bacteria;Firmicutes;Clostridia;Clostridiales;Lachnospiraceae;PAC001408_g;PAC001408_s	PAC001408_s	0	0	0	1	2	365	56	1	3	5	2	246	27	3	5	29	30	30	4	146	0	12	13	8	1	1	0	2	17	0	0	0	0.0133	0.0266	4.8505	0.7442	0.0133	0.0399	0.0664	0.0266	3.2691	0.3588	0.0399	0.0664	0.3854	0.3987	0.3987	0.0532
Bacteria;Firmicutes;Clostridia;Clostridiales;Ruminococcaceae;PAC000748_g;PAC001412_s	PAC001412_s	1	0	1	0	0	0	0	0	0	0	1	0	0	0	0	0	0	6	0	1	0	0	0	1	2	0	0	0	2	0.0133	0	0.0133	0	0	0	0	0	0	0	0.0133	0	0	0	0	0	0	0.0797	0
Bacteria;Firmicutes;Clostridia;Clostridiales;Christensenellaceae;Christensenella;PAC001413_s	PAC001413_s	0	0	0	0	0	0	0	0	0	0	0	0	0	0	0	0	0	0	0	0	0	0	0	0	0	0	0	0	0	0	0	0	0	0	0	0	0	0	0	0	0	0	0	0	0	0	0	0
Bacteria;Firmicutes;Clostridia;Clostridiales;Ruminococcaceae;Oscillibacter;PAC001415_s	PAC001415_s	0	0	0	0	0	0	0	1	0	0	0	0	0	0	0	0	0	0	0	0	0	0	0	0	0	0	0	0	0	0	0	0	0	0	0	0	0.0133	0	0	0	0	0	0	0	0	0	0	0
Bacteria;Firmicutes;Clostridia;Clostridiales;Ruminococcaceae;PAC000672_g;PAC001417_s	PAC001417_s	1	0	0	1	0	0	0	0	0	0	0	0	0	0	1	0	0	0	0	0	0	1	0	0	2	2	0	0	0	0.0133	0	0	0.0133	0	0	0	0	0	0	0	0	0	0	0.0133	0	0	0	0
Bacteria;Bacteroidetes;Bacteroidia;Bacteroidales;Rikenellaceae;Alistipes;PAC001424_s	PAC001424_s	0	0	0	0	0	0	0	0	0	0	0	0	0	0	0	0	0	0	0	2	0	0	0	0	0	0	0	0	1	0	0	0	0	0	0	0	0	0	0	0	0	0	0	0	0	0	0	0
Bacteria;Firmicutes;Clostridia;Clostridiales;Christensenellaceae;PAC001219_g;PAC001439_s	PAC001439_s	0	4	0	0	0	0	0	1	0	0	0	0	0	0	0	0	0	1	0	0	0	2	0	1	0	0	0	3	1	0	0.0532	0	0	0	0	0	0.0133	0	0	0	0	0	0	0	0	0	0.0133	0
Bacteria;Firmicutes;Clostridia;Clostridiales;Christensenellaceae;PAC001440_g;PAC001440_g_uc	PAC001440_g_uc	0	0	0	4	1	0	1	11	1	0	2	0	0	2	0	0	0	0	0	1	0	0	0	0	0	0	0	0	0	0	0	0	0.0532	0.0133	0	0.0133	0.1462	0.0133	0	0.0266	0	0	0.0266	0	0	0	0	0
Bacteria;Firmicutes;Clostridia;Clostridiales;Christensenellaceae;PAC001360_g;PAC001443_s	PAC001443_s	1	0	0	1	3	0	0	0	0	0	0	0	0	0	0	0	0	0	0	0	0	0	0	0	0	0	0	0	0	0.0133	0	0	0.0133	0.0399	0	0	0	0	0	0	0	0	0	0	0	0	0	0
Bacteria;Firmicutes;Clostridia;Clostridiales;Lachnospiraceae;PAC001456_g;PAC001456_g_uc	PAC001456_g_uc	0	0	0	0	1	0	0	0	0	0	0	0	0	0	0	0	0	0	0	0	0	0	0	1	0	0	0	0	0	0	0	0	0	0.0133	0	0	0	0	0	0	0	0	0	0	0	0	0	0
Bacteria;Firmicutes;Clostridia;Clostridiales;Lachnospiraceae;PAC001456_g;PAC001456_s	PAC001456_s	16	0	1	1	21	0	0	0	0	0	0	0	3	0	0	0	6	0	0	0	0	0	0	25	6	0	4	0	0	0.2126	0	0.0133	0.0133	0.2791	0	0	0	0	0	0	0	0.0399	0	0	0	0.0797	0	0
Bacteria;Firmicutes;Clostridia;Clostridiales;Lachnospiraceae;PAC001457_g;PAC001457_g_uc	PAC001457_g_uc	0	0	0	0	0	0	1	0	1	0	0	0	0	0	0	0	0	0	0	1	0	1	0	1	0	0	0	1	0	0	0	0	0	0	0	0.0133	0	0.0133	0	0	0	0	0	0	0	0	0	0
Bacteria;Firmicutes;Clostridia;Clostridiales;Lachnospiraceae;PAC001457_g;PAC001457_s	PAC001457_s	0	0	0	0	0	0	0	0	1	0	0	0	0	1	0	0	0	0	0	0	0	0	0	0	0	0	0	0	0	0	0	0	0	0	0	0	0	0.0133	0	0	0	0	0.0133	0	0	0	0	0
Bacteria;Firmicutes;Clostridia;Clostridiales;Lachnospiraceae;PAC001458_g;PAC001458_g_uc	PAC001458_g_uc	0	0	0	0	0	0	0	1	0	0	0	0	0	0	0	0	0	0	0	0	0	0	0	0	1	0	0	0	4	0	0	0	0	0	0	0	0.0133	0	0	0	0	0	0	0	0	0	0	0
Bacteria;Firmicutes;Clostridia;Clostridiales;Lachnospiraceae;PAC001458_g;PAC001458_s	PAC001458_s	0	0	0	0	11	0	0	0	0	0	0	0	0	0	0	0	0	0	0	0	0	3	0	0	0	0	0	0	0	0	0	0	0	0.1462	0	0	0	0	0	0	0	0	0	0	0	0	0	0
Bacteria;Firmicutes;Clostridia;Clostridiales;Lachnospiraceae;KE159600_g;PAC001459_s	PAC001459_s	0	8	0	2	0	1	5	3	1	3	0	0	0	0	0	2	0	4	0	10	2	1	1	0	1	1	2	2	0	0	0.1063	0	0.0266	0	0.0133	0.0664	0.0399	0.0133	0.0399	0	0	0	0	0	0.0266	0	0.0532	0
Bacteria;Firmicutes;Clostridia;Clostridiales;Lachnospiraceae;Acetatifactor;PAC001463_s	PAC001463_s	0	0	0	1	1	6	2	2	0	1	0	2	0	0	0	0	1	0	0	0	1	1	0	2	0	1	0	0	0	0	0	0	0.0133	0.0133	0.0797	0.0266	0.0266	0	0.0133	0	0.0266	0	0	0	0	0.0133	0	0
Bacteria;Firmicutes;Clostridia;Clostridiales;Lachnospiraceae;Anaerotignum;PAC001464_s	PAC001464_s	0	0	0	3	0	0	0	1	0	0	0	0	0	0	0	1	0	0	0	0	0	0	0	0	0	0	0	0	0	0	0	0	0.0399	0	0	0	0.0133	0	0	0	0	0	0	0	0.0133	0	0	0
Bacteria;Firmicutes;Clostridia;Clostridiales;Lachnospiraceae;PAC001465_g;PAC001465_g_uc	PAC001465_g_uc	0	0	0	0	0	0	0	0	0	0	0	0	0	0	0	0	0	0	0	0	0	0	0	0	0	0	0	0	0	0	0	0	0	0	0	0	0	0	0	0	0	0	0	0	0	0	0	0
Bacteria;Firmicutes;Clostridia;Clostridiales;Lachnospiraceae;PAC001465_g;PAC001465_s	PAC001465_s	0	0	0	0	0	0	0	0	0	0	0	0	0	0	0	0	0	0	0	0	0	0	0	0	0	0	0	0	0	0	0	0	0	0	0	0	0	0	0	0	0	0	0	0	0	0	0	0
Bacteria;Firmicutes;Clostridia;Clostridiales;Lachnospiraceae;PAC000692_g;PAC001467_s	PAC001467_s	0	0	0	0	0	0	0	0	1	0	0	0	0	0	0	0	0	0	0	0	0	0	0	0	0	0	0	0	0	0	0	0	0	0	0	0	0	0.0133	0	0	0	0	0	0	0	0	0	0
Bacteria;Firmicutes;Clostridia;Clostridiales;Ruminococcaceae;PAC001468_g;PAC001468_g_uc	PAC001468_g_uc	0	0	0	0	0	0	0	0	0	0	0	1	0	0	0	0	2	0	0	0	0	0	0	0	0	0	0	0	0	0	0	0	0	0	0	0	0	0	0	0	0.0133	0	0	0	0	0.0266	0	0
Bacteria;Firmicutes;Clostridia;Clostridiales;Ruminococcaceae;Oscillibacter;PAC001469_s	PAC001469_s	0	0	0	0	0	0	0	0	0	0	0	0	0	0	0	0	0	0	0	0	0	0	0	0	0	0	0	0	0	0	0	0	0	0	0	0	0	0	0	0	0	0	0	0	0	0	0	0
Bacteria;Bacteroidetes;Bacteroidia;Bacteroidales;Rikenellaceae;Alistipes;PAC001471_s	PAC001471_s	343	238	209	144	426	158	296	96	91	210	282	41	228	92	211	242	128	289	544	403	59	277	106	587	101	291	123	311	261	4.5581	3.1628	2.7774	1.9136	5.6611	2.0997	3.9336	1.2757	1.2093	2.7907	3.7475	0.5449	3.0299	1.2226	2.804	3.2159	1.701	3.8405	7.2292
Bacteria;Bacteroidetes;Bacteroidia;Bacteroidales;Muribaculaceae;PAC001472_g;PAC001472_g_uc	PAC001472_g_uc	0	0	0	0	0	2	0	0	22	3	13	4	7	2	3	5	12	0	6	0	2	6	0	0	4	1	4	0	0	0	0	0	0	0	0.0266	0	0	0.2924	0.0399	0.1728	0.0532	0.093	0.0266	0.0399	0.0664	0.1595	0	0.0797
Bacteria;Bacteroidetes;Bacteroidia;Bacteroidales;Muribaculaceae;PAC001472_g;PAC001472_s	PAC001472_s	78	28	5	33	15	18	11	0	820	46	416	70	208	127	59	141	402	1	127	34	2	162	8	0	1	2	27	8	1	1.0365	0.3721	0.0664	0.4385	0.1993	0.2392	0.1462	0	10.897	0.6113	5.5282	0.9302	2.7641	1.6877	0.7841	1.8738	5.3422	0.0133	1.6877
Bacteria;Firmicutes;Clostridia;Clostridiales;Lachnospiraceae;PAC000671_g;PAC001473_s	PAC001473_s	1	0	0	0	0	1	0	1	1	0	3	0	0	0	0	0	0	0	0	2	0	0	0	0	0	1	0	0	0	0.0133	0	0	0	0	0.0133	0	0.0133	0.0133	0	0.0399	0	0	0	0	0	0	0	0
Bacteria;Firmicutes;Clostridia;Clostridiales;Ruminococcaceae;Ruminococcus;PAC001474_s	PAC001474_s	4	35	17	13	0	2	0	3	8	9	3	5	22	14	10	27	12	76	4	1	0	7	4	0	36	6	6	26	9	0.0532	0.4651	0.2259	0.1728	0	0.0266	0	0.0399	0.1063	0.1196	0.0399	0.0664	0.2924	0.186	0.1329	0.3588	0.1595	1.01	0.0532
Bacteria;Proteobacteria;Alphaproteobacteria;Rhodospirillales;Rhodospirillaceae;LARJ_g;PAC001475_s	PAC001475_s	0	0	13	0	0	0	0	0	0	0	0	0	0	0	0	0	0	0	0	0	0	0	0	0	0	0	0	0	0	0	0	0.1728	0	0	0	0	0	0	0	0	0	0	0	0	0	0	0	0
Bacteria;Firmicutes;Clostridia;Clostridiales;Ruminococcaceae;Agathobaculum;PAC001476_s	PAC001476_s	14	0	0	3	11	37	10	49	0	0	4	0	3	1	5	0	1	0	7	0	13	0	1	1	1	0	0	1	0	0.186	0	0	0.0399	0.1462	0.4917	0.1329	0.6512	0	0	0.0532	0	0.0399	0.0133	0.0664	0	0.0133	0	0.093
Bacteria;Bacteroidetes;Bacteroidia;Bacteroidales;Muribaculaceae;PAC001068_g;PAC001477_s	PAC001477_s	5	9	49	4	1	0	1	6	34	4	95	5	7	16	16	13	19	8	0	0	0	3	14	0	4	1	69	5	2	0.0664	0.1196	0.6512	0.0532	0.0133	0	0.0133	0.0797	0.4518	0.0532	1.2625	0.0664	0.093	0.2126	0.2126	0.1728	0.2525	0.1063	0
Bacteria;Firmicutes;Clostridia;Clostridiales;Lachnospiraceae;Butyrivibrio_g1;PAC001478_s	PAC001478_s	0	0	0	0	0	0	0	0	294	1	13	0	12	18	1	14	33	21	16	0	0	68	23	0	15	1	1	33	3	0	0	0	0	0	0	0	0	3.907	0.0133	0.1728	0	0.1595	0.2392	0.0133	0.186	0.4385	0.2791	0.2126
Bacteria;Firmicutes;Clostridia;Clostridiales;Lachnospiraceae;Eubacterium_g17;PAC001479_s	PAC001479_s	0	4	0	0	3	0	0	0	0	0	0	0	3	0	0	0	0	9	0	0	0	0	0	0	0	0	0	0	0	0	0.0532	0	0	0.0399	0	0	0	0	0	0	0	0.0399	0	0	0	0	0.1196	0
Bacteria;Firmicutes;Clostridia;Clostridiales;Lachnospiraceae;PAC001480_g;PAC001480_g_uc	PAC001480_g_uc	0	0	0	0	0	0	0	0	0	0	0	0	0	0	0	0	0	0	0	0	0	0	0	0	0	0	0	0	0	0	0	0	0	0	0	0	0	0	0	0	0	0	0	0	0	0	0	0
Bacteria;Firmicutes;Clostridia;Clostridiales;Lachnospiraceae;PAC001480_g;PAC001480_s	PAC001480_s	0	31	4	72	1	4	3	13	66	39	8	1	0	1	0	3	3	1	0	0	0	0	0	0	0	0	0	0	0	0	0.412	0.0532	0.9568	0.0133	0.0532	0.0399	0.1728	0.8771	0.5183	0.1063	0.0133	0	0.0133	0	0.0399	0.0399	0.0133	0
Bacteria;Firmicutes;Clostridia;Clostridiales;Lachnospiraceae;Frisingicoccus;PAC001481_s	PAC001481_s	1	1	0	0	1	0	3	3	1	0	4	2	0	0	0	0	0	0	4	1	0	0	0	0	4	1	0	0	0	0.0133	0.0133	0	0	0.0133	0	0.0399	0.0399	0.0133	0	0.0532	0.0266	0	0	0	0	0	0	0.0532
Bacteria;Bacteroidetes;Bacteroidia;Bacteroidales;Muribaculaceae;PAC001127_g;PAC001482_s	PAC001482_s	205	190	45	171	116	26	36	87	23	10	206	106	214	84	20	143	197	63	141	16	76	31	188	271	138	115	242	144	58	2.7243	2.5249	0.598	2.2724	1.5415	0.3455	0.4784	1.1561	0.3056	0.1329	2.7375	1.4086	2.8439	1.1163	0.2658	1.9003	2.6179	0.8372	1.8738
Bacteria;Bacteroidetes;Bacteroidia;Bacteroidales;Muribaculaceae;PAC000186_g;PAC001483_s	PAC001483_s	10	382	610	898	2	254	31	138	137	170	542	333	661	959	213	122	519	62	40	1	2	5	194	0	1031	218	1914	692	340	0.1329	5.0764	8.1063	11.9336	0.0266	3.3754	0.412	1.8339	1.8206	2.2591	7.2027	4.4252	8.7841	12.7442	2.8306	1.6213	6.897	0.8239	0.5316
Bacteria;Bacteroidetes;Bacteroidia;Bacteroidales;Rikenellaceae;Alistipes;PAC001484_s	PAC001484_s	17	44	24	14	7	14	0	23	45	45	25	9	6	8	23	8	15	54	22	15	18	18	23	22	44	22	2	32	50	0.2259	0.5847	0.3189	0.186	0.093	0.186	0	0.3056	0.598	0.598	0.3322	0.1196	0.0797	0.1063	0.3056	0.1063	0.1993	0.7176	0.2924
Bacteria;Bacteroidetes;Bacteroidia;Bacteroidales;Muribaculaceae;PAC001485_g;PAC001485_g_uc	PAC001485_g_uc	0	2	0	0	0	0	0	0	1	0	0	3	0	0	0	0	7	1	0	0	2	0	0	0	4	0	1	2	0	0	0.0266	0	0	0	0	0	0	0.0133	0	0	0.0399	0	0	0	0	0.093	0.0133	0
Bacteria;Bacteroidetes;Bacteroidia;Bacteroidales;Muribaculaceae;PAC001485_g;PAC001485_s	PAC001485_s	0	1	1	0	0	0	0	5	2	0	2	40	5	4	1	0	1	4	2	0	2	2	2	0	10	1	16	1	4	0	0.0133	0.0133	0	0	0	0	0.0664	0.0266	0	0.0266	0.5316	0.0664	0.0532	0.0133	0	0.0133	0.0532	0.0266
Bacteria;Firmicutes;Clostridia;Clostridiales;Lachnospiraceae;PAC001103_g;PAC001487_s	PAC001487_s	0	1	1	0	0	0	2	0	0	0	0	0	0	0	1	0	0	0	0	0	0	0	0	0	0	0	0	0	0	0	0.0133	0.0133	0	0	0	0.0266	0	0	0	0	0	0	0	0.0133	0	0	0	0
Bacteria;Firmicutes;Clostridia;Clostridiales;Lachnospiraceae;PAC000664_g;PAC001488_s group	PAC001488_s.group	2	0	0	4	0	5	2	0	0	0	0	1	0	0	0	0	1	0	1	1	0	0	0	0	0	0	0	0	0	0.0266	0	0	0.0532	0	0.0664	0.0266	0	0	0	0	0.0133	0	0	0	0	0.0133	0	0.0133
Bacteria;Firmicutes;Clostridia;Clostridiales;Ruminococcaceae;PAC000748_g;PAC001489_s	PAC001489_s	0	0	0	0	0	2	0	0	1	0	1	0	1	0	1	0	0	0	0	0	0	1	0	1	0	1	0	1	0	0	0	0	0	0	0.0266	0	0	0.0133	0	0.0133	0	0.0133	0	0.0133	0	0	0	0
Bacteria;Firmicutes;Clostridia;Clostridiales;Ruminococcaceae;Eubacterium_g23;PAC001490_s	PAC001490_s	0	17	12	2	0	0	3	0	0	0	9	0	2	9	23	2	4	3	0	0	0	23	2	0	4	14	2	2	3	0	0.2259	0.1595	0.0266	0	0	0.0399	0	0	0	0.1196	0	0.0266	0.1196	0.3056	0.0266	0.0532	0.0399	0
Bacteria;Firmicutes;Clostridia;Clostridiales;Ruminococcaceae;Eubacterium_g8;PAC001491_s group	PAC001491_s.group	0	0	0	1	0	0	0	0	0	0	0	0	0	0	0	0	0	0	0	0	0	0	0	0	0	0	0	0	0	0	0	0	0.0133	0	0	0	0	0	0	0	0	0	0	0	0	0	0	0
Bacteria;Bacteroidetes;Bacteroidia;Bacteroidales;Muribaculaceae;PAC001112_g;PAC001494_s	PAC001494_s	0	160	122	176	1	0	6	0	14	0	160	0	75	66	249	84	91	0	0	0	0	0	0	0	0	0	0	0	0	0	2.1262	1.6213	2.3389	0.0133	0	0.0797	0	0.186	0	2.1262	0	0.9967	0.8771	3.309	1.1163	1.2093	0	0
Bacteria;Firmicutes;Clostridia;Clostridiales;Lachnospiraceae;PAC001457_g;PAC001495_s group	PAC001495_s.group	2	0	1	1	4	0	6	1	0	0	0	3	0	2	0	3	0	2	2	5	2	3	0	1	0	0	0	3	1	0.0266	0	0.0133	0.0133	0.0532	0	0.0797	0.0133	0	0	0	0.0399	0	0.0266	0	0.0399	0	0.0266	0.0266
Bacteria;Firmicutes;Clostridia;Clostridiales;Ruminococcaceae;PAC000748_g;PAC001496_s	PAC001496_s	0	0	0	0	0	0	0	0	0	0	0	0	0	0	0	0	0	0	1	0	0	0	0	0	0	0	0	0	0	0	0	0	0	0	0	0	0	0	0	0	0	0	0	0	0	0	0	0.0133
Bacteria;Firmicutes;Clostridia;Clostridiales;Lachnospiraceae;KE159571_g;PAC001497_s	PAC001497_s	0	0	0	0	3	1	2	0	0	0	0	0	0	0	0	0	0	0	0	0	0	0	0	0	0	0	0	0	0	0	0	0	0	0.0399	0.0133	0.0266	0	0	0	0	0	0	0	0	0	0	0	0
Bacteria;Firmicutes;Clostridia;Clostridiales;Lachnospiraceae;PAC001092_g;PAC001499_s	PAC001499_s	1	1	0	1	0	0	1	2	2	1	1	0	2	2	1	10	0	1	0	2	0	0	2	3	1	0	0	0	1	0.0133	0.0133	0	0.0133	0	0	0.0133	0.0266	0.0266	0.0133	0.0133	0	0.0266	0.0266	0.0133	0.1329	0	0.0133	0
Bacteria;Firmicutes;Clostridia;Clostridiales;Peptococcaceae;PAC001500_g;PAC001500_s	PAC001500_s	9	7	3	1	0	1	1	6	4	3	3	0	6	2	1	0	0	15	0	1	2	1	0	7	16	7	2	1	9	0.1196	0.093	0.0399	0.0133	0	0.0133	0.0133	0.0797	0.0532	0.0399	0.0399	0	0.0797	0.0266	0.0133	0	0	0.1993	0
Bacteria;Firmicutes;Clostridia;Clostridiales;Ruminococcaceae;Oscillibacter;PAC001501_s	PAC001501_s	11	3	4	4	6	1	16	17	4	8	3	2	0	2	1	4	5	2	4	1	10	5	1	10	4	12	1	4	3	0.1462	0.0399	0.0532	0.0532	0.0797	0.0133	0.2126	0.2259	0.0532	0.1063	0.0399	0.0266	0	0.0266	0.0133	0.0532	0.0664	0.0266	0.0532
Bacteria;Firmicutes;Clostridia;Clostridiales;Ruminococcaceae;Oscillibacter;PAC001502_s	PAC001502_s	2	3	5	1	1	0	2	1	1	2	2	0	0	0	2	1	4	1	1	1	0	6	0	2	1	2	0	0	1	0.0266	0.0399	0.0664	0.0133	0.0133	0	0.0266	0.0133	0.0133	0.0266	0.0266	0	0	0	0.0266	0.0133	0.0532	0.0133	0.0133
Bacteria;Firmicutes;Clostridia;Clostridiales;Lachnospiraceae;KE159538_g;PAC001504_s	PAC001504_s	0	0	0	0	0	0	0	0	0	0	0	0	0	0	0	0	0	0	0	0	0	0	0	0	0	0	0	0	0	0	0	0	0	0	0	0	0	0	0	0	0	0	0	0	0	0	0	0
Bacteria;Firmicutes;Clostridia;Clostridiales;Ruminococcaceae;Caproiciproducens;PAC001505_s	PAC001505_s	1	0	0	0	0	0	1	0	3	0	0	0	0	0	1	1	0	0	0	0	0	0	0	0	0	1	0	0	0	0.0133	0	0	0	0	0	0.0133	0	0.0399	0	0	0	0	0	0.0133	0.0133	0	0	0
Bacteria;Firmicutes;Clostridia;Clostridiales;Ruminococcaceae;Paludicola;PAC001506_s	PAC001506_s	0	0	0	0	0	0	0	1	1	0	1	0	0	1	0	0	0	0	0	0	0	1	0	0	0	1	0	0	1	0	0	0	0	0	0	0	0.0133	0.0133	0	0.0133	0	0	0.0133	0	0	0	0	0
Bacteria;Firmicutes;Clostridia;Clostridiales;Ruminococcaceae;Paludicola;PAC001507_s	PAC001507_s	0	1	1	0	0	0	4	0	0	0	0	0	0	0	0	0	0	0	1	0	0	0	0	0	1	0	0	0	0	0	0.0133	0.0133	0	0	0	0.0532	0	0	0	0	0	0	0	0	0	0	0	0.0133
Bacteria;Firmicutes;Clostridia;Clostridiales;Ruminococcaceae;Paludicola;PAC001508_s	PAC001508_s	0	1	1	1	2	0	1	0	0	0	0	0	1	0	0	0	0	0	1	0	0	0	0	0	0	0	0	0	0	0	0.0133	0.0133	0.0133	0.0266	0	0.0133	0	0	0	0	0	0.0133	0	0	0	0	0	0.0133
Bacteria;Firmicutes;Clostridia;Clostridiales;Ruminococcaceae;Ruminococcus_g2;PAC001509_s	PAC001509_s	0	17	0	0	0	0	0	0	0	0	0	0	0	0	0	0	0	0	0	0	0	0	0	0	8	0	0	11	0	0	0.2259	0	0	0	0	0	0	0	0	0	0	0	0	0	0	0	0	0
Bacteria;Bacteroidetes;Bacteroidia;Bacteroidales;Odoribacteraceae;Butyricimonas;PAC001510_s	PAC001510_s	24	14	50	23	7	7	2	4	1	25	23	7	21	26	19	14	13	33	24	14	8	17	13	28	17	36	5	23	35	0.3189	0.186	0.6645	0.3056	0.093	0.093	0.0266	0.0532	0.0133	0.3322	0.3056	0.093	0.2791	0.3455	0.2525	0.186	0.1728	0.4385	0.3189
Bacteria;Firmicutes;Clostridia;Clostridiales;Lachnospiraceae;PAC001149_g;PAC001511_s	PAC001511_s	0	0	0	0	0	0	1	0	0	0	0	0	0	0	0	0	0	0	0	1	0	0	0	0	0	0	0	0	0	0	0	0	0	0	0	0.0133	0	0	0	0	0	0	0	0	0	0	0	0
Bacteria;Bacteroidetes;Bacteroidia;Bacteroidales;Muribaculaceae;PAC001512_g;PAC001512_g_uc	PAC001512_g_uc	0	0	1	0	0	0	0	0	9	2	2	1	3	11	0	4	7	2	1	0	0	24	0	0	7	0	3	0	3	0	0	0.0133	0	0	0	0	0	0.1196	0.0266	0.0266	0.0133	0.0399	0.1462	0	0.0532	0.093	0.0266	0.0133
Bacteria;Bacteroidetes;Bacteroidia;Bacteroidales;Muribaculaceae;PAC001512_g;PAC001512_s	PAC001512_s	0	5	14	4	0	0	1	9	39	11	4	8	28	36	6	17	13	17	20	6	0	79	7	15	34	25	14	6	10	0	0.0664	0.186	0.0532	0	0	0.0133	0.1196	0.5183	0.1462	0.0532	0.1063	0.3721	0.4784	0.0797	0.2259	0.1728	0.2259	0.2658
Bacteria;Bacteroidetes;Bacteroidia;Bacteroidales;Muribaculaceae;PAC000198_g;PAC001513_s	PAC001513_s	35	87	73	301	41	153	36	224	63	125	90	44	171	256	60	64	108	92	206	46	30	82	70	30	322	241	455	321	128	0.4651	1.1561	0.9701	4	0.5449	2.0332	0.4784	2.9767	0.8372	1.6611	1.196	0.5847	2.2724	3.402	0.7973	0.8505	1.4352	1.2226	2.7375
Bacteria;Firmicutes;Clostridia;Clostridiales;Lachnospiraceae;PAC000664_g;PAC001515_s	PAC001515_s	453	15	1	438	5	8	7	1	5	5	1	23	0	4	0	60	0	0	2	1	0	0	0	0	0	0	0	0	0	6.0199	0.1993	0.0133	5.8206	0.0664	0.1063	0.093	0.0133	0.0664	0.0664	0.0133	0.3056	0	0.0532	0	0.7973	0	0	0.0266
Bacteria;Firmicutes;Clostridia;Clostridiales;Lachnospiraceae;PAC001516_g;PAC001516_g_uc	PAC001516_g_uc	0	0	0	0	0	0	0	0	0	0	0	0	0	0	0	0	0	0	0	0	0	0	0	0	0	0	0	0	1	0	0	0	0	0	0	0	0	0	0	0	0	0	0	0	0	0	0	0
Bacteria;Firmicutes;Clostridia;Clostridiales;Lachnospiraceae;PAC001516_g;PAC001516_s	PAC001516_s	0	0	0	0	0	0	0	0	0	0	0	0	0	0	0	0	1	0	1	0	0	0	0	0	0	0	0	0	0	0	0	0	0	0	0	0	0	0	0	0	0	0	0	0	0	0.0133	0	0.0133
Bacteria;Firmicutes;Clostridia;Clostridiales;Lachnospiraceae;PAC001092_g;PAC001517_s	PAC001517_s	4	0	0	3	3	7	16	5	2	1	1	4	3	2	1	1	3	3	2	11	4	3	0	2	0	0	1	2	2	0.0532	0	0	0.0399	0.0399	0.093	0.2126	0.0664	0.0266	0.0133	0.0133	0.0532	0.0399	0.0266	0.0133	0.0133	0.0399	0.0399	0.0266
Bacteria;Firmicutes;Clostridia;Clostridiales;Lachnospiraceae;PAC001138_g;PAC001518_s	PAC001518_s	1	0	0	1	1	5	8	5	2	0	2	4	1	1	2	3	2	0	1	2	0	6	0	3	0	0	1	1	0	0.0133	0	0	0.0133	0.0133	0.0664	0.1063	0.0664	0.0266	0	0.0266	0.0532	0.0133	0.0133	0.0266	0.0399	0.0266	0	0.0133
Bacteria;Firmicutes;Clostridia;Clostridiales;Ruminococcaceae;Acutalibacter;PAC001519_s	PAC001519_s	1	0	0	2	0	2	0	2	0	1	0	1	0	1	1	0	0	0	0	2	0	0	0	2	0	1	0	0	0	0.0133	0	0	0.0266	0	0.0266	0	0.0266	0	0.0133	0	0.0133	0	0.0133	0.0133	0	0	0	0
Bacteria;Firmicutes;Clostridia;Clostridiales;Ruminococcaceae;Massilioclostridium;PAC001521_s	PAC001521_s	1	2	1	0	0	0	1	0	0	2	0	0	0	0	0	0	0	0	1	0	0	1	0	0	0	1	0	0	1	0.0133	0.0266	0.0133	0	0	0	0.0133	0	0	0.0266	0	0	0	0	0	0	0	0	0.0133
Bacteria;Firmicutes;Clostridia;Clostridiales;Ruminococcaceae;Oscillibacter;PAC001522_s	PAC001522_s	0	2	0	0	2	1	10	3	7	0	0	2	0	2	0	1	1	3	2	2	5	0	0	4	1	3	0	1	0	0	0.0266	0	0	0.0266	0.0133	0.1329	0.0399	0.093	0	0	0.0266	0	0.0266	0	0.0133	0.0133	0.0399	0.0266
Bacteria;Firmicutes;Clostridia;Clostridiales;Lachnospiraceae;PAC001524_g;PAC001524_g_uc	PAC001524_g_uc	0	0	2	0	0	0	1	0	0	0	0	0	0	0	0	0	0	0	1	0	0	0	0	0	0	0	0	0	0	0	0	0.0266	0	0	0	0.0133	0	0	0	0	0	0	0	0	0	0	0	0.0133
Bacteria;Firmicutes;Clostridia;Clostridiales;Lachnospiraceae;PAC001524_g;PAC001524_s	PAC001524_s	5	0	3	0	5	5	3	5	3	1	3	2	0	0	0	0	0	1	0	0	0	0	0	0	1	2	0	0	0	0.0664	0	0.0399	0	0.0664	0.0664	0.0399	0.0664	0.0399	0.0133	0.0399	0.0266	0	0	0	0	0	0.0133	0
Bacteria;Firmicutes;Clostridia;Clostridiales;Lachnospiraceae;PAC001525_g;PAC001525_s	PAC001525_s	7	0	0	3	0	3	1	0	1	0	0	0	0	1	1	0	0	0	0	0	0	0	0	0	0	0	0	0	0	0.093	0	0	0.0399	0	0.0399	0.0133	0	0.0133	0	0	0	0	0.0133	0.0133	0	0	0	0
Bacteria;Firmicutes;Clostridia;Clostridiales;Ruminococcaceae;Oscillibacter;PAC001526_s	PAC001526_s	0	0	0	0	3	0	3	1	0	4	0	1	2	0	0	0	1	1	3	0	2	0	0	1	0	3	3	0	1	0	0	0	0	0.0399	0	0.0399	0.0133	0	0.0532	0	0.0133	0.0266	0	0	0	0.0133	0.0133	0.0399
Bacteria;Firmicutes;Clostridia;Clostridiales;Lachnospiraceae;PAC001225_g;PAC001527_s	PAC001527_s	0	0	2	0	3	0	11	0	0	0	0	0	1	4	0	0	0	0	0	4	3	0	0	0	4	0	0	0	0	0	0	0.0266	0	0.0399	0	0.1462	0	0	0	0	0	0.0133	0.0532	0	0	0	0	0
Bacteria;Firmicutes;Erysipelotrichi;Erysipelotrichales;Erysipelotrichaceae;PAC001528_g;PAC001528_g_uc	PAC001528_g_uc	0	0	0	0	0	0	0	0	0	0	0	0	0	0	0	0	2	0	0	0	0	0	0	0	0	0	0	0	0	0	0	0	0	0	0	0	0	0	0	0	0	0	0	0	0	0.0266	0	0
Bacteria;Firmicutes;Erysipelotrichi;Erysipelotrichales;Erysipelotrichaceae;PAC001528_g;PAC001528_s	PAC001528_s	1	0	2	1	6	0	0	0	0	4	0	2	3	1	0	1	0	2	0	1	0	0	0	0	1	0	1	1	0	0.0133	0	0.0266	0.0133	0.0797	0	0	0	0	0.0532	0	0.0266	0.0399	0.0133	0	0.0133	0	0.0266	0
Bacteria;Firmicutes;Clostridia;Clostridiales;Christensenellaceae;PAC001141_g;PAC001530_s	PAC001530_s	0	0	0	0	0	0	0	0	0	0	0	0	0	0	0	0	0	0	0	0	0	0	0	0	0	0	0	0	0	0	0	0	0	0	0	0	0	0	0	0	0	0	0	0	0	0	0	0
Bacteria;Firmicutes;Clostridia;Clostridiales;Lachnospiraceae;PAC000664_g;PAC001535_s group	PAC001535_s.group	0	2	1	0	2	0	3	6	0	4	1	4	0	1	0	1	0	0	0	5	0	1	1	1	0	2	0	0	0	0	0.0266	0.0133	0	0.0266	0	0.0399	0.0797	0	0.0532	0.0133	0.0532	0	0.0133	0	0.0133	0	0	0
Bacteria;Firmicutes;Clostridia;Clostridiales;Ruminococcaceae;PAC000661_g;PAC001536_s	PAC001536_s	50	2	13	3	12	2	0	0	0	18	1	6	4	1	0	3	0	16	1	0	4	0	5	5	3	49	0	3	9	0.6645	0.0266	0.1728	0.0399	0.1595	0.0266	0	0	0	0.2392	0.0133	0.0797	0.0532	0.0133	0	0.0399	0	0.2126	0.0133
Bacteria;Firmicutes;Clostridia;Clostridiales;Ruminococcaceae;PAC000661_g;PAC001539_s	PAC001539_s	8	1	0	0	6	1	1	0	0	1	0	1	0	0	3	1	2	8	0	1	0	1	0	1	0	9	0	0	0	0.1063	0.0133	0	0	0.0797	0.0133	0.0133	0	0	0.0133	0	0.0133	0	0	0.0399	0.0133	0.0266	0.1063	0
Bacteria;Firmicutes;Clostridia;Clostridiales;Lachnospiraceae;Anaerotignum;PAC001540_s	PAC001540_s	7	1	0	5	0	6	14	7	0	3	3	5	3	1	2	4	0	2	2	7	7	4	0	6	1	0	2	3	5	0.093	0.0133	0	0.0664	0	0.0797	0.186	0.093	0	0.0399	0.0399	0.0664	0.0399	0.0133	0.0266	0.0532	0	0.0266	0.0266
Bacteria;Firmicutes;Clostridia;Clostridiales;Ruminococcaceae;Pseudoflavonifractor;PAC001542_s	PAC001542_s	0	3	4	8	0	0	22	1	1	13	1	0	0	0	1	0	2	0	1	1	0	0	0	0	0	1	0	0	0	0	0.0399	0.0532	0.1063	0	0	0.2924	0.0133	0.0133	0.1728	0.0133	0	0	0	0.0133	0	0.0266	0	0.0133
Bacteria;Firmicutes;Clostridia;Clostridiales;Ruminococcaceae;Pseudoflavonifractor;PAC001543_s	PAC001543_s	1	0	0	0	0	2	2	0	0	0	0	0	0	0	0	1	1	0	0	0	0	0	0	3	0	0	0	0	0	0.0133	0	0	0	0	0.0266	0.0266	0	0	0	0	0	0	0	0	0.0133	0.0133	0	0
Bacteria;Firmicutes;Clostridia;Clostridiales;Lachnospiraceae;PAC001544_g;PAC001544_g_uc	PAC001544_g_uc	0	0	0	0	0	0	1	5	0	0	0	0	0	0	0	0	0	0	0	0	0	0	0	0	0	0	0	0	0	0	0	0	0	0	0	0.0133	0.0664	0	0	0	0	0	0	0	0	0	0	0
Bacteria;Firmicutes;Clostridia;Clostridiales;Lachnospiraceae;PAC001544_g;PAC001544_s	PAC001544_s	3	1	6	21	0	0	0	0	0	0	0	0	0	2	0	0	0	0	1	0	1	0	0	0	0	0	0	0	0	0.0399	0.0133	0.0797	0.2791	0	0	0	0	0	0	0	0	0	0.0266	0	0	0	0	0.0133
Bacteria;Firmicutes;Clostridia;Clostridiales;Lachnospiraceae;PAC001225_g;PAC001545_s	PAC001545_s	7	3	3	19	17	1	6	100	0	15	1	3	0	10	6	0	0	1	0	15	2	26	0	28	0	2	0	3	1	0.093	0.0399	0.0399	0.2525	0.2259	0.0133	0.0797	1.3289	0	0.1993	0.0133	0.0399	0	0.1329	0.0797	0	0	0.0133	0
Bacteria;Firmicutes;Clostridia;Clostridiales;Ruminococcaceae;PAC001402_g;PAC001546_s	PAC001546_s	4	1	5	1	2	11	6	2	3	1	0	2	1	1	0	0	1	0	0	5	3	1	0	4	0	1	0	1	0	0.0532	0.0133	0.0664	0.0133	0.0266	0.1462	0.0797	0.0266	0.0399	0.0133	0	0.0266	0.0133	0.0133	0	0	0.0133	0	0
Bacteria;Firmicutes;Clostridia;Clostridiales;Ruminococcaceae;Pseudoflavonifractor;PAC001547_s	PAC001547_s	0	1	10	7	0	4	12	11	3	0	5	2	1	2	3	1	2	4	0	6	1	2	1	1	0	2	0	1	3	0	0.0133	0.1329	0.093	0	0.0532	0.1595	0.1462	0.0399	0	0.0664	0.0266	0.0133	0.0266	0.0399	0.0133	0.0266	0.0532	0
Bacteria;Firmicutes;Clostridia;Clostridiales;Ruminococcaceae;Pseudoflavonifractor;PAC001548_s	PAC001548_s	1	0	0	1	0	3	5	8	2	3	0	1	0	0	0	1	0	0	0	1	0	2	0	1	0	2	0	0	0	0.0133	0	0	0.0133	0	0.0399	0.0664	0.1063	0.0266	0.0399	0	0.0133	0	0	0	0.0133	0	0	0
Bacteria;Firmicutes;Clostridia;Clostridiales;Ruminococcaceae;Pseudoflavonifractor;PAC001549_s	PAC001549_s	3	2	6	2	4	3	5	3	2	1	1	1	6	6	3	8	2	1	4	8	1	2	0	5	1	8	0	2	1	0.0399	0.0266	0.0797	0.0266	0.0532	0.0399	0.0664	0.0399	0.0266	0.0133	0.0133	0.0133	0.0797	0.0797	0.0399	0.1063	0.0266	0.0133	0.0532
Bacteria;Firmicutes;Clostridia;Clostridiales;Ruminococcaceae;Pseudoflavonifractor;PAC001550_s	PAC001550_s	3	0	0	0	0	2	8	3	4	2	0	0	1	1	0	1	0	2	1	4	0	0	0	1	1	1	0	1	0	0.0399	0	0	0	0	0.0266	0.1063	0.0399	0.0532	0.0266	0	0	0.0133	0.0133	0	0.0133	0	0.0266	0.0133
Bacteria;Firmicutes;Clostridia;Clostridiales;Ruminococcaceae;Oscillibacter;PAC001551_s	PAC001551_s	5	3	0	5	0	1	1	1	0	0	0	2	2	1	0	1	0	0	4	0	0	3	0	1	0	0	0	0	1	0.0664	0.0399	0	0.0664	0	0.0133	0.0133	0.0133	0	0	0	0.0266	0.0266	0.0133	0	0.0133	0	0	0.0532
Bacteria;Firmicutes;Clostridia;Clostridiales;Lachnospiraceae;PAC001043_g;PAC001552_s	PAC001552_s	0	1	0	2	0	2	3	2	0	0	1	1	4	1	0	0	0	0	0	1	0	0	0	1	0	5	0	2	1	0	0.0133	0	0.0266	0	0.0266	0.0399	0.0266	0	0	0.0133	0.0133	0.0532	0.0133	0	0	0	0	0
Bacteria;Firmicutes;Clostridia;Clostridiales;Lachnospiraceae;PAC001200_g;PAC001554_s	PAC001554_s	0	0	0	0	0	0	0	0	1	0	0	0	0	0	0	0	0	0	0	0	0	0	0	0	0	0	0	0	1	0	0	0	0	0	0	0	0	0.0133	0	0	0	0	0	0	0	0	0	0
Bacteria;Firmicutes;Clostridia;Clostridiales;Lachnospiraceae;KE159571_g;PAC001555_s	PAC001555_s	0	1	0	0	0	4	0	0	0	1	0	0	0	0	0	0	0	0	0	0	0	0	0	0	0	0	0	0	0	0	0.0133	0	0	0	0.0532	0	0	0	0.0133	0	0	0	0	0	0	0	0	0
Bacteria;Firmicutes;Clostridia;Clostridiales;Ruminococcaceae;Sporobacter;PAC001556_s	PAC001556_s	0	5	4	2	0	1	1	1	6	4	0	1	3	6	7	3	4	5	0	1	1	7	0	1	5	10	1	5	3	0	0.0664	0.0532	0.0266	0	0.0133	0.0133	0.0133	0.0797	0.0532	0	0.0133	0.0399	0.0797	0.093	0.0399	0.0532	0.0664	0
Bacteria;Firmicutes;Clostridia;Clostridiales;Lachnospiraceae;PAC001043_g;PAC001557_s	PAC001557_s	1	3	0	2	2	7	2	4	3	1	3	3	1	1	1	0	1	0	1	5	0	0	0	3	0	0	0	0	0	0.0133	0.0399	0	0.0266	0.0266	0.093	0.0266	0.0532	0.0399	0.0133	0.0399	0.0399	0.0133	0.0133	0.0133	0	0.0133	0	0.0133
Bacteria;Firmicutes;Clostridia;Clostridiales;Lachnospiraceae;PAC001091_g;PAC001558_s	PAC001558_s	3	2	12	62	1	5	5	1	1	1	6	11	2	1	5	0	5	6	5	13	1	0	0	30	2	1	0	0	0	0.0399	0.0266	0.1595	0.8239	0.0133	0.0664	0.0664	0.0133	0.0133	0.0133	0.0797	0.1462	0.0266	0.0133	0.0664	0	0.0664	0.0797	0.0664
Bacteria;Firmicutes;Clostridia;Clostridiales;Lachnospiraceae;KE159571_g;PAC001559_s	PAC001559_s	0	0	0	0	0	0	0	0	0	0	0	0	0	0	0	0	0	0	0	0	0	0	0	0	0	0	0	0	0	0	0	0	0	0	0	0	0	0	0	0	0	0	0	0	0	0	0	0
Bacteria;Firmicutes;Clostridia;Clostridiales;Ruminococcaceae;PAC000672_g;PAC001560_s	PAC001560_s	1	1	0	3	2	0	1	3	2	1	2	0	10	0	1	3	3	1	4	0	0	1	0	2	0	0	1	2	0	0.0133	0.0133	0	0.0399	0.0266	0	0.0133	0.0399	0.0266	0.0133	0.0266	0	0.1329	0	0.0133	0.0399	0.0399	0.0133	0.0532
Bacteria;Firmicutes;Clostridia;Clostridiales;Ruminococcaceae;PAC001402_g;PAC001561_s	PAC001561_s	1	0	3	3	2	4	6	7	1	0	0	1	1	0	0	0	0	2	1	4	0	0	0	6	0	2	0	0	2	0.0133	0	0.0399	0.0399	0.0266	0.0532	0.0797	0.093	0.0133	0	0	0.0133	0.0133	0	0	0	0	0.0266	0.0133
Bacteria;Cyanobacteria;PAC001562_c;PAC001562_o;PAC001562_f;PAC001562_g;PAC001562_s	PAC001562_s	0	0	0	0	0	0	0	0	0	0	0	0	0	0	0	0	0	0	0	0	1	0	0	0	0	0	0	0	0	0	0	0	0	0	0	0	0	0	0	0	0	0	0	0	0	0	0	0
Bacteria;Firmicutes;Clostridia;Clostridiales;Lachnospiraceae;PAC001563_g;PAC001563_g_uc	PAC001563_g_uc	0	0	0	1	0	2	0	0	0	0	0	1	0	0	0	0	0	0	0	2	0	0	0	0	0	0	0	0	0	0	0	0	0.0133	0	0.0266	0	0	0	0	0	0.0133	0	0	0	0	0	0	0
Bacteria;Firmicutes;Clostridia;Clostridiales;Lachnospiraceae;PAC001563_g;PAC001563_s	PAC001563_s	1	4	1	8	3	8	1	6	3	0	3	3	1	2	2	2	5	0	1	1	1	0	0	3	0	1	0	1	0	0.0133	0.0532	0.0133	0.1063	0.0399	0.1063	0.0133	0.0797	0.0399	0	0.0399	0.0399	0.0133	0.0266	0.0266	0.0266	0.0664	0	0.0133
Bacteria;Firmicutes;Clostridia;Clostridiales;Ruminococcaceae;PAC000661_g;PAC001565_s	PAC001565_s	0	0	0	0	0	0	0	3	0	3	2	0	0	1	0	0	0	0	0	0	0	0	0	0	0	0	0	3	0	0	0	0	0	0	0	0	0.0399	0	0.0399	0.0266	0	0	0.0133	0	0	0	0	0
Bacteria;Firmicutes;Clostridia;Clostridiales;Lachnospiraceae;PAC000692_g;PAC001566_s	PAC001566_s	0	6	0	0	0	1	0	0	0	0	0	0	1	2	0	0	3	1	1	1	0	1	1	0	0	0	2	1	0	0	0.0797	0	0	0	0.0133	0	0	0	0	0	0	0.0133	0.0266	0	0	0.0399	0.0133	0.0133
Bacteria;Firmicutes;Clostridia;Clostridiales;Lachnospiraceae;PAC000692_g;PAC001567_s	PAC001567_s	0	0	0	0	0	0	1	0	0	0	0	4	0	0	0	0	0	0	1	0	0	0	0	0	0	0	0	0	0	0	0	0	0	0	0	0.0133	0	0	0	0	0.0532	0	0	0	0	0	0	0.0133
Bacteria;Bacteroidetes;Bacteroidia;Bacteroidales;Muribaculaceae;PAC001068_g;PAC001568_s	PAC001568_s	116	53	40	24	5	0	0	0	14	0	0	3	21	1	19	7	5	0	3	1	0	2	0	29	20	6	11	13	23	1.5415	0.7043	0.5316	0.3189	0.0664	0	0	0	0.186	0	0	0.0399	0.2791	0.0133	0.2525	0.093	0.0664	0	0.0399
Bacteria;Firmicutes;Clostridia;Clostridiales;Lachnospiraceae;PAC001043_g;PAC001570_s	PAC001570_s	0	0	0	0	0	0	0	0	0	0	0	0	0	0	0	0	0	1	0	0	2	0	0	0	0	0	0	0	0	0	0	0	0	0	0	0	0	0	0	0	0	0	0	0	0	0	0.0133	0
Bacteria;Firmicutes;Clostridia;Clostridiales;Lachnospiraceae;Eubacterium_g17;PAC001571_s	PAC001571_s	0	0	2	2	0	0	0	11	0	0	1	0	0	0	0	0	0	0	0	0	0	0	0	0	0	0	0	0	0	0	0	0.0266	0.0266	0	0	0	0.1462	0	0	0.0133	0	0	0	0	0	0	0	0
Bacteria;Firmicutes;Clostridia;Clostridiales;Lachnospiraceae;PAC001572_g;PAC001572_s	PAC001572_s	1	0	1	0	3	5	2	0	0	0	2	0	0	0	0	2	0	0	1	0	1	3	0	0	0	0	0	0	0	0.0133	0	0.0133	0	0.0399	0.0664	0.0266	0	0	0	0.0266	0	0	0	0	0.0266	0	0	0.0133
Bacteria;Firmicutes;Clostridia;Clostridiales;Ruminococcaceae;Pseudoflavonifractor;PAC001574_s group	PAC001574_s.group	0	6	1	4	3	6	4	1	1	5	2	0	1	1	0	0	2	0	1	4	2	1	4	0	0	0	2	1	1	0	0.0797	0.0133	0.0532	0.0399	0.0797	0.0532	0.0133	0.0133	0.0664	0.0266	0	0.0133	0.0133	0	0	0.0266	0	0.0133
Bacteria;Firmicutes;Erysipelotrichi;Erysipelotrichales;Erysipelotrichaceae;Coprobacillus;PAC001575_s	PAC001575_s	0	0	0	0	0	0	0	0	0	0	0	0	0	0	0	0	0	0	0	0	0	0	0	0	0	0	0	0	0	0	0	0	0	0	0	0	0	0	0	0	0	0	0	0	0	0	0	0
Bacteria;Firmicutes;Clostridia;Clostridiales;Christensenellaceae;PAC001217_g;PAC001576_s	PAC001576_s	0	0	0	1	0	0	0	0	0	0	0	0	0	0	0	0	0	0	0	0	0	0	0	0	0	0	0	0	0	0	0	0	0.0133	0	0	0	0	0	0	0	0	0	0	0	0	0	0	0
Bacteria;Firmicutes;Clostridia;Clostridiales;Lachnospiraceae;PAC000692_g;PAC001577_s	PAC001577_s	0	0	0	1	0	0	0	1	0	0	0	0	1	0	0	0	0	2	0	1	0	0	0	2	0	0	0	1	1	0	0	0	0.0133	0	0	0	0.0133	0	0	0	0	0.0133	0	0	0	0	0.0266	0
Bacteria;Firmicutes;Clostridia;Clostridiales;Ruminococcaceae;PAC000683_g;PAC001581_s	PAC001581_s	0	0	0	0	0	0	0	0	0	0	0	0	0	0	0	1	0	0	0	0	0	0	0	0	0	0	0	0	0	0	0	0	0	0	0	0	0	0	0	0	0	0	0	0	0.0133	0	0	0
Bacteria;Firmicutes;Clostridia;Clostridiales;Ruminococcaceae;Caproiciproducens;PAC001582_s	PAC001582_s	0	0	0	0	0	0	0	0	0	0	0	0	1	0	0	0	0	1	1	0	0	0	1	0	0	0	0	0	0	0	0	0	0	0	0	0	0	0	0	0	0	0.0133	0	0	0	0	0.0133	0.0133
Bacteria;Firmicutes;Clostridia;Clostridiales;Ruminococcaceae;PAC000661_g;PAC001583_s	PAC001583_s	0	0	0	0	0	3	2	1	0	0	2	0	0	0	0	0	0	11	0	1	0	0	0	0	4	0	0	0	0	0	0	0	0	0	0.0399	0.0266	0.0133	0	0	0.0266	0	0	0	0	0	0	0.1462	0
Bacteria;Firmicutes;Clostridia;Clostridiales;Ruminococcaceae;Oscillibacter;PAC001584_s group	PAC001584_s.group	2	1	1	0	0	0	0	2	0	4	0	0	1	0	0	0	1	0	0	1	0	1	0	1	0	0	0	1	0	0.0266	0.0133	0.0133	0	0	0	0	0.0266	0	0.0532	0	0	0.0133	0	0	0	0.0133	0	0
Bacteria;Firmicutes;Clostridia;Clostridiales;Ruminococcaceae;Pseudoflavonifractor;PAC001585_s group	PAC001585_s.group	1	88	21	0	2	1	12	54	152	2	6	0	13	46	31	38	59	20	1	3	0	5	2	0	16	7	30	2	1	0.0133	1.1694	0.2791	0	0.0266	0.0133	0.1595	0.7176	2.0199	0.0266	0.0797	0	0.1728	0.6113	0.412	0.505	0.7841	0.2658	0.0133
Bacteria;Firmicutes;Clostridia;Clostridiales;Lachnospiraceae;Eubacterium_g6;PAC001586_s	PAC001586_s	0	0	0	0	0	0	0	4	0	0	0	0	0	0	0	0	0	0	0	0	0	0	0	0	0	1	0	0	0	0	0	0	0	0	0	0	0.0532	0	0	0	0	0	0	0	0	0	0	0
Bacteria;Firmicutes;Clostridia;Clostridiales;Lachnospiraceae;PAC001092_g;PAC001587_s	PAC001587_s	31	10	0	21	13	11	4	3	0	10	9	7	1	0	1	1	0	9	2	18	18	27	3	0	0	0	0	1	0	0.412	0.1329	0	0.2791	0.1728	0.1462	0.0532	0.0399	0	0.1329	0.1196	0.093	0.0133	0	0.0133	0.0133	0	0.1196	0.0266
Bacteria;Firmicutes;Clostridia;Clostridiales;Lachnospiraceae;PAC001588_g;PAC001588_g_uc	PAC001588_g_uc	0	4	0	2	1	1	2	0	0	0	0	1	0	1	0	0	1	2	0	0	1	1	0	0	0	0	0	0	0	0	0.0532	0	0.0266	0.0133	0.0133	0.0266	0	0	0	0	0.0133	0	0.0133	0	0	0.0133	0.0266	0
Bacteria;Firmicutes;Clostridia;Clostridiales;Lachnospiraceae;PAC001588_g;PAC001588_s	PAC001588_s	0	8	0	1	61	2	1	0	6	0	0	7	0	0	0	0	6	1	2	0	6	2	0	0	3	22	0	5	3	0	0.1063	0	0.0133	0.8106	0.0266	0.0133	0	0.0797	0	0	0.093	0	0	0	0	0.0797	0.0133	0.0266
Bacteria;Firmicutes;Clostridia;Clostridiales;Lachnospiraceae;PAC001116_g;PAC001589_s	PAC001589_s	42	5	27	116	16	1	10	10	40	14	4	15	0	2	13	1	3	0	7	21	2	5	1	0	9	10	2	12	5	0.5581	0.0664	0.3588	1.5415	0.2126	0.0133	0.1329	0.1329	0.5316	0.186	0.0532	0.1993	0	0.0266	0.1728	0.0133	0.0399	0	0.093
Bacteria;Firmicutes;Clostridia;Clostridiales;Ruminococcaceae;Anaerotruncus;PAC001590_s	PAC001590_s	2	0	0	2	0	0	1	2	0	0	3	0	0	0	1	0	0	0	0	0	1	0	1	0	0	0	0	0	2	0.0266	0	0	0.0266	0	0	0.0133	0.0266	0	0	0.0399	0	0	0	0.0133	0	0	0	0
Bacteria;Bacteroidetes;Bacteroidia;Bacteroidales;Odoribacteraceae;Butyricimonas;PAC001591_s	PAC001591_s	7	24	14	9	0	2	2	9	4	9	5	5	4	21	5	5	9	13	9	4	11	14	5	6	9	18	2	13	16	0.093	0.3189	0.186	0.1196	0	0.0266	0.0266	0.1196	0.0532	0.1196	0.0664	0.0664	0.0532	0.2791	0.0664	0.0664	0.1196	0.1728	0.1196
Bacteria;Firmicutes;Clostridia;Clostridiales;Ruminococcaceae;Acutalibacter;PAC001594_s	PAC001594_s	0	0	0	0	0	0	0	0	0	0	0	2	0	0	0	0	0	0	0	0	3	0	0	0	0	0	0	0	0	0	0	0	0	0	0	0	0	0	0	0	0.0266	0	0	0	0	0	0	0
Bacteria;Firmicutes;Clostridia;Clostridiales;Lachnospiraceae;PAC001296_g;PAC001601_s	PAC001601_s	0	0	0	0	1	1	5	2	1	5	1	0	0	0	0	0	0	1	0	0	6	0	0	8	1	10	0	0	1	0	0	0	0	0.0133	0.0133	0.0664	0.0266	0.0133	0.0664	0.0133	0	0	0	0	0	0	0.0133	0
Bacteria;Firmicutes;Clostridia;Clostridiales;Lachnospiraceae;PAC001603_g;PAC001603_g_uc	PAC001603_g_uc	0	0	0	0	0	0	0	0	0	0	0	0	0	0	0	0	0	0	0	0	0	0	0	1	0	0	0	0	0	0	0	0	0	0	0	0	0	0	0	0	0	0	0	0	0	0	0	0
Bacteria;Firmicutes;Clostridia;Clostridiales;Lachnospiraceae;PAC001603_g;PAC001603_s	PAC001603_s	0	0	0	0	0	0	0	0	0	0	0	0	0	0	0	0	0	0	0	0	0	0	0	0	0	0	0	0	0	0	0	0	0	0	0	0	0	0	0	0	0	0	0	0	0	0	0	0
Bacteria;Firmicutes;Clostridia;Clostridiales;Lachnospiraceae;KE159571_g;PAC001604_s	PAC001604_s	3	0	0	0	1	0	2	0	1	1	0	1	1	0	2	0	0	0	5	1	0	0	0	4	0	0	0	1	2	0.0399	0	0	0	0.0133	0	0.0266	0	0.0133	0.0133	0	0.0133	0.0133	0	0.0266	0	0	0	0.0664
Bacteria;Firmicutes;Clostridia;Clostridiales;Lachnospiraceae;PAC001105_g;PAC001605_s	PAC001605_s	0	0	0	0	0	0	0	0	0	0	0	0	0	0	0	0	0	0	0	0	0	0	0	0	0	0	0	0	0	0	0	0	0	0	0	0	0	0	0	0	0	0	0	0	0	0	0	0
Bacteria;Firmicutes;Clostridia;Clostridiales;Ruminococcaceae;Pseudoflavonifractor;PAC001608_s	PAC001608_s	0	0	0	0	0	0	0	0	1	1	0	0	0	0	0	0	0	0	0	0	0	0	0	0	0	0	0	0	0	0	0	0	0	0	0	0	0	0.0133	0.0133	0	0	0	0	0	0	0	0	0
Bacteria;Firmicutes;Clostridia;Clostridiales;Mogibacterium_f;PAC001609_g;PAC001610_s	PAC001610_s	0	0	0	0	1	0	0	0	0	0	0	1	0	0	0	0	0	1	1	0	1	1	0	0	0	1	0	1	0	0	0	0	0	0.0133	0	0	0	0	0	0	0.0133	0	0	0	0	0	0.0133	0.0133
Bacteria;Firmicutes;Clostridia;Clostridiales;Mogibacterium_f;PAC001612_g;PAC001612_s	PAC001612_s	0	0	0	0	0	1	1	0	0	0	0	0	0	0	0	0	1	0	0	0	0	0	0	0	1	0	0	0	0	0	0	0	0	0	0.0133	0.0133	0	0	0	0	0	0	0	0	0	0.0133	0	0
Bacteria;Firmicutes;Clostridia;Clostridiales;Ruminococcaceae;Acutalibacter;PAC001614_s	PAC001614_s	0	0	0	0	0	0	0	0	0	0	0	0	0	0	0	0	0	0	0	0	0	0	0	0	0	0	0	0	0	0	0	0	0	0	0	0	0	0	0	0	0	0	0	0	0	0	0	0
Bacteria;Firmicutes;Clostridia;Clostridiales;Ruminococcaceae;PAC000683_g;PAC001615_s	PAC001615_s	3	1	0	1	7	0	0	0	0	1	0	0	0	0	0	0	2	0	0	0	11	0	0	0	2	0	0	1	1	0.0399	0.0133	0	0.0133	0.093	0	0	0	0	0.0133	0	0	0	0	0	0	0.0266	0	0
Bacteria;Firmicutes;Clostridia;Clostridiales;Ruminococcaceae;PAC001144_g;PAC001620_s	PAC001620_s	0	0	0	0	0	0	0	0	0	0	0	0	0	1	1	0	0	0	0	0	1	0	0	0	0	0	0	0	0	0	0	0	0	0	0	0	0	0	0	0	0	0	0.0133	0.0133	0	0	0	0
Bacteria;Firmicutes;Clostridia;Clostridiales;Ruminococcaceae;PAC000661_g;PAC001624_s	PAC001624_s	0	1	0	0	1	0	0	2	1	1	0	0	0	0	0	0	0	1	0	0	0	0	1	0	0	0	0	0	0	0	0.0133	0	0	0.0133	0	0	0.0266	0.0133	0.0133	0	0	0	0	0	0	0	0.0133	0
Bacteria;Firmicutes;Clostridia;Clostridiales;Ruminococcaceae;PAC001637_g;PAC001637_g_uc	PAC001637_g_uc	0	0	0	0	0	0	1	0	0	0	0	0	0	0	0	0	0	0	0	0	0	0	0	0	0	0	0	0	0	0	0	0	0	0	0	0.0133	0	0	0	0	0	0	0	0	0	0	0	0
Bacteria;Firmicutes;Clostridia;Clostridiales;Ruminococcaceae;Oscillibacter;PAC001638_s	PAC001638_s	1	9	0	0	5	1	1	1	1	0	0	2	0	6	0	0	0	1	0	2	4	2	0	4	0	0	0	0	1	0.0133	0.1196	0	0	0.0664	0.0133	0.0133	0.0133	0.0133	0	0	0.0266	0	0.0797	0	0	0	0.0133	0
Bacteria;Firmicutes;Erysipelotrichi;Erysipelotrichales;Erysipelotrichaceae;PAC001362_g;PAC001647_s	PAC001647_s	2	0	0	0	0	0	1	1	0	0	2	0	0	0	0	0	0	0	0	0	0	0	2	0	0	0	0	0	0	0.0266	0	0	0	0	0	0.0133	0.0133	0	0	0.0266	0	0	0	0	0	0	0	0
Bacteria;Firmicutes;Clostridia;Clostridiales;Mogibacterium_f;PAC001609_g;PAC001650_s	PAC001650_s	1	2	0	1	0	1	1	0	0	1	3	1	2	0	3	1	0	0	0	0	1	0	0	0	0	1	0	0	0	0.0133	0.0266	0	0.0133	0	0.0133	0.0133	0	0	0.0133	0.0399	0.0133	0.0266	0	0.0399	0.0133	0	0	0
Bacteria;Firmicutes;Clostridia;Clostridiales;Ruminococcaceae;PAC001637_g;PAC001653_s	PAC001653_s	0	1	0	0	0	2	0	0	0	0	0	0	1	1	0	0	0	1	0	1	2	0	0	0	0	0	0	3	0	0	0.0133	0	0	0	0.0266	0	0	0	0	0	0	0.0133	0.0133	0	0	0	0.0133	0
Bacteria;Firmicutes;Clostridia;Clostridiales;Ruminococcaceae;PAC000661_g;PAC001654_s	PAC001654_s	0	0	0	0	0	0	0	0	0	0	0	0	0	0	0	0	0	0	0	0	0	0	0	0	0	1	0	0	0	0	0	0	0	0	0	0	0	0	0	0	0	0	0	0	0	0	0	0
Bacteria;Firmicutes;Clostridia;Clostridiales;Ruminococcaceae;Sporobacter;PAC001659_s	PAC001659_s	0	0	0	0	0	0	0	0	0	0	0	0	0	0	0	0	0	0	0	0	0	0	0	0	0	0	0	0	0	0	0	0	0	0	0	0	0	0	0	0	0	0	0	0	0	0	0	0
Bacteria;Bacteroidetes;Bacteroidia;Bacteroidales;Muribaculaceae;PAC001063_g;PAC001664_s	PAC001664_s	2	0	0	2	0	0	0	0	1	0	0	0	0	1	0	1	0	0	0	0	0	0	0	1	0	0	0	0	1	0.0266	0	0	0.0266	0	0	0	0	0.0133	0	0	0	0	0.0133	0	0.0133	0	0	0
Bacteria;Firmicutes;Clostridia;Clostridiales;Lachnospiraceae;PAC001516_g;PAC001665_s	PAC001665_s	0	0	0	0	0	0	0	0	0	0	0	0	0	0	0	0	0	0	0	0	0	0	0	0	0	0	0	0	0	0	0	0	0	0	0	0	0	0	0	0	0	0	0	0	0	0	0	0
Bacteria;Firmicutes;Clostridia;Clostridiales;Lachnospiraceae;PAC000692_g;PAC001666_s	PAC001666_s	1	0	0	0	0	1	1	0	0	0	0	0	0	0	0	0	0	0	0	2	0	0	0	1	0	0	0	0	0	0.0133	0	0	0	0	0.0133	0.0133	0	0	0	0	0	0	0	0	0	0	0	0
Bacteria;Firmicutes;Clostridia;Clostridiales;Ruminococcaceae;Pseudoflavonifractor;PAC001667_s	PAC001667_s	0	0	3	1	1	0	0	3	0	0	0	0	0	1	1	2	1	0	1	1	0	1	0	0	0	0	1	0	0	0	0	0.0399	0.0133	0.0133	0	0	0.0399	0	0	0	0	0	0.0133	0.0133	0.0266	0.0133	0	0.0133
Bacteria;Firmicutes;Clostridia;Clostridiales;Lachnospiraceae;PAC001092_g;PAC001668_s	PAC001668_s	2	4	2	6	7	10	8	6	5	0	4	13	1	1	4	2	2	1	4	4	1	0	0	10	3	0	0	1	1	0.0266	0.0532	0.0266	0.0797	0.093	0.1329	0.1063	0.0797	0.0664	0	0.0532	0.1728	0.0133	0.0133	0.0532	0.0266	0.0266	0.0133	0.0532
Bacteria;Firmicutes;Clostridia;Clostridiales;Lachnospiraceae;PAC001588_g;PAC001669_s	PAC001669_s	6	0	0	3	2	0	2	4	0	0	12	0	2	1	1	0	2	0	0	0	32	0	0	0	0	0	0	0	0	0.0797	0	0	0.0399	0.0266	0	0.0266	0.0532	0	0	0.1595	0	0.0266	0.0133	0.0133	0	0.0266	0	0
Bacteria;Bacteroidetes;Bacteroidia;Bacteroidales;Muribaculaceae;PAC000186_g;PAC001672_s	PAC001672_s	948	467	390	599	122	371	109	291	970	423	976	1217	1071	549	1138	1115	1131	1873	658	519	238	622	684	732	893	800	855	728	599	12.598	6.206	5.1827	7.9601	1.6213	4.9302	1.4485	3.8671	12.8904	5.6213	12.9701	16.1728	14.2326	7.2957	15.1229	14.8173	15.0299	24.8904	8.7442
Bacteria;Actinobacteria;Coriobacteriia;Coriobacteriales;Coriobacteriaceae;PAC001266_g;PAC001674_s	PAC001674_s	0	0	0	0	0	1	0	0	0	0	1	0	0	1	0	0	0	0	2	0	0	1	0	0	0	0	0	0	0	0	0	0	0	0	0.0133	0	0	0	0	0.0133	0	0	0.0133	0	0	0	0	0.0266
Bacteria;Firmicutes;Clostridia;Clostridiales;Christensenellaceae;PAC001141_g;PAC001676_s	PAC001676_s	2	0	0	3	2	0	2	0	0	7	0	1	1	7	0	1	3	0	0	5	0	2	1	0	0	0	0	2	1	0.0266	0	0	0.0399	0.0266	0	0.0266	0	0	0.093	0	0.0133	0.0133	0.093	0	0.0133	0.0399	0	0
Bacteria;Firmicutes;Clostridia;Clostridiales;Lachnospiraceae;PAC001679_g;PAC001679_g_uc	PAC001679_g_uc	0	0	0	2	0	1	0	0	1	0	0	0	0	0	0	0	0	0	0	0	0	0	0	1	0	0	0	0	0	0	0	0	0.0266	0	0.0133	0	0	0.0133	0	0	0	0	0	0	0	0	0	0
Bacteria;Firmicutes;Clostridia;Clostridiales;Lachnospiraceae;PAC001679_g;PAC001679_s	PAC001679_s	4	1	0	44	3	33	48	0	9	1	0	5	0	3	0	2	1	1	1	47	1	7	0	0	0	3	1	7	0	0.0532	0.0133	0	0.5847	0.0399	0.4385	0.6379	0	0.1196	0.0133	0	0.0664	0	0.0399	0	0.0266	0.0133	0.0133	0.0133
Bacteria;Firmicutes;Clostridia;Clostridiales;Lachnospiraceae;PAC001681_g;PAC001681_g_uc	PAC001681_g_uc	0	0	0	0	0	0	0	0	0	0	0	0	0	0	0	0	0	0	0	0	0	0	0	0	0	0	0	0	0	0	0	0	0	0	0	0	0	0	0	0	0	0	0	0	0	0	0	0
Bacteria;Firmicutes;Clostridia;Clostridiales;Lachnospiraceae;PAC001681_g;PAC001681_s	PAC001681_s	0	0	0	0	0	0	0	9	0	0	0	0	0	0	0	1	0	0	0	0	0	0	0	0	0	0	0	0	0	0	0	0	0	0	0	0	0.1196	0	0	0	0	0	0	0	0.0133	0	0	0
Bacteria;Firmicutes;Clostridia;Clostridiales;Ruminococcaceae;Oscillibacter;PAC001684_s	PAC001684_s	3	1	3	0	0	2	6	1	1	7	0	1	0	0	0	1	6	1	2	2	1	2	0	1	0	3	0	0	0	0.0399	0.0133	0.0399	0	0	0.0266	0.0797	0.0133	0.0133	0.093	0	0.0133	0	0	0	0.0133	0.0797	0.0133	0.0266
Bacteria;Firmicutes;Clostridia;Clostridiales;Ruminococcaceae;Agathobaculum;PAC001688_s	PAC001688_s	0	2	2	1	0	0	4	1	1	2	0	1	0	0	1	5	0	0	2	12	0	3	0	6	0	1	1	2	4	0	0.0266	0.0266	0.0133	0	0	0.0532	0.0133	0.0133	0.0266	0	0.0133	0	0	0.0133	0.0664	0	0	0.0266
Bacteria;Firmicutes;Clostridia;Clostridiales;Lachnospiraceae;PAC001092_g;PAC001691_s	PAC001691_s	4	0	0	4	3	7	6	5	2	0	0	1	0	0	0	0	0	0	1	2	0	0	0	0	0	0	1	0	0	0.0532	0	0	0.0532	0.0399	0.093	0.0797	0.0664	0.0266	0	0	0.0133	0	0	0	0	0	0	0.0133
Bacteria;Bacteroidetes;Bacteroidia;Bacteroidales;Muribaculaceae;PAC001692_g;PAC001692_g_uc	PAC001692_g_uc	0	0	0	0	0	0	0	0	1	0	0	1	0	0	0	0	2	1	0	1	1	0	0	0	4	1	1	1	0	0	0	0	0	0	0	0	0	0.0133	0	0	0.0133	0	0	0	0	0.0266	0.0133	0
Bacteria;Bacteroidetes;Bacteroidia;Bacteroidales;Muribaculaceae;PAC001692_g;PAC001692_s	PAC001692_s	10	25	8	5	8	0	1	2	7	2	8	48	13	22	11	7	14	21	4	10	19	3	15	20	19	19	18	14	11	0.1329	0.3322	0.1063	0.0664	0.1063	0	0.0133	0.0266	0.093	0.0266	0.1063	0.6379	0.1728	0.2924	0.1462	0.093	0.186	0.2791	0.0532
Bacteria;Firmicutes;Clostridia;Clostridiales;Lachnospiraceae;LLKB_g;PAC001694_s	PAC001694_s	0	0	0	0	0	0	0	0	0	0	0	0	0	0	0	0	0	0	0	0	0	0	0	0	0	0	0	1	0	0	0	0	0	0	0	0	0	0	0	0	0	0	0	0	0	0	0	0
Bacteria;Firmicutes;Clostridia;Clostridiales;Ruminococcaceae;PAC000661_g;PAC001695_s	PAC001695_s	0	0	0	0	0	0	0	0	0	0	0	0	0	9	0	0	2	4	1	0	2	1	0	1	0	0	0	16	2	0	0	0	0	0	0	0	0	0	0	0	0	0	0.1196	0	0	0.0266	0.0532	0.0133
Bacteria;Firmicutes;Clostridia;Clostridiales;Lachnospiraceae;KE159538_g;PAC001696_s	PAC001696_s	0	0	1	3	2	45	41	32	0	6	0	9	0	0	0	0	1	0	2	0	6	0	0	3	1	2	1	2	4	0	0	0.0133	0.0399	0.0266	0.598	0.5449	0.4252	0	0.0797	0	0.1196	0	0	0	0	0.0133	0	0.0266
Bacteria;Firmicutes;Clostridia;Clostridiales;Christensenellaceae;PAC001301_g;PAC001701_s	PAC001701_s	0	0	0	0	0	0	0	0	0	0	0	0	0	0	0	0	0	0	0	0	0	0	0	0	0	0	0	0	0	0	0	0	0	0	0	0	0	0	0	0	0	0	0	0	0	0	0	0
Bacteria;Firmicutes;Clostridia;Clostridiales;Lachnospiraceae;Frisingicoccus;PAC001702_s	PAC001702_s	0	0	0	0	1	0	0	2	0	0	0	0	0	0	0	0	1	0	0	0	0	0	1	0	0	0	0	0	0	0	0	0	0	0.0133	0	0	0.0266	0	0	0	0	0	0	0	0	0.0133	0	0
Bacteria;Firmicutes;Clostridia;Clostridiales;Lachnospiraceae;PAC001043_g;PAC001703_s	PAC001703_s	1	1	0	0	0	5	2	15	0	2	0	0	0	0	0	1	0	0	0	4	0	0	0	0	0	0	0	1	0	0.0133	0.0133	0	0	0	0.0664	0.0266	0.1993	0	0.0266	0	0	0	0	0	0.0133	0	0	0
Bacteria;Firmicutes;Clostridia;Clostridiales;Lachnospiraceae;KE159571_g;PAC001705_s	PAC001705_s	0	0	0	0	0	0	0	0	0	0	0	0	0	0	0	0	0	0	0	0	0	0	0	0	0	0	0	0	0	0	0	0	0	0	0	0	0	0	0	0	0	0	0	0	0	0	0	0
Bacteria;Firmicutes;Clostridia;Clostridiales;Ruminococcaceae;Oscillibacter;PAC001706_s	PAC001706_s	1	0	1	1	0	1	0	0	0	0	0	5	0	0	1	0	0	0	1	0	0	0	0	0	0	0	0	1	1	0.0133	0	0.0133	0.0133	0	0.0133	0	0	0	0	0	0.0664	0	0	0.0133	0	0	0	0.0133
Bacteria;Firmicutes;Clostridia;Clostridiales;Lachnospiraceae;KE159538_g;PAC001708_s	PAC001708_s	0	1	0	0	0	0	4	3	0	0	0	9	0	0	1	0	0	0	0	0	0	0	0	1	2	0	0	0	1	0	0.0133	0	0	0	0	0.0532	0.0399	0	0	0	0.1196	0	0	0.0133	0	0	0	0
Bacteria;Firmicutes;Clostridia;Clostridiales;Lachnospiraceae;Anaerotignum;PAC001709_s	PAC001709_s	2	0	0	0	0	0	0	1	0	0	0	0	1	0	0	0	0	0	0	0	0	0	0	0	0	0	0	0	0	0.0266	0	0	0	0	0	0	0.0133	0	0	0	0	0.0133	0	0	0	0	0	0
Bacteria;Firmicutes;Clostridia;Clostridiales;Lachnospiraceae;PAC001092_g;PAC001710_s	PAC001710_s	0	0	0	1	0	1	1	1	0	0	0	0	1	0	0	1	1	0	1	0	0	1	0	0	0	1	0	0	0	0	0	0	0.0133	0	0.0133	0.0133	0.0133	0	0	0	0	0.0133	0	0	0.0133	0.0133	0	0.0133
Bacteria;Firmicutes;Clostridia;Clostridiales;Ruminococcaceae;Harryflintia;PAC001713_s	PAC001713_s	1	0	0	0	0	0	0	0	0	0	0	0	0	1	0	0	0	0	0	0	0	0	0	0	0	0	1	0	0	0.0133	0	0	0	0	0	0	0	0	0	0	0	0	0.0133	0	0	0	0	0
Bacteria;Firmicutes;Clostridia;Clostridiales;Ruminococcaceae;PAC000661_g;PAC001716_s	PAC001716_s	2	6	0	0	1	0	1	1	1	1	0	0	1	0	0	1	4	7	0	0	0	0	0	2	2	2	1	0	3	0.0266	0.0797	0	0	0.0133	0	0.0133	0.0133	0.0133	0.0133	0	0	0.0133	0	0	0.0133	0.0532	0.093	0
Bacteria;Firmicutes;Clostridia;Clostridiales;Lachnospiraceae;PAC000664_g;PAC001717_s	PAC001717_s	0	2	0	0	0	0	0	0	0	0	0	0	0	4	2	0	0	0	0	0	0	0	0	0	0	0	0	0	0	0	0.0266	0	0	0	0	0	0	0	0	0	0	0	0.0532	0.0266	0	0	0	0
Bacteria;Firmicutes;Clostridia;Clostridiales;Christensenellaceae;PAC001301_g;PAC001718_s	PAC001718_s	0	0	0	0	0	0	0	0	0	0	0	0	0	0	0	0	0	0	0	0	0	0	0	0	0	0	0	0	0	0	0	0	0	0	0	0	0	0	0	0	0	0	0	0	0	0	0	0
Bacteria;Firmicutes;Clostridia;Clostridiales;Lachnospiraceae;KE159797_g;PAC001719_s	PAC001719_s	0	0	0	0	1	0	0	0	0	0	0	0	0	0	0	0	0	0	0	0	0	0	0	0	0	0	0	0	0	0	0	0	0	0.0133	0	0	0	0	0	0	0	0	0	0	0	0	0	0
Bacteria;Firmicutes;Clostridia;Clostridiales;Ruminococcaceae;Paludicola;PAC001720_s	PAC001720_s	0	0	0	0	0	0	0	0	0	0	0	0	0	0	0	0	0	0	0	0	0	0	0	0	0	0	0	0	0	0	0	0	0	0	0	0	0	0	0	0	0	0	0	0	0	0	0	0
Bacteria;Firmicutes;Clostridia;Clostridiales;Ruminococcaceae;PAC000661_g;PAC001721_s	PAC001721_s	0	0	0	0	0	0	0	0	0	0	0	0	0	0	0	0	0	0	0	0	0	0	0	0	0	0	0	0	0	0	0	0	0	0	0	0	0	0	0	0	0	0	0	0	0	0	0	0
Bacteria;Firmicutes;Clostridia;Clostridiales;Lachnospiraceae;Coprococcus_g2;PAC001722_s	PAC001722_s	0	0	0	0	0	1	0	0	0	2	0	0	0	0	0	1	0	0	0	1	0	0	0	1	0	0	0	0	0	0	0	0	0	0	0.0133	0	0	0	0.0266	0	0	0	0	0	0.0133	0	0	0
Bacteria;Firmicutes;Clostridia;Clostridiales;Lachnospiraceae;PAC001103_g;PAC001724_s group	PAC001724_s.group	2	2	0	0	0	4	1	0	0	1	0	0	0	0	1	1	1	0	2	0	0	1	1	1	0	1	0	1	0	0.0266	0.0266	0	0	0	0.0532	0.0133	0	0	0.0133	0	0	0	0	0.0133	0.0133	0.0133	0	0.0266
Bacteria;Firmicutes;Clostridia;Clostridiales;Lachnospiraceae;PAC001092_g;PAC001726_s	PAC001726_s	0	0	0	0	1	2	2	4	1	0	0	1	0	0	0	1	0	0	0	0	0	0	1	1	0	0	0	0	0	0	0	0	0	0.0133	0.0266	0.0266	0.0532	0.0133	0	0	0.0133	0	0	0	0.0133	0	0	0
Bacteria;Firmicutes;Clostridia;Clostridiales;Lachnospiraceae;PAC001385_g;PAC001727_s group	PAC001727_s.group	0	1	0	0	0	0	0	1	0	0	0	1	0	0	0	0	0	0	0	0	1	0	0	0	0	0	3	0	0	0	0.0133	0	0	0	0	0	0.0133	0	0	0	0.0133	0	0	0	0	0	0	0
Bacteria;Firmicutes;Clostridia;Clostridiales;Lachnospiraceae;Frisingicoccus;PAC001728_s group	PAC001728_s.group	0	0	0	0	0	0	0	3	0	0	0	0	0	0	0	0	0	1	0	1	0	0	0	1	0	0	0	0	0	0	0	0	0	0	0	0	0.0399	0	0	0	0	0	0	0	0	0	0.0133	0
Bacteria;Actinobacteria;Coriobacteriia;Coriobacteriales;Coriobacteriaceae;Enterorhabdus;PAC001730_s	PAC001730_s	0	0	0	0	0	0	0	0	0	0	0	0	0	0	0	0	0	0	0	0	0	0	0	0	0	0	0	0	0	0	0	0	0	0	0	0	0	0	0	0	0	0	0	0	0	0	0	0
Bacteria;Firmicutes;Clostridia;Clostridiales;Ruminococcaceae;PAC001468_g;PAC001731_s	PAC001731_s	1	0	1	0	0	0	0	0	2	0	0	1	1	1	1	1	1	0	0	1	3	0	0	0	1	0	0	0	0	0.0133	0	0.0133	0	0	0	0	0	0.0266	0	0	0.0133	0.0133	0.0133	0.0133	0.0133	0.0133	0	0
Bacteria;Bacteroidetes;Bacteroidia;Bacteroidales;Muribaculaceae;Muribaculum;PAC001735_s	PAC001735_s	367	137	196	213	97	0	0	0	0	0	0	536	290	59	141	176	144	87	408	93	91	253	106	260	277	120	184	96	185	4.8771	1.8206	2.6047	2.8306	1.289	0	0	0	0	0	0	7.1229	3.8538	0.7841	1.8738	2.3389	1.9136	1.1561	5.4219
Bacteria;Bacteroidetes;Bacteroidia;Bacteroidales;Muribaculaceae;PAC001068_g;PAC001736_s	PAC001736_s	5	15	9	13	0	4	2	13	19	6	12	20	30	13	11	13	15	20	13	31	18	19	3	29	39	6	24	45	10	0.0664	0.1993	0.1196	0.1728	0	0.0532	0.0266	0.1728	0.2525	0.0797	0.1595	0.2658	0.3987	0.1728	0.1462	0.1728	0.1993	0.2658	0.1728
Bacteria;Firmicutes;Clostridia;Clostridiales;Ruminococcaceae;Ruthenibacterium;PAC001737_s	PAC001737_s	0	0	0	2	0	0	0	11	0	6	0	0	0	0	0	0	0	0	0	0	0	0	0	0	0	0	0	0	0	0	0	0	0.0266	0	0	0	0.1462	0	0.0797	0	0	0	0	0	0	0	0	0
Bacteria;Firmicutes;Clostridia;Clostridiales;Lachnospiraceae;PAC001738_g;PAC001738_s	PAC001738_s	0	1	0	0	0	0	0	0	0	0	0	0	0	0	0	0	0	0	0	0	0	0	0	0	0	0	0	0	0	0	0.0133	0	0	0	0	0	0	0	0	0	0	0	0	0	0	0	0	0
Bacteria;Firmicutes;Clostridia;Clostridiales;Lachnospiraceae;Anaerotignum;PAC001740_s	PAC001740_s	0	0	0	0	1	0	1	1	0	1	1	0	3	1	4	1	2	0	1	0	1	0	0	2	1	0	0	1	1	0	0	0	0	0.0133	0	0.0133	0.0133	0	0.0133	0.0133	0	0.0399	0.0133	0.0532	0.0133	0.0266	0	0.0133
Bacteria;Firmicutes;Clostridia;Clostridiales;Lachnospiraceae;PAC001516_g;PAC001741_s	PAC001741_s	0	0	0	0	0	0	0	0	0	0	0	0	0	0	0	0	0	0	0	0	0	0	0	0	0	0	0	0	0	0	0	0	0	0	0	0	0	0	0	0	0	0	0	0	0	0	0	0
Bacteria;Firmicutes;Clostridia;Clostridiales;Lachnospiraceae;PAC001092_g;PAC001742_s	PAC001742_s	0	0	0	0	1	8	6	3	0	3	1	0	1	0	0	0	0	0	1	3	1	0	0	1	0	0	0	1	1	0	0	0	0	0.0133	0.1063	0.0797	0.0399	0	0.0399	0.0133	0	0.0133	0	0	0	0	0	0.0133
Bacteria;Firmicutes;Clostridia;Clostridiales;Christensenellaceae;PAC001360_g;PAC001743_s	PAC001743_s	0	0	0	0	0	0	0	0	0	0	0	5	8	1	1	0	7	0	0	0	0	0	0	0	0	0	0	0	0	0	0	0	0	0	0	0	0	0	0	0	0.0664	0.1063	0.0133	0.0133	0	0.093	0	0
Bacteria;Firmicutes;Clostridia;Clostridiales;Lachnospiraceae;Frisingicoccus;PAC001744_s group	PAC001744_s.group	2	2	0	0	10	6	10	4	5	6	2	2	3	2	3	0	2	2	2	6	2	3	2	2	0	4	3	8	2	0.0266	0.0266	0	0	0.1329	0.0797	0.1329	0.0532	0.0664	0.0797	0.0266	0.0266	0.0399	0.0266	0.0399	0	0.0266	0.0266	0.0266
Bacteria;Firmicutes;Clostridia;Clostridiales;Lachnospiraceae;PAC000692_g;PAC001745_s	PAC001745_s	3	3	0	1	40	0	11	0	4	0	3	0	6	0	0	3	1	1	5	10	14	2	0	2	0	2	0	4	3	0.0399	0.0399	0	0.0133	0.5316	0	0.1462	0	0.0532	0	0.0399	0	0.0797	0	0	0.0399	0.0133	0.0133	0.0664
Bacteria;Firmicutes;Clostridia;Clostridiales;Lachnospiraceae;PAC001199_g;PAC001746_s	PAC001746_s	0	0	0	0	0	0	0	0	0	0	0	0	0	0	0	0	0	0	0	0	0	0	0	0	0	0	0	0	0	0	0	0	0	0	0	0	0	0	0	0	0	0	0	0	0	0	0	0
Bacteria;Proteobacteria;Deltaproteobacteria;Desulfovibrionales;Desulfovibrionaceae;LT706945_g;PAC001747_s	PAC001747_s	4	6	1	2	6	15	21	20	23	10	4	3	5	5	7	5	7	2	3	2	1	16	1	3	5	0	3	12	0	0.0532	0.0797	0.0133	0.0266	0.0797	0.1993	0.2791	0.2658	0.3056	0.1329	0.0532	0.0399	0.0664	0.0664	0.093	0.0664	0.093	0.0266	0.0399
Bacteria;Firmicutes;Clostridia;Clostridiales;Ruminococcaceae;PAC001402_g;PAC001748_s	PAC001748_s	0	1	2	1	0	0	4	1	0	1	0	0	0	1	0	2	1	0	0	0	2	0	0	1	0	0	0	0	0	0	0.0133	0.0266	0.0133	0	0	0.0532	0.0133	0	0.0133	0	0	0	0.0133	0	0.0266	0.0133	0	0
Bacteria;Firmicutes;Clostridia;Clostridiales;Lachnospiraceae;Acetatifactor;PAC001749_s	PAC001749_s	0	2	0	0	0	1	3	0	0	0	0	0	0	0	0	0	0	0	1	0	1	1	0	5	1	0	0	0	0	0	0.0266	0	0	0	0.0133	0.0399	0	0	0	0	0	0	0	0	0	0	0	0.0133
Bacteria;Firmicutes;Clostridia;Clostridiales;Lachnospiraceae;PAC001138_g;PAC001750_s	PAC001750_s	0	1	0	0	1	0	0	0	0	0	0	0	0	0	0	0	0	0	0	0	0	0	0	0	0	0	0	0	0	0	0.0133	0	0	0.0133	0	0	0	0	0	0	0	0	0	0	0	0	0	0
Bacteria;Bacteroidetes;Bacteroidia;Bacteroidales;Muribaculaceae;PAC001068_g;PAC001751_s	PAC001751_s	11	17	0	11	0	0	0	0	12	1	7	0	0	0	0	0	0	0	0	0	0	0	0	0	0	0	0	0	0	0.1462	0.2259	0	0.1462	0	0	0	0	0.1595	0.0133	0.093	0	0	0	0	0	0	0	0
Bacteria;Firmicutes;Clostridia;Clostridiales;Lachnospiraceae;PAC001043_g;PAC001752_s	PAC001752_s	1	3	6	6	17	6	9	19	12	1	3	4	1	0	2	5	3	1	9	0	35	3	3	6	2	1	1	2	3	0.0133	0.0399	0.0797	0.0797	0.2259	0.0797	0.1196	0.2525	0.1595	0.0133	0.0399	0.0532	0.0133	0	0.0266	0.0664	0.0399	0.0133	0.1196
Bacteria;Firmicutes;Clostridia;Clostridiales;Lachnospiraceae;Marvinbryantia;PAC001753_s	PAC001753_s	6	2	0	0	7	1	8	0	1	25	8	3	2	4	0	11	0	9	13	2	0	15	0	59	6	9	2	17	5	0.0797	0.0266	0	0	0.093	0.0133	0.1063	0	0.0133	0.3322	0.1063	0.0399	0.0266	0.0532	0	0.1462	0	0.1196	0.1728
Bacteria;Firmicutes;Clostridia;Clostridiales;Lachnospiraceae;Blautia;PAC001754_s	PAC001754_s	0	1	0	0	0	0	0	0	0	0	0	0	0	0	0	0	0	0	0	0	0	0	0	0	0	0	0	0	0	0	0.0133	0	0	0	0	0	0	0	0	0	0	0	0	0	0	0	0	0
Bacteria;Firmicutes;Clostridia;Clostridiales;Lachnospiraceae;PAC001681_g;PAC001755_s	PAC001755_s	0	0	0	0	0	0	1	2	0	3	0	0	0	0	0	0	0	0	1	0	0	0	0	0	0	2	1	0	0	0	0	0	0	0	0	0.0133	0.0266	0	0.0399	0	0	0	0	0	0	0	0	0.0133
Bacteria;Bacteroidetes;Bacteroidia;Bacteroidales;Muribaculaceae;PAC000198_g;PAC001756_s	PAC001756_s	0	38	190	49	0	0	3	51	16	33	85	57	103	284	99	127	301	88	29	16	6	54	14	7	35	7	167	24	26	0	0.505	2.5249	0.6512	0	0	0.0399	0.6777	0.2126	0.4385	1.1296	0.7575	1.3688	3.7741	1.3156	1.6877	4	1.1694	0.3854
Bacteria;Firmicutes;Clostridia;Clostridiales;Lachnospiraceae;Clostridium_g21;PAC001757_s group	PAC001757_s.group	0	2	0	1	6	1	4	0	2	1	3	0	1	0	7	2	2	0	0	25	1	15	0	14	1	2	1	0	1	0	0.0266	0	0.0133	0.0797	0.0133	0.0532	0	0.0266	0.0133	0.0399	0	0.0133	0	0.093	0.0266	0.0266	0	0
Bacteria;Firmicutes;Clostridia;Clostridiales;Lachnospiraceae;PAC001524_g;PAC001758_s	PAC001758_s	0	9	0	2	1	2	0	0	0	0	0	0	1	2	0	0	0	1	1	0	1	0	0	11	3	0	1	1	1	0	0.1196	0	0.0266	0.0133	0.0266	0	0	0	0	0	0	0.0133	0.0266	0	0	0	0.0133	0.0133
Bacteria;Firmicutes;Clostridia;Clostridiales;Lachnospiraceae;Eubacterium_g6;PAC001759_s	PAC001759_s	0	0	0	0	0	0	0	0	0	0	0	0	0	0	0	0	0	0	0	0	0	0	0	0	0	0	0	0	0	0	0	0	0	0	0	0	0	0	0	0	0	0	0	0	0	0	0	0
Bacteria;Firmicutes;Clostridia;Clostridiales;Lachnospiraceae;PAC000692_g;PAC001760_s	PAC001760_s	0	0	0	0	1	0	0	0	0	0	0	0	0	0	0	0	1	0	0	0	0	0	0	0	0	1	0	0	0	0	0	0	0	0.0133	0	0	0	0	0	0	0	0	0	0	0	0.0133	0	0
Bacteria;Firmicutes;Clostridia;Clostridiales;Ruminococcaceae;Pseudoflavonifractor;PAC001761_s	PAC001761_s	0	0	0	0	1	3	1	1	0	0	0	0	0	0	0	0	0	2	0	0	0	3	0	1	0	0	0	0	0	0	0	0	0	0.0133	0.0399	0.0133	0.0133	0	0	0	0	0	0	0	0	0	0.0266	0
Bacteria;Firmicutes;Clostridia;Clostridiales;Lachnospiraceae;PAC000720_g;PAC001763_s	PAC001763_s	0	0	0	0	0	0	3	0	0	0	2	0	0	0	0	1	2	0	0	0	0	1	1	1	1	0	0	0	0	0	0	0	0	0	0	0.0399	0	0	0	0.0266	0	0	0	0	0.0133	0.0266	0	0
Bacteria;Firmicutes;Clostridia;Clostridiales;Ruminococcaceae;PAC001402_g;PAC001764_s	PAC001764_s	2	0	0	0	1	0	0	2	0	1	1	0	0	1	0	0	2	0	1	0	0	1	0	0	0	1	1	0	1	0.0266	0	0	0	0.0133	0	0	0.0266	0	0.0133	0.0133	0	0	0.0133	0	0	0.0266	0	0.0133
Bacteria;Bacteroidetes;Bacteroidia;Bacteroidales;Muribaculaceae;PAC001765_g;PAC001765_g_uc	PAC001765_g_uc	0	0	2	0	0	0	0	0	2	0	0	2	1	0	0	1	0	0	0	0	0	1	0	0	1	0	1	0	0	0	0	0.0266	0	0	0	0	0	0.0266	0	0	0.0266	0.0133	0	0	0.0133	0	0	0
Bacteria;Bacteroidetes;Bacteroidia;Bacteroidales;Muribaculaceae;PAC001765_g;PAC001765_s	PAC001765_s	18	7	18	9	2	3	0	9	17	4	26	16	13	15	14	16	14	11	9	10	6	6	1	14	12	6	10	14	9	0.2392	0.093	0.2392	0.1196	0.0266	0.0399	0	0.1196	0.2259	0.0532	0.3455	0.2126	0.1728	0.1993	0.186	0.2126	0.186	0.1462	0.1196
Bacteria;Bacteroidetes;Bacteroidia;Bacteroidales;Muribaculaceae;PAC001068_g;PAC001766_s	PAC001766_s	6	8	6	4	1	2	0	2	13	4	7	6	9	8	13	4	12	10	1	8	1	10	3	6	6	2	7	10	2	0.0797	0.1063	0.0797	0.0532	0.0133	0.0266	0	0.0266	0.1728	0.0532	0.093	0.0797	0.1196	0.1063	0.1728	0.0532	0.1595	0.1329	0.0133
Bacteria;Firmicutes;Clostridia;Clostridiales;Mogibacterium_f;PAC001236_g;PAC001767_s	PAC001767_s	1	2	0	0	0	0	0	0	1	0	0	0	0	0	0	1	0	0	0	1	0	1	0	0	0	1	0	0	0	0.0133	0.0266	0	0	0	0	0	0	0.0133	0	0	0	0	0	0	0.0133	0	0	0
Bacteria;Firmicutes;Clostridia;Clostridiales;Ruminococcaceae;PAC000661_g;PAC001768_s	PAC001768_s	14	16	0	7	15	4	4	12	7	3	6	0	5	0	3	2	4	19	3	1	1	5	1	21	19	3	4	7	8	0.186	0.2126	0	0.093	0.1993	0.0532	0.0532	0.1595	0.093	0.0399	0.0797	0	0.0664	0	0.0399	0.0266	0.0532	0.2525	0.0399
Bacteria;Firmicutes;Clostridia;Clostridiales;Lachnospiraceae;PAC000664_g;PAC001769_s	PAC001769_s	0	4	0	0	0	1	2	0	0	0	0	0	1	0	2	0	2	0	1	1	0	1	1	2	1	0	1	0	0	0	0.0532	0	0	0	0.0133	0.0266	0	0	0	0	0	0.0133	0	0.0266	0	0.0266	0	0.0133
Bacteria;Firmicutes;Clostridia;Clostridiales;Lachnospiraceae;KE159538_g;PAC001770_s	PAC001770_s	0	0	0	0	0	0	0	0	0	0	0	185	1	0	0	0	0	0	0	0	0	0	0	1	0	0	0	0	0	0	0	0	0	0	0	0	0	0	0	0	2.4585	0.0133	0	0	0	0	0	0
Bacteria;Firmicutes;Clostridia;Clostridiales;Christensenellaceae;PAC001207_g;PAC001771_s	PAC001771_s	0	1	0	0	1	0	0	0	4	0	0	3	0	1	0	1	0	2	1	0	0	0	0	1	1	0	0	0	1	0	0.0133	0	0	0.0133	0	0	0	0.0532	0	0	0.0399	0	0.0133	0	0.0133	0	0.0266	0.0133
Bacteria;Firmicutes;Clostridia;Clostridiales;Lachnospiraceae;Clostridium_g21;PAC001772_s	PAC001772_s	7	0	0	1	1	11	9	12	0	3	0	1	4	0	1	2	4	2	2	1	2	5	1	4	2	1	0	6	7	0.093	0	0	0.0133	0.0133	0.1462	0.1196	0.1595	0	0.0399	0	0.0133	0.0532	0	0.0133	0.0266	0.0532	0.0266	0.0266
Bacteria;Firmicutes;Clostridia;Clostridiales;Lachnospiraceae;Acetatifactor;PAC001773_s	PAC001773_s	3	2	0	2	1	1	4	7	5	0	0	1	0	0	0	0	1	0	2	2	3	1	0	7	0	0	1	1	1	0.0399	0.0266	0	0.0266	0.0133	0.0133	0.0532	0.093	0.0664	0	0	0.0133	0	0	0	0	0.0133	0	0.0266
Bacteria;Firmicutes;Clostridia;Clostridiales;Lachnospiraceae;PAC001092_g;PAC001774_s	PAC001774_s	0	1	0	1	0	1	2	5	2	1	1	2	3	0	0	1	0	0	0	0	0	1	0	3	0	2	2	2	0	0	0.0133	0	0.0133	0	0.0133	0.0266	0.0664	0.0266	0.0133	0.0133	0.0266	0.0399	0	0	0.0133	0	0	0
Bacteria;Firmicutes;Clostridia;Clostridiales;Lachnospiraceae;PAC001138_g;PAC001775_s	PAC001775_s	7	9	0	0	12	4	8	19	0	3	0	0	0	0	0	0	0	0	0	0	0	0	0	0	0	0	0	0	0	0.093	0.1196	0	0	0.1595	0.0532	0.1063	0.2525	0	0.0399	0	0	0	0	0	0	0	0	0
Bacteria;Firmicutes;Clostridia;Clostridiales;Lachnospiraceae;KE159571_g;PAC001776_s group	PAC001776_s.group	0	0	0	0	0	0	0	0	0	0	0	0	0	0	0	0	0	0	0	0	0	0	0	0	0	0	0	0	0	0	0	0	0	0	0	0	0	0	0	0	0	0	0	0	0	0	0	0
Bacteria;Firmicutes;Clostridia;Clostridiales;Ruminococcaceae;PAC000661_g;PAC001777_s group	PAC001777_s.group	1	9	3	2	8	2	1	0	2	0	1	0	1	8	0	1	0	5	4	1	5	2	0	2	3	3	1	3	1	0.0133	0.1196	0.0399	0.0266	0.1063	0.0266	0.0133	0	0.0266	0	0.0133	0	0.0133	0.1063	0	0.0133	0	0.0664	0.0532
Bacteria;Firmicutes;Clostridia;Clostridiales;Ruminococcaceae;PAC001778_g;PAC001778_s	PAC001778_s	11	11	4	6	5	8	11	5	26	1	2	5	6	6	1	1	2	3	0	8	3	5	0	6	0	2	3	6	1	0.1462	0.1462	0.0532	0.0797	0.0664	0.1063	0.1462	0.0664	0.3455	0.0133	0.0266	0.0664	0.0797	0.0797	0.0133	0.0133	0.0266	0.0399	0
Bacteria;Firmicutes;Clostridia;Clostridiales;Eubacteriaceae;Anaerofustis;PAC001779_s	PAC001779_s	0	0	0	0	0	0	0	0	0	0	0	0	0	0	0	0	0	0	0	0	0	0	0	0	0	0	0	0	0	0	0	0	0	0	0	0	0	0	0	0	0	0	0	0	0	0	0	0
Bacteria;Firmicutes;Clostridia;Clostridiales;Ruminococcaceae;PAC000661_g;PAC001782_s	PAC001782_s	3	15	1	5	0	9	0	2	0	4	0	0	1	8	0	9	3	48	9	1	5	1	5	0	23	7	2	2	12	0.0399	0.1993	0.0133	0.0664	0	0.1196	0	0.0266	0	0.0532	0	0	0.0133	0.1063	0	0.1196	0.0399	0.6379	0.1196
Bacteria;Bacteroidetes;Bacteroidia;Bacteroidales;Porphyromonadaceae;Parabacteroides;PAC001783_s	PAC001783_s	1	0	40	2	1	0	0	0	0	2	7	1	1	2	1	1	1	3	4	6	4	7	1	1	0	3	0	0	2	0.0133	0	0.5316	0.0266	0.0133	0	0	0	0	0.0266	0.093	0.0133	0.0133	0.0266	0.0133	0.0133	0.0133	0.0399	0.0532
Bacteria;Firmicutes;Clostridia;Clostridiales;Ruminococcaceae;Paludicola;PAC001784_s	PAC001784_s	0	0	0	0	0	0	0	0	0	0	0	0	0	0	0	0	0	0	1	0	0	0	0	0	0	0	0	0	0	0	0	0	0	0	0	0	0	0	0	0	0	0	0	0	0	0	0	0.0133
Bacteria;Firmicutes;Clostridia;Clostridiales;Ruminococcaceae;PAC000661_g;PAC001785_s	PAC001785_s	0	0	0	0	0	0	0	0	0	0	0	0	0	0	0	0	1	1	0	0	0	0	0	0	0	1	0	4	1	0	0	0	0	0	0	0	0	0	0	0	0	0	0	0	0	0.0133	0.0133	0
Bacteria;Firmicutes;Clostridia;Clostridiales;Ruminococcaceae;Pseudoflavonifractor;PAC001786_s	PAC001786_s	15	29	10	25	13	11	37	22	29	10	10	5	8	13	17	20	11	9	9	8	10	13	1	24	25	26	19	20	16	0.1993	0.3854	0.1329	0.3322	0.1728	0.1462	0.4917	0.2924	0.3854	0.1329	0.1329	0.0664	0.1063	0.1728	0.2259	0.2658	0.1462	0.1196	0.1196
Bacteria;Firmicutes;Clostridia;Clostridiales;Lachnospiraceae;PAC001165_g;PAC001796_s	PAC001796_s	8	3	1	6	1	4	45	75	7	6	7	0	6	1	4	3	6	2	4	11	0	6	2	16	9	5	4	3	1	0.1063	0.0399	0.0133	0.0797	0.0133	0.0532	0.598	0.9967	0.093	0.0797	0.093	0	0.0797	0.0133	0.0532	0.0399	0.0797	0.0266	0.0532
Bacteria;Cyanobacteria;Vampirovibrio_c;FR888536_o;FR888536_f;FR888536_g;PAC001797_s	PAC001797_s	0	18	46	0	0	0	0	2	1	88	3	0	7	209	33	10	64	24	0	29	24	206	49	0	25	3	64	44	9	0	0.2392	0.6113	0	0	0	0	0.0266	0.0133	1.1694	0.0399	0	0.093	2.7774	0.4385	0.1329	0.8505	0.3189	0
Bacteria;Firmicutes;Clostridia;Clostridiales;Lachnospiraceae;Acetatifactor;PAC001801_s	PAC001801_s	5	0	0	0	4	4	10	4	9	0	0	1	3	4	0	1	1	0	1	4	3	3	0	6	0	1	0	0	0	0.0664	0	0	0	0.0532	0.0532	0.1329	0.0532	0.1196	0	0	0.0133	0.0399	0.0532	0	0.0133	0.0133	0	0.0133
Bacteria;Bacteroidetes;Bacteroidia;Bacteroidales;Muribaculaceae;PAC000186_g;PAC001806_s	PAC001806_s	0	2	14	0	0	0	0	0	0	0	0	0	0	0	0	0	0	0	0	0	0	0	0	0	0	0	0	0	0	0	0.0266	0.186	0	0	0	0	0	0	0	0	0	0	0	0	0	0	0	0
Bacteria;Cyanobacteria;Vampirovibrio_c;FR888536_o;FR888536_f;FR888536_g;PAC001807_s	PAC001807_s	0	31	39	16	0	0	0	3	0	0	21	0	65	220	26	0	0	0	1	0	0	0	0	0	33	0	0	54	0	0	0.412	0.5183	0.2126	0	0	0	0.0399	0	0	0.2791	0	0.8638	2.9236	0.3455	0	0	0	0.0133
Bacteria;Firmicutes;Clostridia;Clostridiales;Lachnospiraceae;PAC001212_g;PAC001809_s	PAC001809_s	0	0	1	1	2	21	0	0	0	0	0	0	4	0	1	0	12	0	3	17	23	0	0	8	0	7	0	3	6	0	0	0.0133	0.0133	0.0266	0.2791	0	0	0	0	0	0	0.0532	0	0.0133	0	0.1595	0	0.0399
Bacteria;Firmicutes;Clostridia;Clostridiales;Lachnospiraceae;PAC001092_g;PAC001811_s	PAC001811_s	0	0	0	0	1	2	4	3	0	0	0	0	0	0	0	0	0	0	0	2	1	0	0	0	1	0	0	0	0	0	0	0	0	0.0133	0.0266	0.0532	0.0399	0	0	0	0	0	0	0	0	0	0	0
Bacteria;Firmicutes;Clostridia;Clostridiales;Ruminococcaceae;PAC000661_g;PAC001812_s	PAC001812_s	0	0	0	0	0	0	0	0	0	0	0	0	0	0	0	0	0	0	0	0	0	0	0	0	0	0	0	0	0	0	0	0	0	0	0	0	0	0	0	0	0	0	0	0	0	0	0	0
Bacteria;Firmicutes;Clostridia;Clostridiales;Lachnospiraceae;PAC001270_g;PAC001899_s group	PAC001899_s.group	13	2	1	4	1	10	9	8	11	5	2	2	1	0	1	1	2	1	2	0	4	2	1	5	2	1	1	2	0	0.1728	0.0266	0.0133	0.0532	0.0133	0.1329	0.1196	0.1063	0.1462	0.0664	0.0266	0.0266	0.0133	0	0.0133	0.0133	0.0266	0.0133	0.0266
Bacteria;Firmicutes;Clostridia;Clostridiales;Lachnospiraceae;KE159600_g;PAC001901_s	PAC001901_s	0	0	0	0	0	0	0	0	0	0	0	0	0	0	0	0	0	0	0	0	0	0	0	0	0	0	0	0	0	0	0	0	0	0	0	0	0	0	0	0	0	0	0	0	0	0	0	0
Bacteria;Firmicutes;Clostridia;Clostridiales;Lachnospiraceae;LLKB_g;PAC001902_s	PAC001902_s	0	0	0	3	0	0	0	0	0	0	0	0	0	0	0	0	0	0	0	0	0	0	0	0	0	0	0	0	0	0	0	0	0.0399	0	0	0	0	0	0	0	0	0	0	0	0	0	0	0
Bacteria;Firmicutes;Clostridia;Clostridiales;Ruminococcaceae;PAC001908_g;PAC001908_s	PAC001908_s	0	1	0	0	0	0	0	0	1	0	0	0	1	0	1	1	1	0	0	1	0	2	0	0	1	0	0	0	1	0	0.0133	0	0	0	0	0	0	0.0133	0	0	0	0.0133	0	0.0133	0.0133	0.0133	0	0
Bacteria;Firmicutes;Clostridia;Clostridiales;Ruminococcaceae;PAC001778_g;PAC001909_s	PAC001909_s	0	0	0	0	0	0	0	0	0	0	0	0	0	0	0	0	0	0	0	0	0	0	0	0	0	1	0	0	0	0	0	0	0	0	0	0	0	0	0	0	0	0	0	0	0	0	0	0
Bacteria;Firmicutes;Clostridia;Clostridiales;Ruminococcaceae;Anaerotruncus;PAC001925_s	PAC001925_s	0	0	0	1	0	1	0	0	1	0	0	0	0	0	0	0	0	0	0	0	0	0	0	0	0	2	1	0	0	0	0	0	0.0133	0	0.0133	0	0	0.0133	0	0	0	0	0	0	0	0	0	0
Bacteria;Firmicutes;Clostridia;Clostridiales;Mogibacterium_f;Emergencia;PAC001931_s	PAC001931_s	0	0	0	0	0	0	0	0	0	0	0	0	0	0	0	0	0	0	0	0	0	0	0	0	0	0	0	0	0	0	0	0	0	0	0	0	0	0	0	0	0	0	0	0	0	0	0	0
Bacteria;Firmicutes;Clostridia;Clostridiales;Lachnospiraceae;KE159571_g;PAC001933_s	PAC001933_s	0	0	1	0	1	0	4	0	2	0	1	0	0	2	1	0	2	0	1	2	1	1	0	5	0	0	1	0	3	0	0	0.0133	0	0.0133	0	0.0532	0	0.0266	0	0.0133	0	0	0.0266	0.0133	0	0.0266	0	0.0133
Bacteria;Actinobacteria;Coriobacteriia;Coriobacteriales;Coriobacteriaceae;Enterorhabdus;PAC001978_s	PAC001978_s	0	0	0	0	0	0	1	0	0	0	0	0	0	0	0	0	0	0	0	0	0	0	0	0	0	0	0	0	0	0	0	0	0	0	0	0.0133	0	0	0	0	0	0	0	0	0	0	0	0
Bacteria;Firmicutes;Clostridia;Clostridiales;Lachnospiraceae;PAC001452_g;PAC001981_s group	PAC001981_s.group	0	0	0	0	0	0	0	0	0	0	0	0	0	0	0	0	0	0	0	0	0	0	0	0	0	0	2	1	0	0	0	0	0	0	0	0	0	0	0	0	0	0	0	0	0	0	0	0
Bacteria;Firmicutes;Clostridia;Clostridiales;Ruminococcaceae;PAC000661_g;PAC001983_s	PAC001983_s	0	0	0	0	0	0	0	0	0	0	0	0	0	0	0	0	0	0	0	0	0	0	0	1	0	0	0	0	0	0	0	0	0	0	0	0	0	0	0	0	0	0	0	0	0	0	0	0
Bacteria;Firmicutes;Clostridia;Clostridiales;Lachnospiraceae;PAC000664_g;PAC002004_s group	PAC002004_s.group	49	21	1	3	8	193	284	129	0	18	15	20	6	0	2	3	7	8	14	35	1	4	4	28	7	4	1	27	0	0.6512	0.2791	0.0133	0.0399	0.1063	2.5648	3.7741	1.7143	0	0.2392	0.1993	0.2658	0.0797	0	0.0266	0.0399	0.093	0.1063	0.186
Bacteria;Firmicutes;Clostridia;Clostridiales;Lachnospiraceae;PAC001225_g;PAC002005_s	PAC002005_s	0	0	0	0	0	1	1	0	0	0	0	0	0	0	0	0	0	0	1	1	0	0	0	0	0	0	0	0	0	0	0	0	0	0	0.0133	0.0133	0	0	0	0	0	0	0	0	0	0	0	0.0133
Bacteria;Firmicutes;Clostridia;Clostridiales;Lachnospiraceae;KE159571_g;PAC002009_s group	PAC002009_s.group	0	2	0	0	0	0	0	0	0	0	0	0	0	0	0	0	0	0	0	0	0	0	0	0	0	0	0	0	0	0	0.0266	0	0	0	0	0	0	0	0	0	0	0	0	0	0	0	0	0
Bacteria;Firmicutes;Clostridia;Clostridiales;Ruminococcaceae;Harryflintia;PAC002011_s	PAC002011_s	0	0	0	0	0	1	0	0	0	0	0	0	0	1	1	0	1	0	1	0	0	0	0	1	0	1	0	0	0	0	0	0	0	0	0.0133	0	0	0	0	0	0	0	0.0133	0.0133	0	0.0133	0	0.0133
Bacteria;Firmicutes;Clostridia;Clostridiales;Ruminococcaceae;PAC000661_g;PAC002012_s	PAC002012_s	12	8	1	3	8	4	2	2	5	2	6	5	3	4	0	7	1	12	1	1	9	6	0	6	1	5	1	9	1	0.1595	0.1063	0.0133	0.0399	0.1063	0.0532	0.0266	0.0266	0.0664	0.0266	0.0797	0.0664	0.0399	0.0532	0	0.093	0.0133	0.1595	0.0133
Bacteria;Firmicutes;Clostridia;Clostridiales;Lachnospiraceae;PAC001228_g;PAC002027_s	PAC002027_s	11	2	39	1	16	54	89	14	5	45	6	11	11	8	33	15	4	6	22	23	27	30	0	28	7	44	0	3	9	0.1462	0.0266	0.5183	0.0133	0.2126	0.7176	1.1827	0.186	0.0664	0.598	0.0797	0.1462	0.1462	0.1063	0.4385	0.1993	0.0532	0.0797	0.2924
Bacteria;Firmicutes;Clostridia;Clostridiales;Lachnospiraceae;PAC001092_g;PAC002030_s	PAC002030_s	4	0	0	3	0	2	9	12	1	0	0	0	0	1	0	2	2	0	0	1	0	2	0	2	0	0	0	0	0	0.0532	0	0	0.0399	0	0.0266	0.1196	0.1595	0.0133	0	0	0	0	0.0133	0	0.0266	0.0266	0	0
Bacteria;Firmicutes;Clostridia;Clostridiales;Lachnospiraceae;KE159571_g;PAC002035_s	PAC002035_s	0	0	0	0	0	0	0	0	0	0	0	0	1	0	0	0	0	0	0	0	0	0	0	0	0	0	0	0	0	0	0	0	0	0	0	0	0	0	0	0	0	0.0133	0	0	0	0	0	0
Bacteria;Firmicutes;Clostridia;Clostridiales;Lachnospiraceae;PAC002039_g;PAC002039_g_uc	PAC002039_g_uc	0	0	0	0	0	0	0	0	0	0	0	0	0	0	0	0	1	0	0	0	0	0	0	0	0	0	0	0	0	0	0	0	0	0	0	0	0	0	0	0	0	0	0	0	0	0.0133	0	0
Bacteria;Firmicutes;Clostridia;Clostridiales;Lachnospiraceae;PAC002039_g;PAC002039_s	PAC002039_s	0	2	0	0	0	1	1	0	2	0	0	2	0	0	0	0	1	2	1	2	1	2	0	9	0	3	1	2	0	0	0.0266	0	0	0	0.0133	0.0133	0	0.0266	0	0	0.0266	0	0	0	0	0.0133	0.0266	0.0133
Bacteria;Firmicutes;Clostridia;Clostridiales;Lachnospiraceae;PAC002042_g;PAC002042_g_uc	PAC002042_g_uc	0	0	0	0	0	0	1	0	0	0	0	0	0	0	0	0	0	0	0	0	0	0	0	0	0	0	0	0	0	0	0	0	0	0	0	0.0133	0	0	0	0	0	0	0	0	0	0	0	0
Bacteria;Firmicutes;Clostridia;Clostridiales;Lachnospiraceae;PAC002042_g;PAC002042_s	PAC002042_s	0	3	2	1	0	4	10	6	2	1	2	4	2	0	0	0	0	0	0	2	1	2	0	1	0	2	0	1	0	0	0.0399	0.0266	0.0133	0	0.0532	0.1329	0.0797	0.0266	0.0133	0.0266	0.0532	0.0266	0	0	0	0	0	0
Bacteria;Firmicutes;Clostridia;Clostridiales;Ruminococcaceae;CCYH_g;PAC002071_s group	PAC002071_s.group	0	0	0	0	0	0	0	0	0	0	0	0	0	0	0	0	0	0	0	0	0	0	0	0	0	0	0	0	0	0	0	0	0	0	0	0	0	0	0	0	0	0	0	0	0	0	0	0
Bacteria;Firmicutes;Clostridia;Clostridiales;Ruminococcaceae;PAC000661_g;PAC002103_s	PAC002103_s	5	10	3	5	4	1	0	0	2	3	1	1	4	1	1	0	1	2	1	1	2	0	0	4	5	2	1	4	0	0.0664	0.1329	0.0399	0.0664	0.0532	0.0133	0	0	0.0266	0.0399	0.0133	0.0133	0.0532	0.0133	0.0133	0	0.0133	0.0266	0.0133
Bacteria;Firmicutes;Clostridia;Clostridiales;Ruminococcaceae;PAC000661_g;PAC002104_s	PAC002104_s	18	10	47	14	1	15	0	4	4	1	4	2	7	2	1	6	12	20	1	0	2	6	4	3	9	44	1	7	1	0.2392	0.1329	0.6246	0.186	0.0133	0.1993	0	0.0532	0.0532	0.0133	0.0532	0.0266	0.093	0.0266	0.0133	0.0797	0.1595	0.2658	0.0133
Bacteria;Firmicutes;Clostridia;Clostridiales;Ruminococcaceae;PAC000661_g;PAC002109_s	PAC002109_s	0	0	2	0	0	0	0	0	1	0	0	0	19	1	7	21	0	2	0	9	4	0	1	0	0	4	3	2	34	0	0	0.0266	0	0	0	0	0	0.0133	0	0	0	0.2525	0.0133	0.093	0.2791	0	0.0266	0
Bacteria;Firmicutes;Clostridia;Clostridiales;Ruminococcaceae;Oscillibacter;PAC002110_s	PAC002110_s	0	9	0	2	0	0	0	0	0	7	0	0	0	0	1	0	0	3	3	0	0	2	0	0	0	0	2	0	0	0	0.1196	0	0.0266	0	0	0	0	0	0.093	0	0	0	0	0.0133	0	0	0.0399	0.0399
Bacteria;Firmicutes;Clostridia;Clostridiales;Ruminococcaceae;PAC001144_g;PAC002112_s	PAC002112_s	0	0	0	1	0	0	0	0	0	0	0	0	0	0	0	0	0	0	0	0	0	0	0	0	0	0	0	0	0	0	0	0	0.0133	0	0	0	0	0	0	0	0	0	0	0	0	0	0	0
Bacteria;Firmicutes;Clostridia;Clostridiales;Ruminococcaceae;Pseudoflavonifractor;PAC002119_s group	PAC002119_s.group	0	0	0	0	0	0	0	0	0	0	0	0	0	0	0	0	0	0	0	0	0	0	0	0	0	0	0	0	0	0	0	0	0	0	0	0	0	0	0	0	0	0	0	0	0	0	0	0
Bacteria;Firmicutes;Negativicutes;Hydrogenispora_o;Hydrogenispora_f;PAC002129_g;PAC002129_s	PAC002129_s	0	1	8	1	0	0	0	0	0	5	4	1	2	5	2	2	1	3	2	3	0	9	0	2	2	8	2	4	5	0	0.0133	0.1063	0.0133	0	0	0	0	0	0.0664	0.0532	0.0133	0.0266	0.0664	0.0266	0.0266	0.0133	0.0399	0.0266
Bacteria;Firmicutes;Clostridia;Clostridiales;Ruminococcaceae;Pseudoflavonifractor;PAC002132_s	PAC002132_s	1	0	0	0	0	2	0	1	1	0	0	0	0	1	0	1	0	2	2	0	0	2	0	1	0	0	0	0	1	0.0133	0	0	0	0	0.0266	0	0.0133	0.0133	0	0	0	0	0.0133	0	0.0133	0	0.0266	0.0266
Bacteria;Firmicutes;Clostridia;Clostridiales;Ruminococcaceae;Sporobacter;PAC002139_s	PAC002139_s	0	0	0	1	0	0	0	0	0	0	0	0	0	0	0	0	0	0	0	0	0	0	0	0	0	0	0	0	0	0	0	0	0.0133	0	0	0	0	0	0	0	0	0	0	0	0	0	0	0
Bacteria;Tenericutes;Mollicutes;PAC001057_o;PAC001057_f;PAC001108_g;PAC002140_s	PAC002140_s	0	0	0	0	0	0	0	0	0	0	0	0	0	0	0	0	0	0	0	0	0	0	0	0	0	0	1	0	1	0	0	0	0	0	0	0	0	0	0	0	0	0	0	0	0	0	0	0
Bacteria;Firmicutes;Clostridia;Clostridiales;Christensenellaceae;PAC002147_g;PAC002147_s	PAC002147_s	2	10	2	0	7	4	0	2	0	0	1	0	1	1	2	0	1	1	0	1	0	2	0	2	1	3	1	0	1	0.0266	0.1329	0.0266	0	0.093	0.0532	0	0.0266	0	0	0.0133	0	0.0133	0.0133	0.0266	0	0.0133	0.0133	0
Bacteria;Firmicutes;Clostridia;Clostridiales;Ruminococcaceae;PAC002148_g;PAC002148_s	PAC002148_s	0	0	0	0	0	0	0	0	0	0	0	0	0	0	0	0	0	0	0	0	0	0	1	0	0	0	0	0	0	0	0	0	0	0	0	0	0	0	0	0	0	0	0	0	0	0	0	0
Bacteria;Firmicutes;Clostridia;Clostridiales;Ruminococcaceae;Harryflintia;PAC002149_s	PAC002149_s	0	2	0	0	0	0	1	0	0	1	1	0	0	0	0	0	1	0	0	0	0	0	0	0	0	0	0	0	0	0	0.0266	0	0	0	0	0.0133	0	0	0.0133	0.0133	0	0	0	0	0	0.0133	0	0
Bacteria;Firmicutes;Clostridia;Clostridiales;Lachnospiraceae;PAC002153_g;PAC002153_s	PAC002153_s	0	0	0	0	0	0	0	1	0	0	0	0	0	0	0	0	0	0	0	0	0	0	0	0	0	0	0	0	0	0	0	0	0	0	0	0	0.0133	0	0	0	0	0	0	0	0	0	0	0
Bacteria;Firmicutes;Clostridia;Clostridiales;Ruminococcaceae;PAC002156_g;PAC002156_s group	PAC002156_s.group	0	0	0	0	0	0	0	0	0	0	0	0	0	1	0	0	0	0	0	0	1	0	0	0	0	0	0	0	0	0	0	0	0	0	0	0	0	0	0	0	0	0	0.0133	0	0	0	0	0
Bacteria;Firmicutes;Clostridia;Clostridiales;Ruminococcaceae;PAC000661_g;PAC002158_s	PAC002158_s	0	0	0	0	0	0	0	0	0	0	0	0	0	0	0	0	0	0	0	0	1	0	0	1	0	0	0	0	0	0	0	0	0	0	0	0	0	0	0	0	0	0	0	0	0	0	0	0
Bacteria;Firmicutes;Clostridia;Clostridiales;Ruminococcaceae;PAC000661_g;PAC002159_s	PAC002159_s	0	0	0	0	1	2	0	0	0	1	0	2	0	0	0	1	0	3	1	0	3	0	0	0	0	1	0	0	1	0	0	0	0	0.0133	0.0266	0	0	0	0.0133	0	0.0266	0	0	0	0.0133	0	0.0399	0.0133
Bacteria;Firmicutes;Clostridia;Clostridiales;Christensenellaceae;Christensenella;PAC002165_s	PAC002165_s	0	0	0	0	0	0	0	0	0	2	0	0	0	0	0	0	0	0	0	0	0	0	0	0	0	0	0	0	0	0	0	0	0	0	0	0	0	0	0.0266	0	0	0	0	0	0	0	0	0
Bacteria;Firmicutes;Clostridia;Clostridiales;Christensenellaceae;PAC001219_g;PAC002168_s	PAC002168_s	0	1	0	0	0	0	0	0	0	0	0	0	0	0	0	0	0	0	0	0	2	0	0	2	0	0	0	0	0	0	0.0133	0	0	0	0	0	0	0	0	0	0	0	0	0	0	0	0	0
Bacteria;Firmicutes;Clostridia;Clostridiales;Christensenellaceae;PAC002169_g;PAC002169_s	PAC002169_s	1	0	0	1	0	0	1	1	0	0	0	0	0	0	0	0	0	0	0	0	0	0	0	1	0	0	0	0	0	0.0133	0	0	0.0133	0	0	0.0133	0.0133	0	0	0	0	0	0	0	0	0	0	0
Bacteria;Firmicutes;Clostridia;Clostridiales;Lachnospiraceae;Eisenbergiella;PAC002175_s	PAC002175_s	0	0	0	0	0	1	0	0	0	0	0	0	0	0	0	0	0	0	0	0	0	0	0	0	0	0	0	0	0	0	0	0	0	0	0.0133	0	0	0	0	0	0	0	0	0	0	0	0	0
Bacteria;Firmicutes;Clostridia;Clostridiales;Lachnospiraceae;Eubacterium_g6;PAC002177_s	PAC002177_s	0	0	0	0	0	0	0	0	0	0	0	0	0	0	0	0	0	0	0	0	0	0	0	0	1	0	1	0	0	0	0	0	0	0	0	0	0	0	0	0	0	0	0	0	0	0	0	0
Bacteria;Firmicutes;Clostridia;Clostridiales;Lachnospiraceae;PAC002178_g;PAC002178_s	PAC002178_s	0	2	0	0	1	0	0	0	0	0	0	0	0	0	0	0	0	0	0	0	1	0	0	0	0	0	0	0	0	0	0.0266	0	0	0.0133	0	0	0	0	0	0	0	0	0	0	0	0	0	0
Bacteria;Firmicutes;Clostridia;Clostridiales;Lachnospiraceae;KE159600_g;PAC002179_s	PAC002179_s	0	0	0	0	0	0	0	0	0	0	0	0	0	0	0	0	0	0	0	0	0	0	0	0	0	0	0	0	0	0	0	0	0	0	0	0	0	0	0	0	0	0	0	0	0	0	0	0
Bacteria;Firmicutes;Clostridia;Clostridiales;Lachnospiraceae;PAC002042_g;PAC002180_s	PAC002180_s	1	0	0	0	0	0	1	0	0	0	0	0	0	0	0	0	0	0	0	0	0	1	0	0	0	0	0	0	0	0.0133	0	0	0	0	0	0.0133	0	0	0	0	0	0	0	0	0	0	0	0
Bacteria;Firmicutes;Clostridia;Clostridiales;Ruminococcaceae;PAC002187_g;PAC002187_s	PAC002187_s	0	0	0	0	0	0	0	0	0	0	0	0	0	0	0	0	0	0	0	0	0	0	0	0	0	0	0	0	0	0	0	0	0	0	0	0	0	0	0	0	0	0	0	0	0	0	0	0
Bacteria;Tenericutes;Mollicutes;PAC001057_o;PAC001057_f;PAC001108_g;PAC002189_s	PAC002189_s	0	0	0	0	0	0	0	0	0	0	0	0	0	0	0	0	0	0	0	0	0	0	0	0	0	0	0	1	0	0	0	0	0	0	0	0	0	0	0	0	0	0	0	0	0	0	0	0
Bacteria;Firmicutes;Clostridia;Clostridiales;Ruminococcaceae;PAC002194_g;PAC002194_s	PAC002194_s	0	0	0	0	0	0	0	0	0	0	0	0	0	0	0	0	0	0	0	0	0	0	0	0	0	0	0	0	0	0	0	0	0	0	0	0	0	0	0	0	0	0	0	0	0	0	0	0
Bacteria;Firmicutes;Clostridia;Clostridiales;Lachnospiraceae;PAC002196_g;PAC002196_g_uc	PAC002196_g_uc	0	0	0	0	1	2	6	0	0	0	0	0	0	0	0	0	0	0	0	0	0	0	0	0	0	2	0	1	1	0	0	0	0	0.0133	0.0266	0.0797	0	0	0	0	0	0	0	0	0	0	0	0
Bacteria;Firmicutes;Clostridia;Clostridiales;Lachnospiraceae;PAC002196_g;PAC002196_s	PAC002196_s	0	0	0	4	8	4	20	4	0	1	0	1	1	1	0	0	0	1	1	0	0	0	0	1	0	0	0	3	3	0	0	0	0.0532	0.1063	0.0532	0.2658	0.0532	0	0.0133	0	0.0133	0.0133	0.0133	0	0	0	0.0133	0.0133
Bacteria;Firmicutes;Clostridia;Clostridiales;Ruminococcaceae;PAC002203_g;PAC002203_s	PAC002203_s	0	0	0	0	0	0	0	0	0	0	0	0	0	0	0	0	0	0	0	0	0	0	0	0	0	0	0	0	0	0	0	0	0	0	0	0	0	0	0	0	0	0	0	0	0	0	0	0
Bacteria;Firmicutes;Clostridia;Clostridiales;Ruminococcaceae;PAC000661_g;PAC002205_s	PAC002205_s	0	0	0	2	0	0	0	0	0	0	0	0	0	0	0	0	0	0	0	0	0	0	1	0	0	1	0	0	0	0	0	0	0.0266	0	0	0	0	0	0	0	0	0	0	0	0	0	0	0
Bacteria;Firmicutes;Clostridia;Clostridiales;Ruminococcaceae;PAC001144_g;PAC002208_s	PAC002208_s	0	0	0	0	0	0	0	0	0	0	0	0	0	0	0	0	0	0	0	0	0	1	0	0	0	0	0	0	0	0	0	0	0	0	0	0	0	0	0	0	0	0	0	0	0	0	0	0
Bacteria;Bacteroidetes;Bacteroidia;Bacteroidales;Muribaculaceae;PAC000198_g;PAC002296_s	PAC002296_s	25	28	25	72	10	1	3	5	24	7	9	51	14	28	6	13	19	8	15	11	14	7	9	7	18	2	19	12	14	0.3322	0.3721	0.3322	0.9568	0.1329	0.0133	0.0399	0.0664	0.3189	0.093	0.1196	0.6777	0.186	0.3721	0.0797	0.1728	0.2525	0.1063	0.1993
Bacteria;Firmicutes;Clostridia;Clostridiales;Christensenellaceae;Christensenella;PAC002297_s	PAC002297_s	0	0	1	0	0	0	0	0	0	1	0	0	0	0	0	0	0	0	1	0	0	1	1	1	0	1	0	0	2	0	0	0.0133	0	0	0	0	0	0	0.0133	0	0	0	0	0	0	0	0	0.0133
Bacteria;Actinobacteria;Coriobacteriia;Coriobacteriales;Coriobacteriaceae;PAC001266_g;PAC002299_s	PAC002299_s	0	1	1	0	0	0	0	0	0	0	0	0	0	0	0	0	0	0	0	0	0	0	1	0	0	0	1	0	1	0	0.0133	0.0133	0	0	0	0	0	0	0	0	0	0	0	0	0	0	0	0
Bacteria;Firmicutes;Clostridia;Clostridiales;Ruminococcaceae;Pseudoflavonifractor;PAC002302_s	PAC002302_s	11	2	1	6	4	4	4	12	8	1	0	2	2	4	4	4	7	3	6	4	2	3	2	4	3	1	1	5	7	0.1462	0.0266	0.0133	0.0797	0.0532	0.0532	0.0532	0.1595	0.1063	0.0133	0	0.0266	0.0266	0.0532	0.0532	0.0532	0.093	0.0399	0.0797
Bacteria;Firmicutes;Clostridia;Clostridiales;Lachnospiraceae;Clostridium_g24;PAC002304_s	PAC002304_s	0	0	0	0	1	2	0	0	0	0	0	0	0	0	0	0	1	0	0	0	0	0	0	1	0	0	0	0	0	0	0	0	0	0.0133	0.0266	0	0	0	0	0	0	0	0	0	0	0.0133	0	0
Bacteria;Firmicutes;Clostridia;Clostridiales;Ruminococcaceae;Eubacterium_g23;PAC002307_s	PAC002307_s	0	0	0	0	0	0	0	0	0	0	0	0	0	0	1	0	0	0	0	0	0	0	0	0	0	0	0	0	0	0	0	0	0	0	0	0	0	0	0	0	0	0	0	0.0133	0	0	0	0
Bacteria;Firmicutes;Clostridia;Clostridiales;Lachnospiraceae;Syntrophococcus;PAC002313_s	PAC002313_s	0	0	0	0	0	0	0	0	0	0	0	0	0	0	0	0	0	0	0	0	0	0	0	0	0	0	0	1	0	0	0	0	0	0	0	0	0	0	0	0	0	0	0	0	0	0	0	0
Bacteria;Firmicutes;Erysipelotrichi;Erysipelotrichales;Erysipelotrichaceae;PAC002314_g;PAC002314_s	PAC002314_s	1	0	0	0	0	2	0	0	0	0	0	0	0	0	0	0	0	0	0	0	0	0	0	0	0	0	0	0	0	0.0133	0	0	0	0	0.0266	0	0	0	0	0	0	0	0	0	0	0	0	0
Bacteria;Firmicutes;Clostridia;Clostridiales;Lachnospiraceae;Acetatifactor;PAC002332_s	PAC002332_s	0	0	0	1	1	0	2	0	0	0	0	0	0	0	1	0	0	0	0	0	0	1	0	0	0	0	0	0	0	0	0	0	0.0133	0.0133	0	0.0266	0	0	0	0	0	0	0	0.0133	0	0	0	0
Bacteria;Firmicutes;Clostridia;Clostridiales;Lachnospiraceae;Acetatifactor;PAC002333_s	PAC002333_s	0	1	0	1	2	2	2	0	0	0	0	1	2	0	1	0	0	0	0	2	0	1	0	2	0	0	0	2	2	0	0.0133	0	0.0133	0.0266	0.0266	0.0266	0	0	0	0	0.0133	0.0266	0	0.0133	0	0	0	0
Bacteria;Firmicutes;Clostridia;Clostridiales;Lachnospiraceae;PAC001043_g;PAC002338_s	PAC002338_s	0	0	0	0	4	0	0	0	0	0	0	0	0	0	0	0	1	0	0	0	0	1	0	0	0	0	0	0	0	0	0	0	0	0.0532	0	0	0	0	0	0	0	0	0	0	0	0.0133	0	0
Bacteria;Firmicutes;Clostridia;Clostridiales;Lachnospiraceae;PAC001118_g;PAC002344_s	PAC002344_s	667	14	1	0	13	40	347	0	0	1	8	145	150	4	43	75	191	0	237	14	0	40	0	9	0	129	8	20	5	8.8638	0.186	0.0133	0	0.1728	0.5316	4.6113	0	0	0.0133	0.1063	1.9269	1.9934	0.0532	0.5714	0.9967	2.5382	0	3.1495
Bacteria;Firmicutes;Clostridia;Clostridiales;Lachnospiraceae;PAC001118_g;PAC002347_s	PAC002347_s	1	3	0	0	0	0	0	0	0	0	0	0	0	0	0	0	3	1	0	0	0	0	0	0	1	0	0	0	0	0.0133	0.0399	0	0	0	0	0	0	0	0	0	0	0	0	0	0	0.0399	0.0133	0
Bacteria;Firmicutes;Clostridia;Clostridiales;Lachnospiraceae;KE159571_g;PAC002348_s	PAC002348_s	0	1	0	0	0	1	3	1	0	8	1	0	0	0	0	0	0	1	1	1	7	0	0	2	0	5	0	1	0	0	0.0133	0	0	0	0.0133	0.0399	0.0133	0	0.1063	0.0133	0	0	0	0	0	0	0.0133	0.0133
Bacteria;Firmicutes;Clostridia;Clostridiales;Lachnospiraceae;PAC001372_g;PAC002350_s	PAC002350_s	0	3	1	0	5	14	5	1	10	1	0	4	4	0	0	2	3	1	4	5	2	1	1	9	1	0	1	2	0	0	0.0399	0.0133	0	0.0664	0.186	0.0664	0.0133	0.1329	0.0133	0	0.0532	0.0532	0	0	0.0266	0.0399	0.0133	0.0532
Bacteria;Firmicutes;Clostridia;Clostridiales;Ruminococcaceae;Acutalibacter;PAC002354_s	PAC002354_s	1	0	0	0	0	0	0	1	1	0	0	0	0	0	0	0	0	0	0	0	0	0	0	1	0	0	0	0	0	0.0133	0	0	0	0	0	0	0.0133	0.0133	0	0	0	0	0	0	0	0	0	0
Bacteria;Firmicutes;Clostridia;Clostridiales;Ruminococcaceae;Eubacterium_g8;PAC002357_s	PAC002357_s	0	1	1	1	0	3	3	3	1	0	0	0	4	0	0	0	1	0	2	1	0	3	0	1	0	0	0	0	0	0	0.0133	0.0133	0.0133	0	0.0399	0.0399	0.0399	0.0133	0	0	0	0.0532	0	0	0	0.0133	0	0.0266
Bacteria;Firmicutes;Clostridia;Clostridiales;Ruminococcaceae;PAC000661_g;PAC002358_s	PAC002358_s	0	1	0	0	0	0	0	0	0	0	0	0	0	0	0	0	0	0	0	0	0	0	0	0	0	0	0	0	0	0	0.0133	0	0	0	0	0	0	0	0	0	0	0	0	0	0	0	0	0
Bacteria;Firmicutes;Clostridia;Clostridiales;Lachnospiraceae;PAC002367_g;PAC002367_g_uc	PAC002367_g_uc	0	0	0	0	0	0	0	0	0	0	0	0	0	0	0	0	0	0	0	0	0	0	0	0	0	0	0	0	0	0	0	0	0	0	0	0	0	0	0	0	0	0	0	0	0	0	0	0
Bacteria;Firmicutes;Clostridia;Clostridiales;Lachnospiraceae;PAC002367_g;PAC002367_s	PAC002367_s	0	0	0	0	0	0	0	0	0	0	0	0	0	0	0	0	0	0	0	0	0	0	0	0	0	0	0	0	0	0	0	0	0	0	0	0	0	0	0	0	0	0	0	0	0	0	0	0
Bacteria;Firmicutes;Clostridia;Clostridiales;Lachnospiraceae;PAC002368_g;PAC002368_g_uc	PAC002368_g_uc	0	0	0	0	0	0	0	0	0	0	0	0	1	0	0	0	0	0	0	0	0	0	0	0	0	0	0	0	0	0	0	0	0	0	0	0	0	0	0	0	0	0.0133	0	0	0	0	0	0
Bacteria;Firmicutes;Clostridia;Clostridiales;Lachnospiraceae;PAC002368_g;PAC002368_s	PAC002368_s	2	0	0	7	0	0	0	0	0	0	2	0	0	0	1	0	0	1	3	0	1	0	0	0	0	0	2	4	20	0.0266	0	0	0.093	0	0	0	0	0	0	0.0266	0	0	0	0.0133	0	0	0.0133	0.0399
Bacteria;Firmicutes;Clostridia;Clostridiales;Lachnospiraceae;Lachnospira;PAC002369_s	PAC002369_s	0	0	0	5	3	12	4	8	2	12	4	26	3	2	17	1	2	0	4	14	24	0	0	40	4	6	0	2	15	0	0	0	0.0664	0.0399	0.1595	0.0532	0.1063	0.0266	0.1595	0.0532	0.3455	0.0399	0.0266	0.2259	0.0133	0.0266	0	0.0532
Bacteria;Firmicutes;Clostridia;Clostridiales;Ruminococcaceae;Oscillibacter;PAC002372_s	PAC002372_s	2	1	5	3	4	4	8	12	1	2	3	1	3	1	2	0	3	1	13	4	1	2	0	2	2	1	0	4	4	0.0266	0.0133	0.0664	0.0399	0.0532	0.0532	0.1063	0.1595	0.0133	0.0266	0.0399	0.0133	0.0399	0.0133	0.0266	0	0.0399	0.0133	0.1728
Bacteria;Firmicutes;Clostridia;Clostridiales;Lachnospiraceae;PAC002375_g;PAC002375_s	PAC002375_s	0	0	0	0	1	0	0	0	0	0	0	1	0	0	0	0	0	0	0	0	0	0	0	0	0	0	0	0	0	0	0	0	0	0.0133	0	0	0	0	0	0	0.0133	0	0	0	0	0	0	0
Bacteria;Firmicutes;Clostridia;Clostridiales;Lachnospiraceae;Marvinbryantia;PAC002376_s	PAC002376_s	0	0	0	0	0	0	0	0	0	0	0	0	0	0	0	0	0	0	0	0	0	0	0	0	0	0	0	0	0	0	0	0	0	0	0	0	0	0	0	0	0	0	0	0	0	0	0	0
Bacteria;Firmicutes;Clostridia;Clostridiales;Lachnospiraceae;PAC001516_g;PAC002384_s	PAC002384_s	0	0	0	0	0	0	0	0	0	1	0	0	1	0	0	0	0	0	1	0	0	0	0	0	0	1	0	1	2	0	0	0	0	0	0	0	0	0	0.0133	0	0	0.0133	0	0	0	0	0	0.0133
Bacteria;Firmicutes;Clostridia;Clostridiales;Dehalobacterium_f;PAC002390_g;PAC002390_s	PAC002390_s	0	2	1	1	0	0	1	0	0	0	0	0	0	1	0	0	0	0	0	0	0	0	0	0	3	0	0	0	0	0	0.0266	0.0133	0.0133	0	0	0.0133	0	0	0	0	0	0	0.0133	0	0	0	0	0
Bacteria;Firmicutes;Clostridia;Clostridiales;Lachnospiraceae;PAC001199_g;PAC002391_s	PAC002391_s	0	0	0	0	0	0	0	0	0	0	0	0	0	0	0	0	0	0	0	0	0	0	0	0	0	0	0	0	0	0	0	0	0	0	0	0	0	0	0	0	0	0	0	0	0	0	0	0
Bacteria;Firmicutes;Erysipelotrichi;Erysipelotrichales;Erysipelotrichaceae;Coprobacillus;PAC002396_s	PAC002396_s	0	0	0	0	0	0	0	0	0	0	0	0	0	0	0	0	0	0	0	0	0	0	0	0	0	0	0	0	0	0	0	0	0	0	0	0	0	0	0	0	0	0	0	0	0	0	0	0
Bacteria;Firmicutes;Clostridia;Clostridiales;Ruminococcaceae;Pseudoflavonifractor;PAC002397_s	PAC002397_s	0	0	0	0	0	0	0	0	0	0	0	0	0	0	0	0	0	0	0	0	0	0	0	0	0	0	0	0	0	0	0	0	0	0	0	0	0	0	0	0	0	0	0	0	0	0	0	0
Bacteria;Firmicutes;Clostridia;Clostridiales;Ruminococcaceae;Sporobacter;PAC002398_s	PAC002398_s	0	3	0	0	1	0	0	3	1	1	0	0	1	0	2	0	2	0	0	0	1	1	0	0	0	2	0	0	0	0	0.0399	0	0	0.0133	0	0	0.0399	0.0133	0.0133	0	0	0.0133	0	0.0266	0	0.0266	0	0
Bacteria;Bacteroidetes;Bacteroidia;Bacteroidales;Muribaculaceae;PAC002400_g;PAC002400_g_uc	PAC002400_g_uc	0	0	0	0	0	0	0	0	0	0	0	2	0	0	0	1	1	0	1	0	0	0	0	0	0	0	3	0	0	0	0	0	0	0	0	0	0	0	0	0	0.0266	0	0	0	0.0133	0.0133	0	0.0133
Bacteria;Firmicutes;Clostridia;Clostridiales;Lachnospiraceae;Eubacterium_g6;PAC002402_s	PAC002402_s	0	0	0	0	0	0	0	0	0	0	0	0	0	0	0	0	0	0	0	0	0	0	0	0	0	0	0	0	0	0	0	0	0	0	0	0	0	0	0	0	0	0	0	0	0	0	0	0
Bacteria;Firmicutes;Clostridia;Clostridiales;Lachnospiraceae;Eubacterium_g6;PAC002403_s	PAC002403_s	0	0	0	0	0	0	0	3	0	0	0	0	0	0	0	0	0	0	0	0	0	0	0	0	0	0	0	0	0	0	0	0	0	0	0	0	0.0399	0	0	0	0	0	0	0	0	0	0	0
Bacteria;Firmicutes;Clostridia;Clostridiales;Ruminococcaceae;PAC002409_g;PAC002409_s	PAC002409_s	0	0	0	0	0	0	0	0	0	0	0	0	0	1	0	0	0	0	0	0	0	0	0	0	0	0	0	0	0	0	0	0	0	0	0	0	0	0	0	0	0	0	0.0133	0	0	0	0	0
Bacteria;Actinobacteria;Coriobacteriia;Coriobacteriales;Coriobacteriaceae;Enterorhabdus;PAC002410_s	PAC002410_s	0	0	0	0	0	0	0	0	0	0	0	0	0	0	0	0	0	0	0	1	0	0	0	0	0	0	1	0	0	0	0	0	0	0	0	0	0	0	0	0	0	0	0	0	0	0	0	0
Bacteria;Firmicutes;Clostridia;Clostridiales;Lachnospiraceae;PAC001270_g;PAC002420_s	PAC002420_s	1	0	0	1	1	0	1	2	1	0	0	0	0	0	0	0	0	0	0	0	0	0	0	3	0	1	0	1	0	0.0133	0	0	0.0133	0.0133	0	0.0133	0.0266	0.0133	0	0	0	0	0	0	0	0	0	0
Bacteria;Tenericutes;Mollicutes;PAC001057_o;PAC000197_f;PAC000197_g;PAC002421_s	PAC002421_s	1	0	0	0	0	0	0	0	0	0	0	0	0	0	0	0	0	0	0	0	0	0	0	0	0	0	0	0	0	0.0133	0	0	0	0	0	0	0	0	0	0	0	0	0	0	0	0	0	0
Bacteria;Firmicutes;Clostridia;Clostridiales;Ruminococcaceae;PAC000661_g;PAC002422_s	PAC002422_s	0	35	0	4	3	0	0	3	2	0	2	1	5	2	1	4	2	8	1	0	1	3	0	8	2	5	6	1	3	0	0.4651	0	0.0532	0.0399	0	0	0.0399	0.0266	0	0.0266	0.0133	0.0664	0.0266	0.0133	0.0532	0.0266	0.1063	0.0133
Bacteria;Firmicutes;Clostridia;Clostridiales;Dehalobacterium_f;PAC002423_g;PAC002423_s	PAC002423_s	0	2	0	0	0	0	0	0	0	0	0	1	1	1	0	0	0	0	0	0	0	0	0	0	0	0	0	0	0	0	0.0266	0	0	0	0	0	0	0	0	0	0.0133	0.0133	0.0133	0	0	0	0	0
Bacteria;Firmicutes;Clostridia;Clostridiales;Lachnospiraceae;KE159538_g;PAC002428_s	PAC002428_s	0	0	0	0	4	0	0	0	196	1	137	1	2	0	2	0	0	1	2	555	1	0	0	0	9	0	0	0	0	0	0	0	0	0.0532	0	0	0	2.6047	0.0133	1.8206	0.0133	0.0266	0	0.0266	0	0	0.0133	0.0266
Bacteria;Firmicutes;Clostridia;Clostridiales;Ruminococcaceae;Phocea;PAC002429_s	PAC002429_s	1	0	0	1	1	0	2	5	2	0	0	2	0	2	1	1	2	1	0	0	0	0	0	0	0	0	0	1	0	0.0133	0	0	0.0133	0.0133	0	0.0266	0.0664	0.0266	0	0	0.0266	0	0.0266	0.0133	0.0133	0.0266	0.0133	0
Bacteria;Firmicutes;Clostridia;Clostridiales;Ruminococcaceae;PAC000661_g;PAC002438_s	PAC002438_s	0	0	0	0	0	0	0	0	0	0	0	0	0	0	0	0	0	0	0	0	0	0	0	0	0	0	0	0	0	0	0	0	0	0	0	0	0	0	0	0	0	0	0	0	0	0	0	0
Bacteria;Bacteroidetes;Bacteroidia;Bacteroidales;Muribaculaceae;PAC001112_g;PAC002441_s	PAC002441_s	0	0	1	0	0	0	0	0	0	0	0	0	0	0	0	0	0	0	0	0	0	0	0	0	0	0	0	0	0	0	0	0.0133	0	0	0	0	0	0	0	0	0	0	0	0	0	0	0	0
Bacteria;Firmicutes;Clostridia;Clostridiales;Lachnospiraceae;KE159571_g;PAC002442_s	PAC002442_s	0	0	0	0	0	0	0	0	0	0	0	0	0	0	0	0	0	0	0	0	0	0	0	0	0	0	0	0	0	0	0	0	0	0	0	0	0	0	0	0	0	0	0	0	0	0	0	0
Bacteria;Bacteroidetes;Bacteroidia;Bacteroidales;Bacteroidaceae;Bacteroides;PAC002443_s	PAC002443_s	0	0	0	0	1	0	0	0	0	0	0	0	0	0	0	0	0	0	0	0	0	0	0	0	0	0	0	0	0	0	0	0	0	0.0133	0	0	0	0	0	0	0	0	0	0	0	0	0	0
Bacteria;Bacteroidetes;Bacteroidia;Bacteroidales;Rikenellaceae;Alistipes;PAC002444_s	PAC002444_s	0	0	0	0	0	0	0	0	0	0	0	0	0	0	0	0	0	0	0	0	0	0	0	0	0	0	0	0	0	0	0	0	0	0	0	0	0	0	0	0	0	0	0	0	0	0	0	0
Bacteria;Bacteroidetes;Bacteroidia;Bacteroidales;Muribaculaceae;PAC001068_g;PAC002450_s	PAC002450_s	0	0	0	0	0	1	0	0	0	0	0	0	0	1	0	0	1	0	0	0	0	1	0	0	0	0	0	0	0	0	0	0	0	0	0.0133	0	0	0	0	0	0	0	0.0133	0	0	0.0133	0	0
Bacteria;Bacteroidetes;Bacteroidia;Bacteroidales;Muribaculaceae;PAC001765_g;PAC002452_s	PAC002452_s	0	0	1	0	0	0	0	0	0	0	0	0	0	0	0	0	0	0	0	0	0	0	0	0	0	0	0	0	0	0	0	0.0133	0	0	0	0	0	0	0	0	0	0	0	0	0	0	0	0
Bacteria;Firmicutes;Clostridia;Clostridiales;Christensenellaceae;PAC001207_g;PAC002453_s	PAC002453_s	0	0	0	0	0	0	0	0	0	0	0	0	0	0	0	0	0	0	0	0	0	0	0	0	0	0	0	0	0	0	0	0	0	0	0	0	0	0	0	0	0	0	0	0	0	0	0	0
Bacteria;Firmicutes;Clostridia;Clostridiales;Lachnospiraceae;PAC002454_g;PAC002454_g_uc	PAC002454_g_uc	0	0	0	0	0	0	0	0	0	0	0	0	0	0	0	0	0	0	0	0	0	0	0	0	0	0	0	0	0	0	0	0	0	0	0	0	0	0	0	0	0	0	0	0	0	0	0	0
Bacteria;Firmicutes;Clostridia;Clostridiales;Lachnospiraceae;PAC002454_g;PAC002454_s	PAC002454_s	1	1	1	10	8	2	2	2	1	0	0	4	0	0	0	0	2	0	1	1	0	1	0	1	0	3	2	1	0	0.0133	0.0133	0.0133	0.1329	0.1063	0.0266	0.0266	0.0266	0.0133	0	0	0.0532	0	0	0	0	0.0266	0	0.0133
Bacteria;Firmicutes;Clostridia;Clostridiales;Lachnospiraceae;Clostridium_g24;PAC002457_s	PAC002457_s	0	0	0	0	0	0	0	0	0	0	0	0	0	0	0	0	0	0	0	0	0	0	0	0	0	0	0	0	0	0	0	0	0	0	0	0	0	0	0	0	0	0	0	0	0	0	0	0
Bacteria;Firmicutes;Clostridia;Clostridiales;Lachnospiraceae;PAC001091_g;PAC002458_s	PAC002458_s	0	1	0	2	12	300	5	1	7	0	22	0	1	0	0	0	0	0	5	6	0	7	0	6	0	1	5	12	7	0	0.0133	0	0.0266	0.1595	3.9867	0.0664	0.0133	0.093	0	0.2924	0	0.0133	0	0	0	0	0	0.0664
Bacteria;Firmicutes;Clostridia;Clostridiales;Lachnospiraceae;PAC002460_g;PAC002460_s	PAC002460_s	0	0	0	0	0	0	0	0	0	0	0	0	0	0	0	0	0	0	0	0	0	0	0	0	0	0	0	0	0	0	0	0	0	0	0	0	0	0	0	0	0	0	0	0	0	0	0	0
Bacteria;Firmicutes;Clostridia;Clostridiales;Lachnospiraceae;PAC001092_g;PAC002461_s	PAC002461_s	0	0	0	0	0	0	0	0	0	0	0	0	0	0	0	0	0	0	0	0	0	0	0	0	0	0	0	0	0	0	0	0	0	0	0	0	0	0	0	0	0	0	0	0	0	0	0	0
Bacteria;Firmicutes;Clostridia;Clostridiales;Lachnospiraceae;PAC002462_g;PAC002462_g_uc	PAC002462_g_uc	0	0	0	1	0	0	0	0	0	0	0	0	0	0	0	0	0	0	0	0	0	0	0	0	0	0	0	0	0	0	0	0	0.0133	0	0	0	0	0	0	0	0	0	0	0	0	0	0	0
Bacteria;Firmicutes;Clostridia;Clostridiales;Lachnospiraceae;PAC002462_g;PAC002462_s	PAC002462_s	0	0	0	0	1	0	1	0	1	0	5	15	2	3	14	3	6	12	18	3	0	0	1	22	1	0	0	11	2	0	0	0	0	0.0133	0	0.0133	0	0.0133	0	0.0664	0.1993	0.0266	0.0399	0.186	0.0399	0.0797	0.1595	0.2392
Bacteria;Firmicutes;Clostridia;Clostridiales;Lachnospiraceae;Acetatifactor;PAC002465_s	PAC002465_s	3	0	0	0	0	0	2	0	0	0	0	0	0	0	0	1	0	1	8	1	0	1	0	4	0	1	0	0	1	0.0399	0	0	0	0	0	0.0266	0	0	0	0	0	0	0	0	0.0133	0	0.0133	0.1063
Bacteria;Firmicutes;Clostridia;Clostridiales;Lachnospiraceae;LLKB_g;PAC002469_s	PAC002469_s	0	0	1	0	0	0	0	0	0	0	0	0	0	0	0	0	0	0	0	1	0	1	0	0	0	0	0	0	0	0	0	0.0133	0	0	0	0	0	0	0	0	0	0	0	0	0	0	0	0
Bacteria;Firmicutes;Clostridia;Clostridiales;Lachnospiraceae;Frisingicoccus;PAC002470_s	PAC002470_s	0	0	1	0	0	0	0	0	0	0	0	0	0	0	0	0	0	0	0	0	1	0	0	0	0	0	0	1	0	0	0	0.0133	0	0	0	0	0	0	0	0	0	0	0	0	0	0	0	0
Bacteria;Firmicutes;Clostridia;Clostridiales;Lachnospiraceae;PAC002471_g;PAC002471_s	PAC002471_s	0	0	3	0	2	0	0	0	0	0	1	0	0	0	0	0	0	0	0	0	4	0	0	0	0	2	0	0	1	0	0	0.0399	0	0.0266	0	0	0	0	0	0.0133	0	0	0	0	0	0	0	0
Bacteria;Firmicutes;Clostridia;Clostridiales;Ruminococcaceae;Agathobaculum;PAC002472_s	PAC002472_s	0	0	0	0	0	0	0	0	0	0	0	0	0	0	0	0	0	0	0	0	0	0	0	0	0	0	0	0	0	0	0	0	0	0	0	0	0	0	0	0	0	0	0	0	0	0	0	0
Bacteria;Firmicutes;Clostridia;Clostridiales;Ruminococcaceae;Pseudoflavonifractor;PAC002473_s	PAC002473_s	0	0	0	0	0	0	0	0	0	0	0	0	0	0	0	0	0	0	0	0	0	0	0	0	0	0	0	0	0	0	0	0	0	0	0	0	0	0	0	0	0	0	0	0	0	0	0	0
Bacteria;Firmicutes;Clostridia;Clostridiales;Ruminococcaceae;Pseudoflavonifractor;PAC002474_s	PAC002474_s	0	1	0	2	1	0	0	0	0	0	0	2	1	0	3	1	0	0	0	0	0	0	0	1	1	2	0	0	0	0	0.0133	0	0.0266	0.0133	0	0	0	0	0	0	0.0266	0.0133	0	0.0399	0.0133	0	0	0
Bacteria;Firmicutes;Clostridia;Clostridiales;Ruminococcaceae;Pseudoflavonifractor;PAC002475_s	PAC002475_s	0	0	0	0	0	0	2	0	0	0	0	0	2	0	0	0	0	0	0	0	1	2	0	0	0	0	0	0	0	0	0	0	0	0	0	0.0266	0	0	0	0	0	0.0266	0	0	0	0	0	0
Bacteria;Proteobacteria;Betaproteobacteria;Burkholderiales;Sutterellaceae;Parasutterella;PAC002476_s	PAC002476_s	0	0	0	0	0	0	0	0	0	0	0	0	0	0	0	0	0	0	0	0	0	0	0	0	0	0	0	0	0	0	0	0	0	0	0	0	0	0	0	0	0	0	0	0	0	0	0	0
Bacteria;Proteobacteria;Deltaproteobacteria;Desulfovibrionales;Desulfovibrionaceae;Bilophila;PAC002477_s	PAC002477_s	0	0	0	0	0	0	0	0	0	0	0	0	0	0	0	0	0	0	0	0	0	0	0	0	0	0	0	0	0	0	0	0	0	0	0	0	0	0	0	0	0	0	0	0	0	0	0	0
Bacteria;Proteobacteria;Deltaproteobacteria;Desulfovibrionales;Desulfovibrionaceae;LT706945_g;PAC002478_s	PAC002478_s	1	1	0	0	0	0	0	0	0	0	0	0	0	0	0	1	0	0	0	0	0	0	0	0	0	0	0	0	0	0.0133	0.0133	0	0	0	0	0	0	0	0	0	0	0	0	0	0.0133	0	0	0
Bacteria;Bacteroidetes;Bacteroidia;Bacteroidales;Prevotellaceae;Alloprevotella;PAC002479_s	PAC002479_s	0	0	0	0	0	0	0	0	0	0	0	0	0	0	0	0	0	0	0	0	0	0	0	0	0	0	0	0	0	0	0	0	0	0	0	0	0	0	0	0	0	0	0	0	0	0	0	0
Bacteria;Bacteroidetes;Bacteroidia;Bacteroidales;Prevotellaceae;Prevotella;PAC002481_s	PAC002481_s	0	0	0	0	0	0	0	0	0	0	0	0	0	0	0	0	0	0	0	0	0	0	0	0	0	0	0	0	0	0	0	0	0	0	0	0	0	0	0	0	0	0	0	0	0	0	0	0
Bacteria;Bacteroidetes;Bacteroidia;Bacteroidales;AC160630_f;PAC002482_g;PAC002482_s	PAC002482_s	0	0	1	0	0	0	1	0	0	0	0	0	0	0	0	0	0	0	0	0	0	0	0	0	0	0	0	0	0	0	0	0.0133	0	0	0	0.0133	0	0	0	0	0	0	0	0	0	0	0	0
Bacteria;Firmicutes;Clostridia;Clostridiales;Lachnospiraceae;PAC000664_g;PAC002486_s	PAC002486_s	1	0	0	39	0	1	29	3	2	0	0	4	0	0	0	1	0	5	1	0	8	1	1	78	3	1	1	1	0	0.0133	0	0	0.5183	0	0.0133	0.3854	0.0399	0.0266	0	0	0.0532	0	0	0	0.0133	0	0.0664	0.0133
Bacteria;Firmicutes;Clostridia;Clostridiales;Lachnospiraceae;Eubacterium_g17;PAC002487_s	PAC002487_s	1	1	4	0	4	8	17	0	11	7	0	0	3	0	0	1	0	2	1	11	2	0	1	0	0	0	1	2	2	0.0133	0.0133	0.0532	0	0.0532	0.1063	0.2259	0	0.1462	0.093	0	0	0.0399	0	0	0.0133	0	0.0266	0.0133
Bacteria;Firmicutes;Clostridia;Clostridiales;Ruminococcaceae;Pseudoflavonifractor;PAC002490_s	PAC002490_s	45	16	1	12	14	5	17	26	3	6	1	8	2	1	8	5	15	2	3	4	0	1	0	2	5	6	0	2	6	0.598	0.2126	0.0133	0.1595	0.186	0.0664	0.2259	0.3455	0.0399	0.0797	0.0133	0.1063	0.0266	0.0133	0.1063	0.0664	0.1993	0.0266	0.0399
Bacteria;Firmicutes;Clostridia;Clostridiales;Lachnospiraceae;Clostridium_g21;PAC002492_s	PAC002492_s	1	0	0	1	1	1	6	0	1	3	0	0	4	0	0	0	0	0	5	3	0	20	0	1	2	1	1	4	0	0.0133	0	0	0.0133	0.0133	0.0133	0.0797	0	0.0133	0.0399	0	0	0.0532	0	0	0	0	0	0.0664
Bacteria;Firmicutes;Clostridia;Clostridiales;Lachnospiraceae;PAC002368_g;PAC002493_s	PAC002493_s	0	1	0	0	8	1	5	2	4	9	1	6	0	0	2	2	4	1	4	2	1	10	0	6	0	1	0	0	3	0	0.0133	0	0	0.1063	0.0133	0.0664	0.0266	0.0532	0.1196	0.0133	0.0797	0	0	0.0266	0.0266	0.0532	0.0133	0.0532
Bacteria;Firmicutes;Clostridia;Clostridiales;Lachnospiraceae;LLKB_g;PAC002494_s	PAC002494_s	0	0	0	0	0	0	0	0	0	0	0	5	0	2	0	1	0	0	0	3	0	1	0	0	0	0	0	0	0	0	0	0	0	0	0	0	0	0	0	0	0.0664	0	0.0266	0	0.0133	0	0	0
Bacteria;Firmicutes;Clostridia;Clostridiales;Lachnospiraceae;KE159571_g;PAC002495_s	PAC002495_s	0	0	0	0	0	0	0	0	0	0	0	0	1	0	0	0	0	0	1	1	0	0	0	0	0	0	0	1	0	0	0	0	0	0	0	0	0	0	0	0	0	0.0133	0	0	0	0	0	0.0133
Bacteria;Firmicutes;Clostridia;Clostridiales;Ruminococcaceae;PAC000661_g;PAC002496_s	PAC002496_s	0	28	0	0	3	1	4	23	8	3	48	27	79	0	6	4	34	25	3	1	20	9	2	62	4	5	0	3	0	0	0.3721	0	0	0.0399	0.0133	0.0532	0.3056	0.1063	0.0399	0.6379	0.3588	1.0498	0	0.0797	0.0532	0.4518	0.3322	0.0399
Bacteria;Firmicutes;Clostridia;Clostridiales;Christensenellaceae;PAC001360_g;PAC002505_s	PAC002505_s	9	0	20	18	25	2	4	7	2	9	1	0	7	3	2	1	4	1	4	3	1	5	1	5	0	2	2	6	1	0.1196	0	0.2658	0.2392	0.3322	0.0266	0.0532	0.093	0.0266	0.1196	0.0133	0	0.093	0.0399	0.0266	0.0133	0.0532	0.0133	0.0532
Bacteria;Firmicutes;Clostridia;Clostridiales;Lachnospiraceae;PAC001228_g;PAC002506_s	PAC002506_s	0	0	0	0	0	1	0	0	0	0	0	0	0	0	0	0	0	0	0	0	0	0	0	0	0	0	0	0	0	0	0	0	0	0	0.0133	0	0	0	0	0	0	0	0	0	0	0	0	0
Bacteria;Firmicutes;Clostridia;Clostridiales;Lachnospiraceae;PAC000720_g;PAC002507_s	PAC002507_s	1	1	2	2	3	11	4	7	0	1	0	2	0	2	0	0	1	1	3	3	0	2	0	1	0	3	0	1	0	0.0133	0.0133	0.0266	0.0266	0.0399	0.1462	0.0532	0.093	0	0.0133	0	0.0266	0	0.0266	0	0	0.0133	0.0133	0.0399
Bacteria;Firmicutes;Clostridia;Clostridiales;Lachnospiraceae;PAC001043_g;PAC002511_s group	PAC002511_s.group	4	3	2	2	7	3	16	5	5	5	2	6	4	0	2	1	4	3	1	0	5	8	2	4	2	1	1	5	1	0.0532	0.0399	0.0266	0.0266	0.093	0.0399	0.2126	0.0664	0.0664	0.0664	0.0266	0.0797	0.0532	0	0.0266	0.0133	0.0532	0.0399	0.0133
Bacteria;Firmicutes;Clostridia;Clostridiales;Lachnospiraceae;Clostridium_g21;PAC002512_s group	PAC002512_s.group	1	1	0	4	6	2	2	3	0	0	3	0	0	0	0	3	1	1	0	1	0	1	0	9	1	0	0	4	0	0.0133	0.0133	0	0.0532	0.0797	0.0266	0.0266	0.0399	0	0	0.0399	0	0	0	0	0.0399	0.0133	0.0133	0
Bacteria;Firmicutes;Clostridia;Clostridiales;Ruminococcaceae;PAC000661_g;PAC002514_s group	PAC002514_s.group	10	2	2	3	0	0	0	0	20	1	0	0	1	0	0	0	6	4	1	0	2	0	6	2	5	4	0	0	2	0.1329	0.0266	0.0266	0.0399	0	0	0	0	0.2658	0.0133	0	0	0.0133	0	0	0	0.0797	0.0532	0.0133
Bacteria;Firmicutes;Clostridia;Clostridiales;Ruminococcaceae;PAC000661_g;PAC002515_s	PAC002515_s	0	0	0	0	0	0	0	0	0	0	0	0	0	0	0	0	0	0	0	0	0	0	0	0	0	0	0	0	0	0	0	0	0	0	0	0	0	0	0	0	0	0	0	0	0	0	0	0
Bacteria;Firmicutes;Clostridia;Clostridiales;Lachnospiraceae;PAC002518_g;PAC002518_g_uc	PAC002518_g_uc	0	0	0	0	0	0	0	1	0	0	0	0	0	0	0	0	0	0	0	0	0	0	0	0	0	0	0	0	0	0	0	0	0	0	0	0	0.0133	0	0	0	0	0	0	0	0	0	0	0
Bacteria;Firmicutes;Clostridia;Clostridiales;Lachnospiraceae;PAC002518_g;PAC002518_s	PAC002518_s	0	0	0	0	0	0	0	0	0	0	0	1	0	0	0	0	0	0	0	0	0	0	0	0	0	0	0	0	0	0	0	0	0	0	0	0	0	0	0	0	0.0133	0	0	0	0	0	0	0
Bacteria;Bacteroidetes;Bacteroidia;Bacteroidales;Muribaculaceae;PAC000186_g;PAC002529_s	PAC002529_s	0	0	7	0	0	0	8	22	13	10	119	25	95	89	102	82	125	14	0	0	1	11	32	0	49	0	66	39	6	0	0	0.093	0	0	0	0.1063	0.2924	0.1728	0.1329	1.5814	0.3322	1.2625	1.1827	1.3555	1.0897	1.6611	0.186	0
Bacteria;Firmicutes;Clostridia;Clostridiales;Ruminococcaceae;PAC000661_g;PAC002554_s	PAC002554_s	0	0	0	0	0	0	0	0	0	0	0	0	0	0	0	0	0	0	0	0	0	0	0	0	0	0	0	0	0	0	0	0	0	0	0	0	0	0	0	0	0	0	0	0	0	0	0	0
Bacteria;Bacteroidetes;Bacteroidia;Bacteroidales;Porphyromonadaceae;Parabacteroides;Parabacteroides distasonis	Parabacteroides.distasonis	0	1	7	0	0	0	0	0	0	1	1	0	0	1	0	0	0	1	0	2	0	1	0	0	1	2	1	0	1	0	0.0133	0.093	0	0	0	0	0	0	0.0133	0.0133	0	0	0.0133	0	0	0	0.0133	0
Bacteria;Bacteroidetes;Bacteroidia;Bacteroidales;Porphyromonadaceae;Parabacteroides;Parabacteroides goldsteinii	Parabacteroides.goldsteinii	2	3	4	0	0	0	0	1	3	2	0	2	0	0	5	6	3	1	0	1	0	1	2	4	1	2	0	0	5	0.0266	0.0399	0.0532	0	0	0	0	0.0133	0.0399	0.0266	0	0.0266	0	0	0.0664	0.0797	0.0399	0.0133	0
Bacteria;Bacteroidetes;Bacteroidia;Bacteroidales;Porphyromonadaceae;Parabacteroides;Parabacteroides johnsonii	Parabacteroides.johnsonii	0	5	8	2	0	1	0	1	4	9	2	1	3	12	9	6	6	6	6	3	1	7	2	1	1	3	5	13	11	0	0.0664	0.1063	0.0266	0	0.0133	0	0.0133	0.0532	0.1196	0.0266	0.0133	0.0399	0.1595	0.1196	0.0797	0.0797	0.0797	0.0797
Bacteria;Bacteroidetes;Bacteroidia;Bacteroidales;Porphyromonadaceae;Parabacteroides;Parabacteroides merdae	Parabacteroides.merdae	0	4	9	1	0	1	0	0	0	3	3	0	4	4	6	6	4	10	3	6	15	6	3	3	3	9	2	4	1	0	0.0532	0.1196	0.0133	0	0.0133	0	0	0	0.0399	0.0399	0	0.0532	0.0532	0.0797	0.0797	0.0532	0.1329	0.0399
Bacteria;Bacteroidetes;Bacteroidia;Bacteroidales;Porphyromonadaceae;Parabacteroides;Parabacteroides_uc	Parabacteroides_uc	0	0	4	0	0	1	0	0	1	1	0	0	0	2	0	0	0	0	0	0	0	0	2	0	0	0	1	0	0	0	0	0.0532	0	0	0.0133	0	0	0.0133	0.0133	0	0	0	0.0266	0	0	0	0	0
Bacteria;Proteobacteria;Betaproteobacteria;Burkholderiales;Sutterellaceae;Parasutterella;Parasutterella excrementihominis group	Parasutterella.excrementihominis.group	3	29	12	10	12	3	5	0	8	9	93	18	29	34	43	35	87	37	23	4	43	14	63	4	18	19	187	23	19	0.0399	0.3854	0.1595	0.1329	0.1595	0.0399	0.0664	0	0.1063	0.1196	1.2359	0.2392	0.3854	0.4518	0.5714	0.4651	1.1561	0.4917	0.3056
Bacteria;Proteobacteria;Betaproteobacteria;Burkholderiales;Sutterellaceae;Parasutterella;Parasutterella_uc	Parasutterella_uc	0	0	0	0	0	0	0	0	0	0	0	0	0	0	1	0	0	0	0	0	0	0	0	0	1	0	0	0	0	0	0	0	0	0	0	0	0	0	0	0	0	0	0	0.0133	0	0	0	0
Bacteria;Actinobacteria;Coriobacteriia;Coriobacteriales;Coriobacteriaceae;Parvibacter;Parvibacter caecicola	Parvibacter.caecicola	0	0	0	0	0	0	0	0	0	0	0	0	0	0	0	0	0	0	0	0	0	0	0	0	0	0	0	0	0	0	0	0	0	0	0	0	0	0	0	0	0	0	0	0	0	0	0	0
Bacteria;Firmicutes;Negativicutes;Acidaminococcales;Acidaminococcaceae;Phascolarctobacterium;Phascolarctobacterium faecium	Phascolarctobacterium.faecium	1	0	1	1	2	2	0	0	0	0	0	0	0	0	1	0	0	0	0	1	1	1	1	0	0	0	0	0	0	0.0133	0	0.0133	0.0133	0.0266	0.0266	0	0	0	0	0	0	0	0	0.0133	0	0	0	0
Bacteria;Firmicutes;Negativicutes;Acidaminococcales;Acidaminococcaceae;Phascolarctobacterium;Phascolarctobacterium succinatutens group	Phascolarctobacterium.succinatutens.group	0	0	0	0	0	0	0	0	0	0	0	0	0	0	0	0	0	0	0	0	0	0	0	0	0	0	0	0	0	0	0	0	0	0	0	0	0	0	0	0	0	0	0	0	0	0	0	0
Bacteria;Firmicutes;Clostridia;Clostridiales;Ruminococcaceae;Phocea;Phocea_uc	Phocea_uc	0	0	0	0	0	0	0	0	0	0	0	0	0	0	0	0	0	0	0	0	0	0	0	0	0	0	0	0	0	0	0	0	0	0	0	0	0	0	0	0	0	0	0	0	0	0	0	0
Bacteria;Proteobacteria;Gammaproteobacteria;Enterobacterales;Morganellaceae;Proteus;Proteus mirabilis	Proteus.mirabilis	0	0	0	0	0	0	0	0	0	0	0	1	3	0	0	0	0	0	0	0	0	0	0	0	1	0	0	0	2	0	0	0	0	0	0	0	0	0	0	0	0.0133	0.0399	0	0	0	0	0	0
Bacteria;Firmicutes;Clostridia;Clostridiales;Ruminococcaceae;Pseudoflavonifractor;Pseudoflavonifractor_uc	Pseudoflavonifractor_uc	4	11	2	10	7	1	15	22	19	5	19	6	1	5	1	2	8	2	10	5	1	6	2	9	5	3	4	3	7	0.0532	0.1462	0.0266	0.1329	0.093	0.0133	0.1993	0.2924	0.2525	0.0664	0.2525	0.0797	0.0133	0.0664	0.0133	0.0266	0.1063	0.0266	0.1329
Bacteria;Proteobacteria;Gammaproteobacteria;Pseudomonadales;Pseudomonadaceae;Pseudomonas;Pseudomonas flavescens group	Pseudomonas.flavescens.group	0	0	0	0	0	0	0	0	0	0	0	0	1	0	0	0	0	0	0	0	0	0	0	0	0	0	0	0	0	0	0	0	0	0	0	0	0	0	0	0	0	0.0133	0	0	0	0	0	0
Bacteria;Firmicutes;Clostridia;Clostridiales;Lachnospiraceae;Robinsoniella;Robinsoniella peoriensis	Robinsoniella.peoriensis	0	0	0	0	0	0	0	0	0	0	0	0	0	0	0	0	0	0	0	0	0	0	0	0	0	0	0	0	0	0	0	0	0	0	0	0	0	0	0	0	0	0	0	0	0	0	0	0
Bacteria;Firmicutes;Clostridia;Clostridiales;Peptostreptococcaceae;Romboutsia;Romboutsia timonensis	Romboutsia.timonensis	0	3	0	0	0	0	2	0	12	0	13	11	22	2	7	17	2	14	0	4	2	0	0	0	12	4	4	9	0	0	0.0399	0	0	0	0	0.0266	0	0.1595	0	0.1728	0.1462	0.2924	0.0266	0.093	0.2259	0.0266	0.186	0
Bacteria;Firmicutes;Clostridia;Clostridiales;Lachnospiraceae;Roseburia;Roseburia cecicola group	Roseburia.cecicola.group	0	0	0	0	0	0	0	0	0	0	0	0	0	0	0	0	0	0	0	0	0	0	0	0	0	0	0	0	0	0	0	0	0	0	0	0	0	0	0	0	0	0	0	0	0	0	0	0
Bacteria;Firmicutes;Clostridia;Clostridiales;Lachnospiraceae;Roseburia;Roseburia intestinalis group	Roseburia.intestinalis.group	0	0	0	0	0	0	0	0	0	0	0	0	0	0	0	0	0	0	0	0	0	0	0	0	0	0	0	0	0	0	0	0	0	0	0	0	0	0	0	0	0	0	0	0	0	0	0	0
Bacteria;Firmicutes;Clostridia;Clostridiales;Lachnospiraceae;Roseburia;Roseburia_uc	Roseburia_uc	0	0	0	0	0	0	0	0	0	0	0	0	0	0	0	0	0	0	0	0	0	1	0	0	0	0	0	0	0	0	0	0	0	0	0	0	0	0	0	0	0	0	0	0	0	0	0	0
Bacteria;Firmicutes;Clostridia;Clostridiales;Lachnospiraceae;Ruminococcus_g5;Ruminococcus gnavus	Ruminococcus.gnavus	0	0	0	0	0	0	0	0	0	0	0	0	0	0	0	3	0	0	0	0	0	0	0	0	0	0	0	0	0	0	0	0	0	0	0	0	0	0	0	0	0	0	0	0	0.0399	0	0	0
Bacteria;Firmicutes;Clostridia;Clostridiales;Lachnospiraceae;Ruminococcus_g4;Ruminococcus lactaris	Ruminococcus.lactaris	0	0	0	0	0	0	0	0	0	0	0	0	0	0	0	1	0	0	0	0	0	0	0	0	0	0	0	0	0	0	0	0	0	0	0	0	0	0	0	0	0	0	0	0	0.0133	0	0	0
Bacteria;Firmicutes;Clostridia;Clostridiales;Lachnospiraceae;Ruminococcus_g4;Ruminococcus_g4_uc	Ruminococcus_g4_uc	0	0	0	0	0	0	1	0	0	0	0	0	0	0	0	0	0	0	0	0	0	0	0	0	0	0	0	0	0	0	0	0	0	0	0	0.0133	0	0	0	0	0	0	0	0	0	0	0	0
Bacteria;Firmicutes;Clostridia;Clostridiales;Ruminococcaceae;Ruminococcus;Ruminococcus_uc	Ruminococcus_uc	0	0	0	0	0	0	0	0	0	1	0	0	0	0	0	0	0	0	0	0	0	0	0	0	0	0	0	1	0	0	0	0	0	0	0	0	0	0	0.0133	0	0	0	0	0	0	0	0	0
Bacteria;Firmicutes;Clostridia;Clostridiales;Ruminococcaceae;Ruthenibacterium;Ruthenibacterium lactatiformans	Ruthenibacterium.lactatiformans	8	7	0	4	1	20	16	19	4	3	2	0	1	0	1	2	1	0	0	2	0	1	0	4	3	0	1	0	0	0.1063	0.093	0	0.0532	0.0133	0.2658	0.2126	0.2525	0.0532	0.0399	0.0266	0	0.0133	0	0.0133	0.0266	0.0133	0	0
Bacteria;Firmicutes;Clostridia;Clostridiales;Ruminococcaceae;Ruthenibacterium;Ruthenibacterium_uc	Ruthenibacterium_uc	1	0	0	0	0	2	7	8	0	1	0	1	0	0	0	0	0	1	0	0	0	1	0	1	0	1	0	0	0	0.0133	0	0	0	0	0.0266	0.093	0.1063	0	0.0133	0	0.0133	0	0	0	0	0	0.0133	0
Bacteria;Firmicutes;Clostridia;Clostridiales;Lachnospiraceae;Shuttleworthia;Shuttleworthia_uc	Shuttleworthia_uc	0	0	0	0	0	0	0	0	0	0	0	0	0	0	0	0	0	0	0	0	0	0	0	0	0	0	0	0	0	0	0	0	0	0	0	0	0	0	0	0	0	0	0	0	0	0	0	0
Bacteria;Firmicutes;Clostridia;Clostridiales;Ruminococcaceae;Sporobacter;Sporobacter_uc	Sporobacter_uc	0	0	0	0	0	0	0	0	0	0	0	0	0	0	0	0	0	0	0	0	0	0	0	0	0	0	0	0	0	0	0	0	0	0	0	0	0	0	0	0	0	0	0	0	0	0	0	0
Bacteria;Firmicutes;Bacilli;Bacillales;Staphylococcaceae;Staphylococcus;Staphylococcus aureus group	Staphylococcus.aureus.group	0	0	0	0	3	0	0	0	0	0	0	0	0	0	0	0	0	0	0	0	1	0	0	0	0	0	0	0	0	0	0	0	0	0.0399	0	0	0	0	0	0	0	0	0	0	0	0	0	0
Bacteria;Firmicutes;Bacilli;Lactobacillales;Streptococcaceae;Streptococcus;Streptococcus danieliae	Streptococcus.danieliae	0	1	1	0	0	0	0	0	0	0	0	0	0	0	0	0	0	0	0	0	0	0	0	0	1	0	0	0	0	0	0.0133	0.0133	0	0	0	0	0	0	0	0	0	0	0	0	0	0	0	0
Bacteria;Firmicutes;Bacilli;Lactobacillales;Streptococcaceae;Streptococcus;Streptococcus pneumoniae group	Streptococcus.pneumoniae.group	0	0	0	0	0	0	0	0	0	0	0	0	2	0	0	0	0	0	0	0	0	0	0	0	0	0	0	0	0	0	0	0	0	0	0	0	0	0	0	0	0	0.0266	0	0	0	0	0	0
Bacteria;Proteobacteria;Betaproteobacteria;Burkholderiales;Sutterellaceae;Sutterella;Sutterella_uc	Sutterella_uc	0	0	1	0	0	0	0	0	0	0	0	0	0	0	0	0	0	0	0	0	0	0	0	0	0	0	0	0	0	0	0	0.0133	0	0	0	0	0	0	0	0	0	0	0	0	0	0	0	0
Bacteria;Firmicutes;Clostridia;Clostridiales;Lachnospiraceae;Syntrophococcus;Syntrophococcus_uc	Syntrophococcus_uc	0	2	0	0	0	0	0	0	0	0	0	0	0	0	0	0	0	0	0	0	0	0	0	0	0	0	0	0	0	0	0.0266	0	0	0	0	0	0	0	0	0	0	0	0	0	0	0	0	0
Bacteria;Firmicutes;Negativicutes;Veillonellales;Veillonellaceae;Veillonella;Veillonella atypica	Veillonella.atypica	0	0	0	0	0	0	0	0	0	0	0	0	0	0	0	0	0	0	0	0	0	0	0	0	0	0	0	0	1	0	0	0	0	0	0	0	0	0	0	0	0	0	0	0	0	0	0	0
Unclassified in higher taxonomic rank	Unclassified.in.higher.taxonomic.rank	65	77	39	193	126	123	123	106	121	75	170	110	93	126	67	131	166	88	117	105	96	139	25	136	216	100	131	133	106	0.8638	1.0233	0.5183	2.5648	1.6744	1.6346	1.6346	1.4086	1.608	0.9967	2.2591	1.4618	1.2359	1.6744	0.8904	1.7409	2.206	1.1694	1.5548
[truncated: 10 more columns]
