# Supplementary material for: 17β-Estradiol supplementation changes gut microbiota diversity in intact and colorectal cancer-induced ICR male mice
Source: Sci Rep. 2020 Jul 23;10:12283. doi: 10.1038/s41598-020-69112-w (PMC7378548; doi:10.1038/s41598-020-69112-w)
Supplement: Supplementary file 4 — Supplementary dataset 3. [file 41598_2020_69112_MOESM4_ESM.xlsx]

## Sheet: Group 1
	Taxon name	Taxon rank	Taxonomy	p-value	p-value (FDR)	Male_Con	Male_E2	Female_Con	Female_OVX
	Cyanobacteria	Phylum	Bacteria	3e-05	3e-05	0.56080	0.00000	0.28269	1.05933
	Saccharibacteria_TM7	Phylum	Bacteria	0.00418	0.00471	0.00000	0.00000	0.03624	0.04177
	Tenericutes	Phylum	Bacteria	0.00509	0.00579	0.18073	0.00775	0.20054	0.18225
	Vampirovibrio_c	Class	Bacteria: Cyanobacteria	3e-05	3e-05	0.56080	0.00000	0.28269	1.05933
	Bacilli	Class	Bacteria: Firmicutes	0.00101	0.00109	0.23123	0.03322	0.82150	0.34172
	Saccharimonas_c	Class	Bacteria: Saccharibacteria_TM7	0.00418	0.00472	0.00000	0.00000	0.03624	0.04177
	Mollicutes	Class	Bacteria: Tenericutes	0.00509	0.00579	0.18073	0.00775	0.20054	0.18225
	Alphaproteobacteria	Class	Bacteria: Proteobacteria	0.01677	0.01997	0.03721	0.04097	0.00362	0.00000
	Coriobacteriia	Class	Bacteria: Actinobacteria	0.01867	0.02248	0.01860	0.00332	0.02416	0.01139
	Deltaproteobacteria	Class	Bacteria: Proteobacteria	0.02019	0.02443	0.14618	0.08195	0.11114	0.20693
	Betaproteobacteria	Class	Bacteria: Proteobacteria	0.03911	0.05075	0.34817	0.20598	0.41317	0.61889
	FR888536_o	Order	Bacteria: Cyanobacteria: Vampirovibrio_c	3e-05	3e-05	0.56080	0.00000	0.28269	1.05933
	PAC001057_o	Order	Bacteria: Tenericutes: Mollicutes	0.00014	0.00015	0.05050	0.00000	0.01450	0.00190
	Lactobacillales	Order	Bacteria: Firmicutes: Bacilli	0.00171	0.00188	0.22326	0.03212	0.82150	0.33792
	Saccharimonas_o	Order	Bacteria: Saccharibacteria_TM7: Saccharimonas_c	0.00418	0.00472	0.00000	0.00000	0.03624	0.04177
	Rhodospirillales	Order	Bacteria: Proteobacteria: Alphaproteobacteria	0.01677	0.01999	0.03721	0.04097	0.00362	0.00000
	Coriobacteriales	Order	Bacteria: Actinobacteria: Coriobacteriia	0.01867	0.0225	0.01860	0.00332	0.02416	0.01139
	Desulfovibrionales	Order	Bacteria: Proteobacteria: Deltaproteobacteria	0.02019	0.02445	0.14618	0.08195	0.11114	0.20693
	Burkholderiales	Order	Bacteria: Proteobacteria: Betaproteobacteria	0.03911	0.0508	0.34817	0.20598	0.41317	0.61889
	Odoribacteraceae	Family	Bacteria: Bacteroidetes: Bacteroidia: Bacteroidales	1e-05	1e-05	0.56611	0.00221	0.29236	0.24680
	FR888536_f	Family	Bacteria: Cyanobacteria: Vampirovibrio_c: FR888536_o	3e-05	3e-05	0.56080	0.00000	0.28269	1.05933
	Barnesiellaceae	Family	Bacteria: Bacteroidetes: Bacteroidia: Bacteroidales	0.00015	0.00016	0.36678	0.00000	0.12323	0.05885
	Rikenellaceae	Family	Bacteria: Bacteroidetes: Bacteroidia: Bacteroidales	0.00038	0.0004	26.24850	6.89480	25.02084	12.67394
	Porphyromonadaceae	Family	Bacteria: Bacteroidetes: Bacteroidia: Bacteroidales	0.00055	0.00059	0.26312	0.36877	0.08094	0.09682
	Lactobacillaceae	Family	Bacteria: Firmicutes: Bacilli: Lactobacillales	0.00117	0.00127	0.21794	0.02879	0.81909	0.33792
	PAC001057_f	Family	Bacteria: Tenericutes: Mollicutes: PAC001057_o	0.00339	0.00378	0.03721	0.00000	0.01208	0.00190
	Saccharimonas_f	Family	Bacteria: Saccharibacteria_TM7: Saccharimonas_c: Saccharimonas_o	0.00418	0.00472	0.00000	0.00000	0.03624	0.04177
	Peptococcaceae	Family	Bacteria: Firmicutes: Clostridia: Clostridiales	0.01111	0.01296	0.05316	0.00886	0.18363	0.05885
	Muribaculaceae	Family	Bacteria: Bacteroidetes: Bacteroidia: Bacteroidales	0.01372	0.0162	29.58405	44.25803	24.12202	38.15093
	Rhodospirillaceae	Family	Bacteria: Proteobacteria: Alphaproteobacteria: Rhodospirillales	0.01677	0.02	0.03721	0.04097	0.00362	0.00000
	Bacteroidaceae	Family	Bacteria: Bacteroidetes: Bacteroidia: Bacteroidales	0.01739	0.02086	9.91362	21.50055	11.91664	14.32368
	Coriobacteriaceae	Family	Bacteria: Actinobacteria: Coriobacteriia: Coriobacteriales	0.01867	0.02252	0.01860	0.00332	0.02416	0.01139
	Desulfovibrionaceae	Family	Bacteria: Proteobacteria: Deltaproteobacteria: Desulfovibrionales	0.02019	0.02447	0.14618	0.08195	0.11114	0.20693
	Christensenellaceae	Family	Bacteria: Firmicutes: Clostridia: Clostridiales	0.02607	0.03229	0.91429	0.55260	1.19118	0.24300
	Prevotellaceae	Family	Bacteria: Bacteroidetes: Bacteroidia: Bacteroidales	0.03419	0.04365	0.00266	0.00886	0.00000	0.00190
	Sutterellaceae	Family	Bacteria: Proteobacteria: Betaproteobacteria: Burkholderiales	0.03915	0.0509	0.34817	0.20598	0.41196	0.61889
	PAC002400_g	Genus	Bacteria: Bacteroidetes: Bacteroidia: Bacteroidales: Muribaculaceae	0	0	0.00000	0.00000	0.00000	0.07784
	PAC001112_g	Genus	Bacteria: Bacteroidetes: Bacteroidia: Bacteroidales: Muribaculaceae	0	0	3.23987	0.00332	0.71036	4.32843
	Butyricimonas	Genus	Bacteria: Bacteroidetes: Bacteroidia: Bacteroidales: Odoribacteraceae	1e-05	1e-05	0.56080	0.00221	0.29236	0.24300
	Muribaculum	Genus	Bacteria: Bacteroidetes: Bacteroidia: Bacteroidales: Muribaculaceae	1e-05	1e-05	3.45515	0.00332	3.42495	5.46939
	PAC000679_g	Genus	Bacteria: Bacteroidetes: Bacteroidia: Bacteroidales: Muribaculaceae	1e-05	1e-05	0.01063	0.89701	0.01691	0.03037
	PAC000656_g	Genus	Bacteria: Firmicutes: Clostridia: Clostridiales: Lachnospiraceae	1e-05	1e-05	0.00000	0.11074	0.00000	0.00000
	PAC001765_g	Genus	Bacteria: Bacteroidetes: Bacteroidia: Bacteroidales: Muribaculaceae	2e-05	2e-05	0.15150	0.00000	0.10148	0.12909
	Muribaculaceae_uc	Genus	Bacteria: Bacteroidetes: Bacteroidia: Bacteroidales: Muribaculaceae	2e-05	2e-05	0.30565	3.08416	0.53881	0.94732
	FR888536_g	Genus	Bacteria: Cyanobacteria: Vampirovibrio_c: FR888536_o: FR888536_f	3e-05	3e-05	0.56080	0.00000	0.27907	1.05933
	PAC001127_g	Genus	Bacteria: Bacteroidetes: Bacteroidia: Bacteroidales: Muribaculaceae	3e-05	3e-05	1.96678	0.00332	2.55391	2.19459
	PAC001692_g	Genus	Bacteria: Bacteroidetes: Bacteroidia: Bacteroidales: Muribaculaceae	3e-05	3e-05	0.14884	0.00221	0.12081	0.28666
	LT706945_g	Genus	Bacteria: Proteobacteria: Deltaproteobacteria: Desulfovibrionales: Desulfovibrionaceae	5e-05	5e-05	0.05581	0.00000	0.06403	0.11960
	Barnesiella	Genus	Bacteria: Bacteroidetes: Bacteroidia: Bacteroidales	0.00014	0.00014	0.36146	0.00000	0.11960	0.05885
	Rikenellaceae_uc	Genus	Bacteria: Bacteroidetes: Bacteroidia: Bacteroidales: Rikenellaceae	0.00018	0.00019	0.03455	0.00111	0.06403	0.07973
	PAC001472_g	Genus	Bacteria: Bacteroidetes: Bacteroidia: Bacteroidales: Muribaculaceae	0.00025	0.00026	0.42259	0.00443	0.22229	1.20930
	PAC001063_g	Genus	Bacteria: Bacteroidetes: Bacteroidia: Bacteroidales: Muribaculaceae	0.00033	0.00035	2.08372	18.95349	4.44337	3.18747
	Alistipes	Genus	Bacteria: Bacteroidetes: Bacteroidia: Bacteroidales: Rikenellaceae	0.00038	0.0004	26.21395	6.89369	24.95681	12.59421
	PAC001440_g	Genus	Bacteria: Firmicutes: Clostridia: Clostridiales: Christensenellaceae	0.00051	0.00054	0.11163	0.00000	0.12685	0.01329
	Parabacteroides	Genus	Bacteria: Bacteroidetes: Bacteroidia: Bacteroidales: Porphyromonadaceae	0.00055	0.00059	0.26312	0.35991	0.08094	0.09682
	Eubacterium_g17	Genus	Bacteria: Firmicutes: Clostridia: Clostridiales: Lachnospiraceae	0.0006	0.00064	0.13023	0.03876	0.38176	0.22402
	PAC002147_g	Genus	Bacteria: Firmicutes: Clostridia: Clostridiales: Christensenellaceae	0.00078	0.00083	0.05581	0.00221	0.04108	0.00380
	PAC001390_g	Genus	Bacteria: Firmicutes: Clostridia: Clostridiales: Lachnospiraceae	0.00101	0.00109	0.00000	0.04540	0.00000	0.00380
	PAC001105_g	Genus	Bacteria: Firmicutes: Clostridia: Clostridiales: Lachnospiraceae	0.00112	0.00121	0.00000	0.05869	0.00000	0.00000
	Lactobacillus	Genus	Bacteria: Firmicutes: Bacilli: Lactobacillales: Lactobacillaceae	0.00117	0.00127	0.21794	0.02879	0.81909	0.33792
	PAC001500_g	Genus	Bacteria: Firmicutes: Clostridia: Clostridiales: Peptococcaceae	0.00127	0.00138	0.05316	0.00221	0.18001	0.05505
	PAC002367_g	Genus	Bacteria: Firmicutes: Clostridia: Clostridiales: Lachnospiraceae	0.00131	0.00143	0.00000	0.22148	0.00362	0.00000
	PAC001116_g	Genus	Bacteria: Firmicutes: Clostridia: Clostridiales: Lachnospiraceae	0.0014	0.00153	0.69369	0.08195	0.37330	0.39867
	PAC001165_g	Genus	Bacteria: Firmicutes: Clostridia: Clostridiales: Lachnospiraceae	0.0014	0.00154	0.61130	0.22370	0.79251	0.79355
	Paludicola	Genus	Bacteria: Firmicutes: Clostridia: Clostridiales: Ruminococcaceae	0.00148	0.00162	0.03987	0.00997	0.03383	0.05126
	PAC001480_g	Genus	Bacteria: Firmicutes: Clostridia: Clostridiales: Lachnospiraceae	0.00163	0.00179	0.28704	0.00000	0.21867	0.00000
	FJ172888_g	Genus	Bacteria: Firmicutes: Clostridia: Clostridiales: Lachnospiraceae	0.00166	0.00183	0.00000	0.00000	0.01450	0.00000
	PAC001270_g	Genus	Bacteria: Firmicutes: Clostridia: Clostridiales: Lachnospiraceae	0.00221	0.00244	0.06379	0.00664	0.06403	0.03037
	Clostridium_g24	Genus	Bacteria: Firmicutes: Clostridia: Clostridiales: Lachnospiraceae	0.00269	0.00298	0.05847	0.05537	0.21504	0.14048
	PAC000672_g	Genus	Bacteria: Firmicutes: Clostridia: Clostridiales: Ruminococcaceae	0.00328	0.00365	0.03721	0.00554	0.04470	0.07214
	PAC001377_g	Genus	Bacteria: Firmicutes: Clostridia: Clostridiales: Lachnospiraceae	0.00351	0.00392	0.04252	0.00332	0.03020	0.01519
	PAC001108_g	Genus	Bacteria: Tenericutes: Mollicutes: PAC001057_o: PAC001057_f	0.0036	0.00402	0.03189	0.00000	0.01208	0.00190
	KE159628_g	Genus	Bacteria: Firmicutes: Clostridia: Clostridiales: Lachnospiraceae	0.00397	0.00447	1.85781	0.31118	1.50166	1.99525
	PAC000677_g	Genus	Bacteria: Saccharibacteria_TM7: Saccharimonas_c: Saccharimonas_o: Saccharimonas_f	0.00418	0.00473	0.00000	0.00000	0.03624	0.04177
	Anaerotruncus	Genus	Bacteria: Firmicutes: Clostridia: Clostridiales: Ruminococcaceae	0.0073	0.00838	0.05847	0.10853	0.21383	0.17276
	PAC001219_g	Genus	Bacteria: Firmicutes: Clostridia: Clostridiales: Christensenellaceae	0.0088	0.01014	0.07973	0.02879	0.13289	0.01519
	PAC001512_g	Genus	Bacteria: Bacteroidetes: Bacteroidia: Bacteroidales: Muribaculaceae	0.00934	0.01079	0.06379	0.00111	0.40713	0.17655
	PAC001588_g	Genus	Bacteria: Firmicutes: Clostridia: Clostridiales: Lachnospiraceae	0.00956	0.01106	0.23389	0.01993	0.33102	0.67584
	KE159538_g	Genus	Bacteria: Firmicutes: Clostridia: Clostridiales: Lachnospiraceae	0.01126	0.01315	0.69369	2.52935	5.51616	2.81917
	Arthromitus	Genus	Bacteria: Firmicutes: Clostridia: Clostridiales: Clostridiaceae	0.01162	0.0136	0.02924	0.00443	0.04712	0.01898
	PAC000748_g	Genus	Bacteria: Firmicutes: Clostridia: Clostridiales: Ruminococcaceae	0.01204	0.01414	0.02658	0.00221	0.02899	0.01519
	PAC000683_g	Genus	Bacteria: Firmicutes: Clostridia: Clostridiales: Ruminococcaceae	0.01306	0.0154	0.12226	0.02104	0.05195	0.09302
	PAC001138_g	Genus	Bacteria: Firmicutes: Clostridia: Clostridiales: Lachnospiraceae	0.01467	0.01736	0.08771	0.01550	0.10269	0.03417
	PAC000692_g	Genus	Bacteria: Firmicutes: Clostridia: Clostridiales: Lachnospiraceae	0.01468	0.01739	0.19934	0.10410	1.11628	0.17276
	Frisingicoccus	Genus	Bacteria: Firmicutes: Clostridia: Clostridiales: Lachnospiraceae	0.01538	0.01823	0.12492	0.10299	0.25008	0.40247
	LARJ_g	Genus	Bacteria: Proteobacteria: Alphaproteobacteria: Rhodospirillales: Rhodospirillaceae	0.01677	0.02002	0.03721	0.04097	0.00362	0.00000
	Bacteroides	Genus	Bacteria: Bacteroidetes: Bacteroidia: Bacteroidales: Bacteroidaceae	0.01856	0.02234	9.89236	21.44186	11.84053	14.16421
	Enterorhabdus	Genus	Bacteria: Actinobacteria: Coriobacteriia: Coriobacteriales: Coriobacteriaceae	0.02148	0.02609	0.00266	0.00000	0.01450	0.00380
	PAC001544_g	Genus	Bacteria: Firmicutes: Clostridia: Clostridiales: Lachnospiraceae	0.02252	0.02747	0.08239	0.03765	0.00242	0.00190
	Parasutterella	Genus	Bacteria: Proteobacteria: Betaproteobacteria: Burkholderiales: Sutterellaceae	0.0234	0.02873	0.17542	0.20598	0.41196	0.61889
	PAC001572_g	Genus	Bacteria: Firmicutes: Clostridia: Clostridiales: Lachnospiraceae	0.02361	0.02906	0.01329	0.08416	0.00604	0.01709
	PAC001166_g	Genus	Bacteria: Firmicutes: Clostridia: Clostridiales: Lachnospiraceae	0.0261	0.03237	0.00797	0.00997	0.04349	0.02848
	Clostridium_g34	Genus	Bacteria: Firmicutes: Clostridia: Clostridiales: Lachnospiraceae	0.02723	0.03387	0.00797	0.04097	0.00725	0.00190
	Massilioclostridium	Genus	Bacteria: Firmicutes: Clostridia: Clostridiales: Ruminococcaceae	0.02766	0.03447	0.01063	0.00221	0.00483	0.01139
	PAC001308_g	Genus	Bacteria: Firmicutes: Clostridia: Clostridiales: Lachnospiraceae	0.02811	0.03512	0.04784	0.02104	0.04591	0.04936
	EU777247_g	Genus	Bacteria: Firmicutes: Clostridia: Clostridiales: Lachnospiraceae	0.02857	0.03575	0.00266	0.00000	0.01087	0.00949
	Roseburia	Genus	Bacteria: Firmicutes: Clostridia: Clostridiales: Lachnospiraceae	0.02919	0.03655	0.02658	0.01218	0.12685	0.05505
	PAC001458_g	Genus	Bacteria: Firmicutes: Clostridia: Clostridiales: Lachnospiraceae	0.02933	0.03675	0.03189	0.00221	0.02658	0.00190
	KE159797_g	Genus	Bacteria: Firmicutes: Clostridia: Clostridiales: Lachnospiraceae	0.02974	0.03737	0.03987	0.00997	0.02779	0.01898
	Lachnospiraceae_uc	Genus	Bacteria: Firmicutes: Clostridia: Clostridiales: Lachnospiraceae	0.03035	0.03826	0.84784	0.39203	1.48958	0.80304
	AB730688_g	Genus	Bacteria: Firmicutes: Clostridia: Clostridiales: Lachnospiraceae	0.03401	0.04324	0.01329	0.00443	0.00483	0.00000
	PAC001389_g	Genus	Bacteria: Actinobacteria: Coriobacteriia: Coriobacteriales: Coriobacteriaceae	0.03401	0.04328	0.01063	0.00000	0.00000	0.00190
	PAC000720_g	Genus	Bacteria: Firmicutes: Clostridia: Clostridiales: Lachnospiraceae	0.03509	0.04491	0.02392	0.03654	0.02658	0.09492
	PAC001118_g	Genus	Bacteria: Firmicutes: Clostridia: Clostridiales: Lachnospiraceae	0.03543	0.04539	2.39203	2.60133	1.50166	0.22212
	DQ815728_g	Genus	Bacteria: Firmicutes: Clostridia: Clostridiales: Lachnospiraceae	0.0368	0.04727	1.23056	0.08306	0.55935	0.00000
	GQ451258_g	Genus	Bacteria: Firmicutes: Clostridia: Clostridiales: Lachnospiraceae	0.03798	0.04887	0.00797	0.00000	0.00483	0.00000
	PAC001201_g	Genus	Bacteria: Firmicutes: Clostridia: Clostridiales: Lachnospiraceae	0.03828	0.04929	0.00000	0.00443	0.00000	0.00000
	OCTT_g	Genus	Bacteria: Firmicutes: Clostridia: Clostridiales: Ruminococcaceae	0.03882	0.05016	0.00000	0.00664	0.00000	0.00000
	Porphyromonadaceae_uc	Genus	Bacteria: Bacteroidetes: Bacteroidia: Bacteroidales: Porphyromonadaceae	0.03882	0.05024	0.00000	0.00886	0.00000	0.00000
	Clostridium_g21	Genus	Bacteria: Firmicutes: Clostridia: Clostridiales: Lachnospiraceae	0.03939	0.05129	0.11960	0.09081	0.20538	0.17845
	PAC001528_g	Genus	Bacteria: Firmicutes: Erysipelotrichi: Erysipelotrichales: Erysipelotrichaceae	0.03962	0.05168	0.02658	0.00332	0.01571	0.01329
	Eubacterium_g8	Genus	Bacteria: Firmicutes: Clostridia: Clostridiales: Ruminococcaceae	0.04076	0.05331	0.03189	0.15947	0.02537	0.20693
	PAC002178_g	Genus	Bacteria: Firmicutes: Clostridia: Clostridiales: Lachnospiraceae	0.04472	0.05889	0.00797	0.00000	0.00121	0.00000
	PAC001313_g	Genus	Bacteria: Firmicutes: Clostridia: Clostridiales: Ruminococcaceae	0.04722	0.06268	0.02658	0.00332	0.01450	0.01139
	PAC001139_s	Species	Bacteria: Bacteroidetes: Bacteroidia: Bacteroidales: Muribaculaceae: PAC000198_g	0	0	0.00266	3.29457	0.00000	0.00000
	PAC001112_g_uc	Species	Bacteria: Bacteroidetes: Bacteroidia: Bacteroidales: Muribaculaceae: PAC001112_g	0	0	0.09302	0.00000	0.03020	0.29616
	PAC001659_s	Species	Bacteria: Firmicutes: Clostridia: Clostridiales: Ruminococcaceae: Sporobacter	0	0	0.00000	0.06977	0.00000	0.00380
	PAC001076_s	Species	Bacteria: Bacteroidetes: Bacteroidia: Bacteroidales: Muribaculaceae: Muribaculum	0	0	0.21528	0.00000	0.16068	0.53346
	PAC001267_s	Species	Bacteria: Bacteroidetes: Bacteroidia: Bacteroidales: Muribaculaceae: PAC001112_g	0	0	1.92425	0.00111	0.67895	2.33128
	PAC002400_g_uc	Species	Bacteria: Bacteroidetes: Bacteroidia: Bacteroidales: Muribaculaceae: PAC002400_g	0	0	0.00000	0.00000	0.00000	0.05885
	Bacteroides stercorirosoris	Species	Bacteria: Bacteroidetes: Bacteroidia: Bacteroidales: Bacteroidaceae: Bacteroides	1e-05	1e-05	0.10897	0.00221	0.09665	0.25819
	PAC001766_s	Species	Bacteria: Bacteroidetes: Bacteroidia: Bacteroidales: Muribaculaceae: PAC001068_g	1e-05	1e-05	0.06645	0.00000	0.02899	0.08543
	Muribaculum_uc	Species	Bacteria: Bacteroidetes: Bacteroidia: Bacteroidales: Muribaculaceae: Muribaculum	1e-05	1e-05	0.55548	0.00221	0.53881	1.66493
	PAC001081_s group	Species	Bacteria: Firmicutes: Clostridia: Clostridiales: Ruminococcaceae: PAC000661_g	1e-05	1e-05	0.00266	1.61130	0.00000	0.00190
	PAC001513_s	Species	Bacteria: Bacteroidetes: Bacteroidia: Bacteroidales: Muribaculaceae: PAC000198_g	1e-05	1e-05	1.42724	0.00000	0.99789	1.87186
	PAC001765_s	Species	Bacteria: Bacteroidetes: Bacteroidia: Bacteroidales: Muribaculaceae: PAC001765_g	1e-05	1e-05	0.14352	0.00000	0.08819	0.12340
	Alistipes_uc	Species	Bacteria: Bacteroidetes: Bacteroidia: Bacteroidales: Rikenellaceae: Alistipes	1e-05	1e-05	0.47043	0.01883	0.56176	0.28097
	PAC000679_g_uc	Species	Bacteria: Bacteroidetes: Bacteroidia: Bacteroidales: Muribaculaceae: PAC000679_g	1e-05	1e-05	0.01063	0.89701	0.01691	0.03037
	PAC000656_s	Species	Bacteria: Firmicutes: Clostridia: Clostridiales: Lachnospiraceae: PAC000656_g	1e-05	1e-05	0.00000	0.10742	0.00000	0.00000
	Bacteroides thetaiotaomicron	Species	Bacteria: Bacteroidetes: Bacteroidia: Bacteroidales: Bacteroidaceae: Bacteroides	2e-05	2e-05	0.14086	0.00000	0.08336	0.17086
	PAC001568_s	Species	Bacteria: Bacteroidetes: Bacteroidia: Bacteroidales: Muribaculaceae: PAC001068_g	2e-05	2e-05	0.63256	0.00221	0.90124	1.40104
	PAC001471_s	Species	Bacteria: Bacteroidetes: Bacteroidia: Bacteroidales: Rikenellaceae: Alistipes	2e-05	2e-05	3.61462	0.00332	2.89459	2.08828
	PAC002296_s	Species	Bacteria: Bacteroidetes: Bacteroidia: Bacteroidales: Muribaculaceae: PAC000198_g	2e-05	2e-05	0.42525	0.00000	0.42404	0.55624
	Bacteroides uniformis	Species	Bacteria: Bacteroidetes: Bacteroidia: Bacteroidales: Bacteroidaceae: Bacteroides	2e-05	2e-05	0.55017	0.00000	0.14014	0.14618
	PAC001063_g_uc	Species	Bacteria: Bacteroidetes: Bacteroidia: Bacteroidales: Muribaculaceae: PAC001063_g	2e-05	2e-05	0.05581	4.14175	0.17759	0.18605
	PAC001735_s	Species	Bacteria: Bacteroidetes: Bacteroidia: Bacteroidales: Muribaculaceae: Muribaculum	2e-05	2e-05	2.68439	0.00111	2.72546	3.26910
	PAC000186_g_uc	Species	Bacteria: Bacteroidetes: Bacteroidia: Bacteroidales: Muribaculaceae: PAC000186_g	2e-05	2e-05	0.57940	5.75194	0.53881	0.96630
	Bacteroides nordii	Species	Bacteria: Bacteroidetes: Bacteroidia: Bacteroidales: Bacteroidaceae: Bacteroides	3e-05	3e-05	0.01860	0.00000	0.10752	0.21452
	PAC001736_s	Species	Bacteria: Bacteroidetes: Bacteroidia: Bacteroidales: Muribaculaceae: PAC001068_g	3e-05	3e-05	0.11163	0.00000	0.11477	0.18035
	PAC001477_s	Species	Bacteria: Bacteroidetes: Bacteroidia: Bacteroidales: Muribaculaceae: PAC001068_g	3e-05	3e-05	0.18073	0.00000	0.03262	0.31134
	PAC001672_s	Species	Bacteria: Bacteroidetes: Bacteroidia: Bacteroidales: Muribaculaceae: PAC000186_g	3e-05	3e-05	6.71362	0.02769	6.12141	7.85382
	PAC001692_s	Species	Bacteria: Bacteroidetes: Bacteroidia: Bacteroidales: Muribaculaceae: PAC001692_g	3e-05	3e-05	0.14884	0.00221	0.12081	0.28287
	PAC001482_s	Species	Bacteria: Bacteroidetes: Bacteroidia: Bacteroidales: Muribaculaceae: PAC001127_g	3e-05	3e-05	1.93223	0.00332	2.48143	2.11675
	PAC001068_s	Species	Bacteria: Bacteroidetes: Bacteroidia: Bacteroidales: Muribaculaceae: PAC001068_g	4e-05	4e-05	0.08771	0.00000	0.16309	0.22212
	Parabacteroides goldsteinii	Species	Bacteria: Bacteroidetes: Bacteroidia: Bacteroidales: Porphyromonadaceae: Parabacteroides	4e-05	4e-05	0.02392	0.35991	0.03745	0.03987
	PAC001378_s	Species	Bacteria: Firmicutes: Clostridia: Clostridiales: Ruminococcaceae: Ruthenibacterium	5e-05	5e-05	0.00000	0.02547	0.00121	0.00000
	EF096814_s	Species	Bacteria: Bacteroidetes: Bacteroidia: Bacteroidales: Muribaculaceae: PAC002400_g	5e-05	5e-05	0.00000	0.00000	0.00000	0.01898
	PAC001591_s	Species	Bacteria: Bacteroidetes: Bacteroidia: Bacteroidales: Odoribacteraceae: Butyricimonas	5e-05	5e-05	0.14352	0.00000	0.08940	0.07784
	PAC001747_s	Species	Bacteria: Proteobacteria: Deltaproteobacteria: Desulfovibrionales: Desulfovibrionaceae: LT706945_g	6e-05	6e-05	0.05050	0.00000	0.06040	0.11960
	PAC001484_s	Species	Bacteria: Bacteroidetes: Bacteroidia: Bacteroidales: Rikenellaceae: Alistipes	7e-05	7e-05	0.28173	0.00111	0.15826	0.24110
	PAC001589_s	Species	Bacteria: Firmicutes: Clostridia: Clostridiales: Lachnospiraceae: PAC001116_g	7e-05	7e-05	0.54751	0.01218	0.25732	0.31704
	Butyricimonas virosa	Species	Bacteria: Bacteroidetes: Bacteroidia: Bacteroidales: Odoribacteraceae: Butyricimonas	9e-05	0.0001	0.10100	0.00000	0.03987	0.02278
	PAC001494_s	Species	Bacteria: Bacteroidetes: Bacteroidia: Bacteroidales: Muribaculaceae: PAC001112_g	9e-05	0.0001	1.21993	0.00111	0.00000	0.00000
	PAC000693_s	Species	Bacteria: Firmicutes: Clostridia: Clostridiales: Lachnospiraceae: KE159600_g	0.00011	0.00011	0.01860	0.00000	2.02960	0.47461
	PAC001472_s	Species	Bacteria: Bacteroidetes: Bacteroidia: Bacteroidales: Muribaculaceae: PAC001472_g	0.00012	0.00013	0.42259	0.00111	0.21504	1.17703
	EF096138_s	Species	Bacteria: Bacteroidetes: Bacteroidia: Bacteroidales: Rikenellaceae: Alistipes	0.00012	0.00013	0.10365	0.00111	0.07732	0.09302
	Barnesiella intestinihominis	Species	Bacteria: Bacteroidetes: Bacteroidia: Bacteroidales: Barnesiellaceae: Barnesiella	0.00014	0.00014	0.35880	0.00000	0.11960	0.05885
	PAC001127_g_uc	Species	Bacteria: Bacteroidetes: Bacteroidia: Bacteroidales: Muribaculaceae: PAC001127_g	0.00014	0.00015	0.03455	0.00000	0.07249	0.07784
	PAC002333_s	Species	Bacteria: Firmicutes: Clostridia: Clostridiales: Lachnospiraceae: Acetatifactor	0.00015	0.00015	0.01063	0.00111	0.07369	0.00000
	KE159538_s	Species	Bacteria: Firmicutes: Clostridia: Clostridiales: Lachnospiraceae: KE159538_g	0.00015	0.00016	0.05316	0.02990	1.06312	0.42145
	PAC001510_s	Species	Bacteria: Bacteroidetes: Bacteroidia: Bacteroidales: Odoribacteraceae: Butyricimonas	0.00015	0.00016	0.31362	0.00221	0.15826	0.14238
	Alistipes timonensis	Species	Bacteria: Bacteroidetes: Bacteroidia: Bacteroidales: Rikenellaceae: Alistipes	0.00015	0.00016	0.01063	0.00000	0.04108	0.00570
	PAC001204_s	Species	Bacteria: Bacteroidetes: Bacteroidia: Bacteroidales: Bacteroidaceae: Bacteroides	0.00016	0.00017	0.10631	0.00332	0.06524	0.16327
	PAC002441_s	Species	Bacteria: Bacteroidetes: Bacteroidia: Bacteroidales: Muribaculaceae: PAC001112_g	0.00019	0.0002	0.00266	0.00111	0.00121	1.70100
	PAC001268_s	Species	Bacteria: Cyanobacteria: Vampirovibrio_c: FR888536_o: FR888536_f: FR888536_g	0.00019	0.0002	0.13289	0.00000	0.10510	0.06834
	Bacteroides xylanisolvens group	Species	Bacteria: Bacteroidetes: Bacteroidia: Bacteroidales: Bacteroidaceae: Bacteroides	0.00022	0.00023	0.04784	0.00000	0.08336	0.12150
	PAC001165_s	Species	Bacteria: Firmicutes: Clostridia: Clostridiales: Lachnospiraceae: PAC001165_g	0.00023	0.00024	0.40664	0.02547	0.29357	0.31514
	Lactobacillus reuteri group	Species	Bacteria: Firmicutes: Bacilli: Lactobacillales: Lactobacillaceae: Lactobacillus	0.00029	0.0003	0.01595	0.00332	0.04712	0.04366
	PAC002477_s	Species	Bacteria: Proteobacteria: Deltaproteobacteria: Desulfovibrionales: Desulfovibrionaceae: Bilophila	0.00029	0.0003	0.00000	0.08084	0.00000	0.00000
	EU510197_s	Species	Bacteria: Bacteroidetes: Bacteroidia: Bacteroidales: Muribaculaceae: PAC001063_g	0.00034	0.00036	0.09834	0.00997	0.11719	0.11580
	PAC001899_s group	Species	Bacteria: Firmicutes: Clostridia: Clostridiales: Lachnospiraceae: PAC001270_g	0.00034	0.00036	0.05581	0.00221	0.05920	0.03037
	PAC001120_s	Species	Bacteria: Firmicutes: Clostridia: Clostridiales: Lachnospiraceae: KE159538_g	0.00034	0.00036	0.42259	0.12957	3.16037	1.44091
	Bacteroides vulgatus	Species	Bacteria: Bacteroidetes: Bacteroidia: Bacteroidales: Bacteroidaceae: Bacteroides	0.00036	0.00038	4.36146	20.62016	5.58744	8.12720
	FQXY_s	Species	Bacteria: Bacteroidetes: Bacteroidia: Bacteroidales: Bacteroidaceae: Bacteroides	0.00036	0.00038	0.13023	0.00000	0.03624	0.07784
	Bacteroides massiliensis	Species	Bacteria: Bacteroidetes: Bacteroidia: Bacteroidales: Bacteroidaceae: Bacteroides	0.00039	0.00041	3.63588	0.00664	1.06071	2.73564
	PAC001182_s	Species	Bacteria: Firmicutes: Clostridia: Clostridiales: Ruminococcaceae: PAC000661_g	0.0004	0.00042	0.01860	0.00221	0.04712	0.02088
	PAC002529_s	Species	Bacteria: Bacteroidetes: Bacteroidia: Bacteroidales: Muribaculaceae: PAC000186_g	0.00041	0.00044	0.01860	0.00221	0.10510	0.51637
	PAC000198_s	Species	Bacteria: Bacteroidetes: Bacteroidia: Bacteroidales: Muribaculaceae: PAC000198_g	0.00048	0.00051	0.01595	0.00000	0.00242	0.01898
	Alistipes shahii	Species	Bacteria: Bacteroidetes: Bacteroidia: Bacteroidales: Rikenellaceae: Alistipes	0.00049	0.00052	0.04518	0.00000	0.03262	0.00000
	PAC001668_s	Species	Bacteria: Firmicutes: Clostridia: Clostridiales: Lachnospiraceae: PAC001092_g	0.00063	0.00067	0.05581	0.01329	0.04832	0.08353
	PAC001797_s	Species	Bacteria: Cyanobacteria: Vampirovibrio_c: FR888536_o: FR888536_f: FR888536_g	0.00064	0.00068	0.17010	0.00000	0.07611	0.96820
	Bilophila wadsworthia	Species	Bacteria: Proteobacteria: Deltaproteobacteria: Desulfovibrionales: Desulfovibrionaceae: Bilophila	0.00064	0.00068	0.05316	0.00000	0.04712	0.08163
	PAC001063_s	Species	Bacteria: Bacteroidetes: Bacteroidia: Bacteroidales: Muribaculaceae: PAC001063_g	0.00065	0.0007	1.91894	14.80177	4.14618	2.88182
	Ruthenibacterium lactatiformans	Species	Bacteria: Firmicutes: Clostridia: Clostridiales: Ruminococcaceae: Ruthenibacterium	0.00068	0.00073	0.05316	0.00000	0.01087	0.05126
	PAC002450_s	Species	Bacteria: Bacteroidetes: Bacteroidia: Bacteroidales: Muribaculaceae: PAC001068_g	0.00075	0.00081	0.00000	5.25914	0.00000	0.00190
	PAC001756_s	Species	Bacteria: Bacteroidetes: Bacteroidia: Bacteroidales: Muribaculaceae: PAC000198_g	0.00077	0.00082	0.73621	0.00443	0.18725	0.99858
	PAC001775_s	Species	Bacteria: Firmicutes: Clostridia: Clostridiales: Lachnospiraceae: PAC001138_g	0.00077	0.00082	0.07442	0.00000	0.08215	0.02468
	PAC002147_s	Species	Bacteria: Firmicutes: Clostridia: Clostridiales: Christensenellaceae: PAC002147_g	0.00078	0.00083	0.05581	0.00221	0.04108	0.00380
	Alistipes senegalensis	Species	Bacteria: Bacteroidetes: Bacteroidia: Bacteroidales: Rikenellaceae: Alistipes	0.00078	0.00084	0.02126	0.00000	0.03020	0.01139
	PAC001075_s	Species	Bacteria: Bacteroidetes: Bacteroidia: Bacteroidales: Muribaculaceae: PAC000198_g	0.00081	0.00087	0.00000	0.30343	0.00121	0.00000
	PAC001474_s	Species	Bacteria: Firmicutes: Clostridia: Clostridiales: Ruminococcaceae: Ruminococcus	0.00081	0.00088	0.18339	0.00000	0.02779	0.00000
	PAC001383_s	Species	Bacteria: Firmicutes: Clostridia: Clostridiales: Lachnospiraceae: LLKB_g	0.00088	0.00094	0.00000	0.00221	0.00000	0.06834
	PAC001225_s	Species	Bacteria: Firmicutes: Clostridia: Clostridiales: Lachnospiraceae: PAC001225_g	0.00091	0.00098	0.08505	0.00775	0.00725	0.06834
	PAC002367_s	Species	Bacteria: Firmicutes: Clostridia: Clostridiales: Lachnospiraceae: PAC002367_g	0.00095	0.00102	0.00000	0.20377	0.00121	0.00000
	Alistipes putredinis	Species	Bacteria: Bacteroidetes: Bacteroidia: Bacteroidales: Rikenellaceae: Alistipes	0.00097	0.00105	0.04518	0.00111	0.05678	0.00949
	PAC001476_s	Species	Bacteria: Firmicutes: Clostridia: Clostridiales: Ruminococcaceae: Agathobaculum	0.00101	0.00109	0.07442	0.00111	0.03020	0.05126
	PAC001390_s	Species	Bacteria: Firmicutes: Clostridia: Clostridiales: Lachnospiraceae: PAC001390_g	0.00101	0.0011	0.00000	0.04319	0.00000	0.00380
	JQ084889_s	Species	Bacteria: Firmicutes: Clostridia: Clostridiales: Christensenellaceae: PAC001440_g	0.00103	0.00112	0.09834	0.00000	0.11598	0.01139
	EF098020_s	Species	Bacteria: Firmicutes: Clostridia: Clostridiales: Ruminococcaceae: Oscillibacter	0.00109	0.00118	0.00000	0.02436	0.00000	0.00000
	AB626932_s	Species	Bacteria: Firmicutes: Clostridia: Clostridiales: Lachnospiraceae: PAC001092_g	0.00109	0.00119	0.00000	0.03654	0.00000	0.00000
	LARJ_s	Species	Bacteria: Proteobacteria: Alphaproteobacteria: Rhodospirillales: Rhodospirillaceae: LARJ_g	0.00111	0.0012	0.00000	0.04097	0.00000	0.00000
	PAC002515_s	Species	Bacteria: Firmicutes: Clostridia: Clostridiales: Ruminococcaceae: PAC000661_g	0.00111	0.0012	0.00000	0.12292	0.00000	0.00000
	PAC001108_s	Species	Bacteria: Tenericutes: Mollicutes: PAC001057_o: PAC001057_f: PAC001108_g	0.00123	0.00134	0.03189	0.00000	0.01208	0.00000
	PAC001060_s	Species	Bacteria: Bacteroidetes: Bacteroidia: Bacteroidales: Rikenellaceae: Alistipes	0.00125	0.00136	21.56545	6.86711	21.06071	9.83579
	PAC001500_s	Species	Bacteria: Firmicutes: Clostridia: Clostridiales: Peptococcaceae: PAC001500_g	0.00127	0.00138	0.05316	0.00221	0.18001	0.05505
	PAC002344_s	Species	Bacteria: Firmicutes: Clostridia: Clostridiales: Lachnospiraceae: PAC001118_g	0.00143	0.00156	1.84718	0.00775	1.26608	0.21452
	Lactobacillus murinus group	Species	Bacteria: Firmicutes: Bacilli: Lactobacillales: Lactobacillaceae: Lactobacillus	0.00151	0.00166	0.15415	0.01661	0.71761	0.19554
	PAC001086_s	Species	Bacteria: Firmicutes: Clostridia: Clostridiales: Ruminococcaceae: PAC000661_g	0.00155	0.00169	0.21528	0.01107	0.14497	0.10821
	PAC001480_s	Species	Bacteria: Firmicutes: Clostridia: Clostridiales: Lachnospiraceae: PAC001480_g	0.00163	0.00179	0.28704	0.00000	0.21142	0.00000
	FJ172888_g_uc	Species	Bacteria: Firmicutes: Clostridia: Clostridiales: Lachnospiraceae: FJ172888_g	0.00166	0.00183	0.00000	0.00000	0.01450	0.00000
	PAC001483_s	Species	Bacteria: Bacteroidetes: Bacteroidia: Bacteroidales: Muribaculaceae: PAC000186_g	0.00169	0.00186	5.05515	0.00554	0.08336	3.72852
	GQ157859_s	Species	Bacteria: Firmicutes: Clostridia: Clostridiales: Christensenellaceae: PAC001360_g	0.00169	0.00186	0.00000	0.14064	0.02416	0.00570
	PAC001379_s	Species	Bacteria: Firmicutes: Clostridia: Clostridiales: Ruminococcaceae: Pseudoflavonifractor	0.00187	0.00206	0.09302	0.03654	0.13047	0.19364
	GQ448104_s	Species	Bacteria: Firmicutes: Clostridia: Clostridiales: Christensenellaceae: GQ448104_g	0.00216	0.00238	0.02392	0.00000	0.02295	0.00000
	Clostridium_g34_uc	Species	Bacteria: Firmicutes: Clostridia: Clostridiales: Lachnospiraceae: Clostridium_g34	0.0022	0.00243	0.00000	0.03544	0.00362	0.00190
	PAC001587_s	Species	Bacteria: Firmicutes: Clostridia: Clostridiales: Lachnospiraceae: PAC001092_g	0.00222	0.00246	0.19934	0.00775	0.07732	0.16137
	Bacteroides caccae	Species	Bacteria: Bacteroidetes: Bacteroidia: Bacteroidales: Bacteroidaceae: Bacteroides	0.00224	0.00248	0.10100	0.24806	0.05195	0.19934
	PAC002103_s	Species	Bacteria: Firmicutes: Clostridia: Clostridiales: Ruminococcaceae: PAC000661_g	0.00231	0.00255	0.07176	0.01107	0.01087	0.00380
	PAC001560_s	Species	Bacteria: Firmicutes: Clostridia: Clostridiales: Ruminococcaceae: PAC000672_g	0.00261	0.00289	0.01860	0.00221	0.03020	0.07214
	Alistipes finegoldii	Species	Bacteria: Bacteroidetes: Bacteroidia: Bacteroidales: Rikenellaceae: Alistipes	0.00278	0.00309	0.01595	0.00000	0.01450	0.01139
	EU622764_s	Species	Bacteria: Firmicutes: Clostridia: Clostridiales: Ruminococcaceae: Pseudoflavonifractor	0.0029	0.00323	0.01063	0.00000	0.00121	0.00000
	EU504374_s	Species	Bacteria: Firmicutes: Clostridia: Clostridiales: Lachnospiraceae: PAC000664_g	0.00292	0.00325	0.00266	0.07530	0.00000	0.00000
	PAC001772_s	Species	Bacteria: Firmicutes: Clostridia: Clostridiales: Lachnospiraceae: Clostridium_g21	0.00306	0.00341	0.02392	0.00221	0.07128	0.04177
	PAC001377_s	Species	Bacteria: Firmicutes: Clostridia: Clostridiales: Lachnospiraceae: PAC001377_g	0.00306	0.00341	0.04252	0.00332	0.02899	0.01519
	KE159628_s	Species	Bacteria: Firmicutes: Clostridia: Clostridiales: Lachnospiraceae: KE159628_g	0.00364	0.00407	1.82060	0.28461	1.43159	1.93830
	PAC000694_s	Species	Bacteria: Firmicutes: Clostridia: Clostridiales: Ruminococcaceae: Paludicola	0.00368	0.00412	0.00797	0.00000	0.00000	0.00380
	JN559675_s	Species	Bacteria: Bacteroidetes: Bacteroidia: Bacteroidales: Bacteroidaceae: Bacteroides	0.00371	0.00415	0.02126	0.00111	0.03745	0.02658
	EU455014_s	Species	Bacteria: Bacteroidetes: Bacteroidia: Bacteroidales: Muribaculaceae: PAC000198_g	0.00394	0.00441	0.00000	0.01550	0.00000	0.00000
	AB702810_s	Species	Bacteria: Firmicutes: Clostridia: Clostridiales: Lachnospiraceae: KE159571_g	0.00394	0.00442	0.00000	0.01329	0.00000	0.00000
	PAC001504_s	Species	Bacteria: Firmicutes: Clostridia: Clostridiales: Lachnospiraceae: KE159538_g	0.00397	0.00445	0.00000	0.20155	0.00000	0.00000
	EU508108_s	Species	Bacteria: Firmicutes: Clostridia: Clostridiales: Lachnospiraceae: Acetatifactor	0.00397	0.00446	0.00000	0.06202	0.00000	0.00000
	PAC001105_s	Species	Bacteria: Firmicutes: Clostridia: Clostridiales: Lachnospiraceae: PAC001105_g	0.00397	0.00446	0.00000	0.02990	0.00000	0.00000
	PAC002403_s	Species	Bacteria: Firmicutes: Clostridia: Clostridiales: Lachnospiraceae: Eubacterium_g6	0.00397	0.00446	0.00000	0.02769	0.00000	0.00000
	FR888536_g_uc	Species	Bacteria: Cyanobacteria: Vampirovibrio_c: FR888536_o: FR888536_f: FR888536_g	0.00407	0.00459	0.01860	0.00000	0.02054	0.00759
	PAC001192_s group	Species	Bacteria: Saccharibacteria_TM7: Saccharimonas_c: Saccharimonas_o: Saccharimonas_f: PAC000677_g	0.00418	0.00473	0.00000	0.00000	0.03624	0.04177
	PAC002357_s	Species	Bacteria: Firmicutes: Clostridia: Clostridiales: Ruminococcaceae: Eubacterium_g8	0.00425	0.00482	0.00797	0.10742	0.00000	0.16896
	PAC001681_s	Species	Bacteria: Firmicutes: Clostridia: Clostridiales: Lachnospiraceae: PAC001681_g	0.00449	0.00509	0.00000	0.01329	0.00121	0.00000
	PAC001095_s	Species	Bacteria: Firmicutes: Clostridia: Clostridiales: Ruminococcaceae: PAC000661_g	0.00458	0.00519	1.81794	0.07198	0.56176	0.62458
	PAC001458_g_uc	Species	Bacteria: Firmicutes: Clostridia: Clostridiales: Lachnospiraceae: PAC001458_g	0.00467	0.0053	0.00000	0.00111	0.01933	0.00190
	PAC001745_s	Species	Bacteria: Firmicutes: Clostridia: Clostridiales: Lachnospiraceae: PAC000692_g	0.00506	0.00575	0.12492	0.00775	0.06645	0.05505
	PAC001703_s	Species	Bacteria: Firmicutes: Clostridia: Clostridiales: Lachnospiraceae: PAC001043_g	0.00514	0.00585	0.00532	0.00111	0.02054	0.04936
	EF603735_s	Species	Bacteria: Bacteroidetes: Bacteroidia: Bacteroidales: AC160630_f: PAC002482_g	0.00521	0.00594	0.00000	0.00000	0.00000	0.00570
	PAC001706_s	Species	Bacteria: Firmicutes: Clostridia: Clostridiales: Ruminococcaceae: Oscillibacter	0.00529	0.00604	0.00797	0.05316	0.01087	0.00380
	PAC001219_g_uc	Species	Bacteria: Firmicutes: Clostridia: Clostridiales: Christensenellaceae: PAC001219_g	0.00536	0.00612	0.03189	0.00111	0.02295	0.00190
	Parabacteroides johnsonii	Species	Bacteria: Bacteroidetes: Bacteroidia: Bacteroidales: Porphyromonadaceae: Parabacteroides	0.00575	0.00657	0.03987	0.00000	0.02416	0.03987
	PAC001104_s	Species	Bacteria: Firmicutes: Clostridia: Clostridiales: Lachnospiraceae: PAC000664_g	0.00586	0.0067	0.04518	0.04097	0.12081	0.11580
	GQ451310_s	Species	Bacteria: Firmicutes: Clostridia: Clostridiales: Lachnospiraceae: PAC001166_g	0.00632	0.00723	0.00532	0.00443	0.03383	0.01519
	PAC001118_s	Species	Bacteria: Firmicutes: Clostridia: Clostridiales: Lachnospiraceae: PAC001118_g	0.0068	0.00779	0.51827	2.51717	0.18242	0.00380
	PAC001080_s	Species	Bacteria: Tenericutes: Mollicutes: Acholeplasmatales: Acholeplasmataceae: Acholeplasma_g2	0.00699	0.008	0.13023	0.00000	0.18605	0.17845
	EU508304_s	Species	Bacteria: Firmicutes: Clostridia: Clostridiales: Lachnospiraceae: PAC001092_g	0.00699	0.00801	0.01063	0.00000	0.02537	0.01519
	PAC001459_s	Species	Bacteria: Firmicutes: Clostridia: Clostridiales: Lachnospiraceae: KE159600_g	0.00757	0.00869	0.02658	0.22370	0.02295	0.03987
	PAC001748_s	Species	Bacteria: Firmicutes: Clostridia: Clostridiales: Ruminococcaceae: PAC001402_g	0.00794	0.00913	0.01063	0.00332	0.02416	0.00759
	DQ815557_s	Species	Bacteria: Firmicutes: Clostridia: Clostridiales: Lachnospiraceae: PAC001308_g	0.00834	0.0096	0.02658	0.00332	0.03020	0.01139
	PAC001535_s group	Species	Bacteria: Firmicutes: Clostridia: Clostridiales: Lachnospiraceae: PAC000664_g	0.00873	0.01005	0.01329	0.10742	0.00966	0.04366
	EU456461_s	Species	Bacteria: Firmicutes: Clostridia: Clostridiales: Ruminococcaceae: Oscillibacter	0.00902	0.01039	0.00532	0.00664	0.05074	0.02278
	PAC001567_s	Species	Bacteria: Firmicutes: Clostridia: Clostridiales: Lachnospiraceae: PAC000692_g	0.00916	0.01057	0.00000	0.02547	0.01329	0.00000
	PAC001512_s	Species	Bacteria: Bacteroidetes: Bacteroidia: Bacteroidales: Muribaculaceae: PAC001512_g	0.0094	0.01086	0.06113	0.00111	0.34431	0.15947
	PAC001506_s	Species	Bacteria: Firmicutes: Clostridia: Clostridiales: Ruminococcaceae: Paludicola	0.00949	0.01097	0.00000	0.00111	0.00362	0.01519
	EU777247_g_uc	Species	Bacteria: Firmicutes: Clostridia: Clostridiales: Lachnospiraceae: EU777247_g	0.00967	0.01119	0.00000	0.00000	0.01087	0.00570
	PAC001388_s	Species	Bacteria: Firmicutes: Clostridia: Clostridiales: Lachnospiraceae: PAC001092_g	0.00994	0.01152	0.00000	0.00000	0.02054	0.00949
	PAC001099_s	Species	Bacteria: Firmicutes: Clostridia: Clostridiales: Ruminococcaceae: PAC000748_g	0.00998	0.01157	0.02126	0.00000	0.02416	0.01519
	DQ815773_s	Species	Bacteria: Firmicutes: Clostridia: Clostridiales: Lachnospiraceae: PAC001228_g	0.01005	0.01167	0.09834	0.06202	0.23316	0.25059
	PAC002506_s	Species	Bacteria: Firmicutes: Clostridia: Clostridiales: Lachnospiraceae: PAC001228_g	0.01019	0.01184	0.00000	0.35327	0.00121	0.00380
	AF371822_s	Species	Bacteria: Firmicutes: Clostridia: Clostridiales: Ruminococcaceae: PAC000683_g	0.0106	0.01232	0.07708	0.00000	0.00121	0.03797
	KE159538_g_uc	Species	Bacteria: Firmicutes: Clostridia: Clostridiales: Lachnospiraceae: KE159538_g	0.01061	0.01234	0.08239	0.17829	0.65479	0.39677
	Parabacteroides merdae	Species	Bacteria: Bacteroidetes: Bacteroidia: Bacteroidales: Porphyromonadaceae: Parabacteroides	0.01097	0.01276	0.03721	0.00000	0.00846	0.00000
	PAC001783_s	Species	Bacteria: Bacteroidetes: Bacteroidia: Bacteroidales: Porphyromonadaceae: Parabacteroides	0.01106	0.01288	0.11694	0.00000	0.00725	0.00949
	Lactobacillus gasseri group	Species	Bacteria: Firmicutes: Bacilli: Lactobacillales: Lactobacillaceae: Lactobacillus	0.01116	0.01302	0.04784	0.00221	0.04712	0.09492
	PAC002514_s group	Species	Bacteria: Firmicutes: Clostridia: Clostridiales: Ruminococcaceae: PAC000661_g	0.01131	0.01322	0.04518	0.00332	0.00242	0.01898
	EU454100_s	Species	Bacteria: Firmicutes: Clostridia: Clostridiales: Ruminococcaceae: Pseudoflavonifractor	0.01158	0.01355	0.01860	0.00443	0.02054	0.06265
	AP012202_s group	Species	Bacteria: Firmicutes: Clostridia: Clostridiales: Clostridiaceae: Arthromitus	0.01162	0.01361	0.02924	0.00443	0.04712	0.01898
	PAC001615_s	Species	Bacteria: Firmicutes: Clostridia: Clostridiales: Ruminococcaceae: PAC000683_g	0.01162	0.01362	0.03189	0.00000	0.01208	0.00759
	PAC000198_g_uc	Species	Bacteria: Bacteroidetes: Bacteroidia: Bacteroidales: Muribaculaceae: PAC000198_g	0.01182	0.01387	0.15150	0.61462	0.07007	0.21073
	PAC001232_s	Species	Bacteria: Firmicutes: Clostridia: Clostridiales: Lachnospiraceae: KE159600_g	0.01195	0.01402	0.00000	1.33555	0.00483	0.00000
	DQ805826_s	Species	Bacteria: Bacteroidetes: Bacteroidia: Bacteroidales: Porphyromonadaceae: Parabacteroides	0.01244	0.01463	0.01329	0.00000	0.00121	0.00190
	PAC001374_s	Species	Bacteria: Firmicutes: Clostridia: Clostridiales: Lachnospiraceae: Clostridium_g24	0.01254	0.01475	0.01329	0.01993	0.07732	0.05316
	EF603776_s	Species	Bacteria: Firmicutes: Clostridia: Clostridiales: Christensenellaceae: PAC001141_g	0.01289	0.01518	0.00000	0.01550	0.00000	0.00000
	PAC001688_s	Species	Bacteria: Firmicutes: Clostridia: Clostridiales: Ruminococcaceae: Agathobaculum	0.01325	0.01564	0.01329	0.03101	0.10269	0.03417
	Bacteroides intestinalis	Species	Bacteria: Bacteroidetes: Bacteroidia: Bacteroidales: Bacteroidaceae: Bacteroides	0.01399	0.01653	0.01329	0.00000	0.01812	0.01709
	PAC001696_s	Species	Bacteria: Firmicutes: Clostridia: Clostridiales: Lachnospiraceae: KE159538_g	0.01457	0.01723	0.01595	0.06091	0.24041	0.08543
	KE159677_s	Species	Bacteria: Firmicutes: Clostridia: Clostridiales: Ruminococcaceae: Anaerotruncus	0.01572	0.01865	0.04518	0.09967	0.19450	0.14998
	PAC001472_g_uc	Species	Bacteria: Bacteroidetes: Bacteroidia: Bacteroidales: Muribaculaceae: PAC001472_g	0.01579	0.01875	0.00000	0.00332	0.00725	0.03227
	PAC001796_s	Species	Bacteria: Firmicutes: Clostridia: Clostridiales: Lachnospiraceae: PAC001165_g	0.01603	0.01905	0.05050	0.01440	0.14860	0.06075
	PAC001933_s	Species	Bacteria: Firmicutes: Clostridia: Clostridiales: Lachnospiraceae: KE159571_g	0.01638	0.01948	0.00532	0.00000	0.00242	0.01329
	PAC001545_s	Species	Bacteria: Firmicutes: Clostridia: Clostridiales: Lachnospiraceae: PAC001225_g	0.01675	0.01993	0.13023	0.07863	0.03624	0.00570
	EU457191_s	Species	Bacteria: Firmicutes: Clostridia: Clostridiales: Ruminococcaceae: Phocea	0.01698	0.02029	0.00000	0.00221	0.01450	0.03037
	PAC001141_s	Species	Bacteria: Firmicutes: Clostridia: Clostridiales: Christensenellaceae: PAC001141_g	0.01702	0.02035	0.01860	0.00332	0.03987	0.00000
	PAC001318_s	Species	Bacteria: Firmicutes: Clostridia: Clostridiales: Ruminococcaceae: Pseudoflavonifractor	0.01707	0.02043	0.04518	0.01550	0.07490	0.05316
	DQ799557_s	Species	Bacteria: Bacteroidetes: Bacteroidia: Bacteroidales: Bacteroidaceae: Bacteroides	0.01724	0.02065	0.00797	0.10078	0.16672	0.17276
	PAC001417_s	Species	Bacteria: Firmicutes: Clostridia: Clostridiales: Ruminococcaceae: PAC000672_g	0.01733	0.02077	0.00532	0.00221	0.01208	0.00000
	PAC001588_s	Species	Bacteria: Firmicutes: Clostridia: Clostridiales: Lachnospiraceae: PAC001588_g	0.01819	0.02183	0.18605	0.01440	0.30565	0.58472
	PAC002462_s	Species	Bacteria: Firmicutes: Clostridia: Clostridiales: Lachnospiraceae: PAC002462_g	0.01832	0.02201	0.00266	0.00332	0.08819	0.05316
	PAC002350_s	Species	Bacteria: Firmicutes: Clostridia: Clostridiales: Lachnospiraceae: PAC001372_g	0.01832	0.02203	0.02392	0.01772	0.09182	0.03607
	PAC000661_g_uc	Species	Bacteria: Firmicutes: Clostridia: Clostridiales: Ruminococcaceae: PAC000661_g	0.01894	0.02287	0.26578	0.12514	0.28269	0.10821
	PAC000692_s	Species	Bacteria: Firmicutes: Clostridia: Clostridiales: Lachnospiraceae: PAC000692_g	0.01948	0.02353	0.01063	0.00111	0.89157	0.00759
	PAC001122_s	Species	Bacteria: Firmicutes: Clostridia: Clostridiales: Ruminococcaceae: Ruminococcus	0.02012	0.02433	0.00266	0.00111	0.01329	0.08543
	EU511112_s	Species	Bacteria: Firmicutes: Clostridia: Clostridiales: Lachnospiraceae: KE159600_g	0.02041	0.02476	0.00797	0.05869	0.01812	0.01898
	Parasutterella excrementihominis group	Species	Bacteria: Proteobacteria: Betaproteobacteria: Burkholderiales: Sutterellaceae: Parasutterella	0.02081	0.02526	0.17542	0.20487	0.41075	0.61889
	Bacteroides ovatus group	Species	Bacteria: Bacteroidetes: Bacteroidia: Bacteroidales: Bacteroidaceae: Bacteroides	0.02234	0.02716	0.02392	0.00000	0.00000	0.02088
	PAC001366_s	Species	Bacteria: Firmicutes: Clostridia: Clostridiales: Lachnospiraceae: PAC001165_g	0.02241	0.02727	0.07176	0.11849	0.23437	0.27148
	PAC001742_s	Species	Bacteria: Firmicutes: Clostridia: Clostridiales: Lachnospiraceae: PAC001092_g	0.02249	0.02739	0.00266	0.00997	0.01571	0.02088
	PAC001676_s	Species	Bacteria: Firmicutes: Clostridia: Clostridiales: Christensenellaceae: PAC001141_g	0.02251	0.02743	0.01860	0.00221	0.04712	0.01139
	PAC002372_s	Species	Bacteria: Firmicutes: Clostridia: Clostridiales: Ruminococcaceae: Oscillibacter	0.02255	0.02753	0.03987	0.01772	0.05920	0.07973
	KE159567_s	Species	Bacteria: Firmicutes: Clostridia: Clostridiales: Lachnospiraceae: KE159571_g	0.02262	0.02764	0.00000	0.00111	0.05074	0.00000
	PAC001544_s	Species	Bacteria: Firmicutes: Clostridia: Clostridiales: Lachnospiraceae: PAC001544_g	0.02272	0.02778	0.08239	0.03322	0.00242	0.00190
	PAC001480_g_uc	Species	Bacteria: Firmicutes: Clostridia: Clostridiales: Lachnospiraceae: PAC001480_g	0.02285	0.02797	0.00000	0.00000	0.00725	0.00000
	AY858424_s	Species	Bacteria: Firmicutes: Clostridia: Clostridiales: Ruminococcaceae: PAC000661_g	0.02285	0.02799	0.00000	0.00000	0.00604	0.00000
	HM630249_s	Species	Bacteria: Firmicutes: Clostridia: Clostridiales: Ruminococcaceae: PAC000661_g	0.02299	0.02818	0.00000	0.00000	0.00846	0.00000
	PAC001490_s	Species	Bacteria: Firmicutes: Clostridia: Clostridiales: Ruminococcaceae: Eubacterium_g23	0.02324	0.02851	0.08239	0.00554	0.00121	0.08353
	DQ809262_s	Species	Bacteria: Bacteroidetes: Bacteroidia: Bacteroidales: Bacteroidaceae: Bacteroides	0.02341	0.02876	0.02126	0.00000	0.01691	0.02658
	PAC002495_s	Species	Bacteria: Firmicutes: Clostridia: Clostridiales: Lachnospiraceae: KE159571_g	0.02343	0.02882	0.00000	0.00000	0.00966	0.00759
	PAC001572_s	Species	Bacteria: Firmicutes: Clostridia: Clostridiales: Lachnospiraceae: PAC001572_g	0.02361	0.02908	0.01329	0.08416	0.00604	0.01709
	PAC001751_s	Species	Bacteria: Bacteroidetes: Bacteroidia: Bacteroidales: Muribaculaceae: PAC001068_g	0.02415	0.02977	0.10365	0.00000	0.05436	0.03417
	HQ716480_s	Species	Bacteria: Firmicutes: Clostridia: Clostridiales: Lachnospiraceae: Eubacterium_g17	0.02421	0.02987	0.00532	0.00000	0.00362	0.02658
	PAC000183_s	Species	Bacteria: Firmicutes: Clostridia: Clostridiales: Lachnospiraceae: Clostridium_g24	0.02481	0.03064	0.01329	0.00000	0.02899	0.02658
	PAC001119_s	Species	Bacteria: Firmicutes: Clostridia: Clostridiales: Lachnospiraceae: Eubacterium_g17	0.02496	0.03085	0.05316	0.00664	0.29236	0.10441
	EU845632_s	Species	Bacteria: Firmicutes: Clostridia: Clostridiales: Lachnospiraceae: AB730688_g	0.02564	0.03171	0.00797	0.00111	0.00242	0.00000
	PAC001807_s	Species	Bacteria: Cyanobacteria: Vampirovibrio_c: FR888536_o: FR888536_f: FR888536_g	0.02576	0.03189	0.22857	0.00000	0.06886	0.00759
	PAC001190_s	Species	Bacteria: Firmicutes: Clostridia: Clostridiales: Ruminococcaceae: Ruminococcus	0.02611	0.0324	0.06113	0.08859	0.05920	0.00000
	PAC001082_s	Species	Bacteria: Firmicutes: Clostridia: Clostridiales: Lachnospiraceae: PAC000664_g	0.02681	0.0333	0.05050	0.01440	0.18605	0.03227
	PAC001508_s	Species	Bacteria: Firmicutes: Clostridia: Clostridiales: Ruminococcaceae: Paludicola	0.02694	0.03348	0.01329	0.00111	0.00604	0.00759
	PAC002507_s	Species	Bacteria: Firmicutes: Clostridia: Clostridiales: Lachnospiraceae: PAC000720_g	0.02757	0.03432	0.02392	0.03433	0.01812	0.07024
	PAC001521_s	Species	Bacteria: Firmicutes: Clostridia: Clostridiales: Ruminococcaceae: Massilioclostridium	0.02766	0.03449	0.01063	0.00221	0.00483	0.01139
	PAC001280_s	Species	Bacteria: Firmicutes: Clostridia: Clostridiales: Christensenellaceae: PAC001219_g	0.02782	0.03472	0.00797	0.00332	0.03987	0.01139
	Bacteroides faecis	Species	Bacteria: Bacteroidetes: Bacteroidia: Bacteroidales: Bacteroidaceae: Bacteroides	0.02831	0.03539	0.02126	0.00000	0.00725	0.02278
	Bacteroides oleiciplenus	Species	Bacteria: Bacteroidetes: Bacteroidia: Bacteroidales: Bacteroidaceae: Bacteroides	0.02961	0.03715	0.00532	0.00000	0.00362	0.02468
	PAC001758_s	Species	Bacteria: Firmicutes: Clostridia: Clostridiales: Lachnospiraceae: PAC001524_g	0.02973	0.03732	0.03189	0.00000	0.02899	0.01898
	EU511827_s	Species	Bacteria: Firmicutes: Clostridia: Clostridiales: Lachnospiraceae: PAC001308_g	0.03019	0.03796	0.00797	0.00000	0.00725	0.02278
	PAC001364_s	Species	Bacteria: Firmicutes: Clostridia: Clostridiales: Lachnospiraceae: Frisingicoccus	0.03031	0.03814	0.00266	0.00000	0.01450	0.00759
	Bacteroides finegoldii	Species	Bacteria: Bacteroidetes: Bacteroidia: Bacteroidales: Bacteroidaceae: Bacteroides	0.03032	0.03819	0.00532	0.00000	0.01933	0.02848
	PAC002347_s	Species	Bacteria: Firmicutes: Clostridia: Clostridiales: Lachnospiraceae: PAC001118_g	0.03049	0.03847	0.01063	0.00664	0.00000	0.00000
	PAC001806_s	Species	Bacteria: Bacteroidetes: Bacteroidia: Bacteroidales: Muribaculaceae: PAC000186_g	0.03125	0.03947	0.04252	0.00000	0.00000	0.00190
	PAC001456_g_uc	Species	Bacteria: Firmicutes: Clostridia: Clostridiales: Lachnospiraceae: PAC001456_g	0.03134	0.03961	0.00266	0.00000	0.01571	0.00949
	PAC001376_s	Species	Bacteria: Firmicutes: Clostridia: Clostridiales: Lachnospiraceae: Clostridium_g24	0.03142	0.03975	0.00797	0.00332	0.05316	0.01709
	PAC001181_s	Species	Bacteria: Firmicutes: Clostridia: Clostridiales: Ruminococcaceae: PAC000661_g	0.03172	0.04016	0.00532	0.00000	0.01208	0.00570
	PAC001087_s	Species	Bacteria: Firmicutes: Clostridia: Clostridiales: Ruminococcaceae: Pseudoflavonifractor	0.03183	0.04033	0.09834	0.05869	0.10873	0.05316
	PAC001133_s	Species	Bacteria: Bacteroidetes: Bacteroidia: Bacteroidales: Bacteroidaceae: Bacteroides	0.0324	0.04109	0.00266	0.00000	0.01208	0.00570
	PAC001096_s	Species	Bacteria: Firmicutes: Clostridia: Clostridiales: Ruminococcaceae: Sporobacter	0.03262	0.0414	0.03721	0.01550	0.04832	0.05316
	FYDD_s	Species	Bacteria: Firmicutes: Clostridia: Clostridiales: Ruminococcaceae: Paludicola	0.03384	0.04298	0.01329	0.00000	0.01087	0.00380
	PAC001389_s	Species	Bacteria: Actinobacteria: Coriobacteriia: Coriobacteriales: Coriobacteriaceae: PAC001389_g	0.03401	0.04332	0.01063	0.00000	0.00000	0.00190
	PAC001774_s	Species	Bacteria: Firmicutes: Clostridia: Clostridiales: Lachnospiraceae: PAC001092_g	0.03413	0.0435	0.00532	0.00664	0.03141	0.02468
	KE159797_s	Species	Bacteria: Firmicutes: Clostridia: Clostridiales: Lachnospiraceae: KE159797_g	0.03417	0.04359	0.02392	0.00221	0.02175	0.01709
	PAC002422_s	Species	Bacteria: Firmicutes: Clostridia: Clostridiales: Ruminococcaceae: PAC000661_g	0.03492	0.04462	0.11163	0.00221	0.02416	0.00190
	AB622826_s	Species	Bacteria: Firmicutes: Clostridia: Clostridiales: Ruminococcaceae: Acutalibacter	0.03493	0.04468	0.00532	0.00000	0.01571	0.00570
	DQ805799_s	Species	Bacteria: Bacteroidetes: Bacteroidia: Bacteroidales: Bacteroidaceae: Bacteroides	0.03555	0.04558	0.02392	0.14175	0.24766	0.19744
	PAC002132_s	Species	Bacteria: Firmicutes: Clostridia: Clostridiales: Ruminococcaceae: Pseudoflavonifractor	0.03608	0.0463	0.00266	0.00111	0.01087	0.00759
	PAC001527_s	Species	Bacteria: Firmicutes: Clostridia: Clostridiales: Lachnospiraceae: PAC001225_g	0.03706	0.04763	0.01329	0.00111	0.03262	0.01519
	PAC001201_s group	Species	Bacteria: Firmicutes: Clostridia: Clostridiales: Lachnospiraceae: PAC001201_g	0.03828	0.04933	0.00000	0.00443	0.00000	0.00000
	PAC001097_s	Species	Bacteria: Firmicutes: Clostridia: Clostridiales: Lachnospiraceae: PAC001097_g	0.03834	0.04946	0.05581	0.00000	0.01933	0.00000
	AM932595_s	Species	Bacteria: Firmicutes: Clostridia: Clostridiales: Lachnospiraceae: AM932595_g	0.03868	0.04994	0.00000	0.00775	0.00000	0.00000
	EF434337_s	Species	Bacteria: Firmicutes: Clostridia: Clostridiales: Ruminococcaceae: OCTT_g	0.03882	0.0502	0.00000	0.00664	0.00000	0.00000
	PAC001105_g_uc	Species	Bacteria: Firmicutes: Clostridia: Clostridiales: Lachnospiraceae: PAC001105_g	0.03888	0.05037	0.00000	0.01993	0.00000	0.00000
	FJ879577_s	Species	Bacteria: Firmicutes: Clostridia: Clostridiales: Lachnospiraceae: Acetatifactor	0.03895	0.0505	0.00000	0.01440	0.00000	0.00000
	PAC001202_s	Species	Bacteria: Firmicutes: Clostridia: Clostridiales: Ruminococcaceae: PAC000661_g	0.03934	0.05118	0.00797	0.00221	0.01691	0.00000
	PAC001228_g_uc	Species	Bacteria: Firmicutes: Clostridia: Clostridiales: Lachnospiraceae: PAC001228_g	0.03949	0.05147	0.01329	0.11739	0.21383	0.11580
	PAC001528_s	Species	Bacteria: Firmicutes: Erysipelotrichi: Erysipelotrichales: Erysipelotrichaceae: PAC001528_g	0.03962	0.05173	0.02658	0.00332	0.01571	0.01329
	PAC002299_s	Species	Bacteria: Actinobacteria: Coriobacteriia: Coriobacteriales: Coriobacteriaceae: PAC001266_g	0.03981	0.05202	0.00532	0.00000	0.00604	0.00000
	Bacteroides timonensis	Species	Bacteria: Bacteroidetes: Bacteroidia: Bacteroidales: Bacteroidaceae: Bacteroides	0.04126	0.05401	0.00000	0.00000	0.00000	0.00380
	PAC001692_g_uc	Species	Bacteria: Bacteroidetes: Bacteroidia: Bacteroidales: Muribaculaceae: PAC001692_g	0.04126	0.05405	0.00000	0.00000	0.00000	0.00380
	PAC001720_s	Species	Bacteria: Firmicutes: Clostridia: Clostridiales: Ruminococcaceae: Paludicola	0.04139	0.05427	0.00000	0.00000	0.00000	0.00949
	FJ881246_s	Species	Bacteria: Firmicutes: Clostridia: Clostridiales: Lachnospiraceae: Acetatifactor	0.04139	0.05432	0.00000	0.00000	0.00000	0.01329
	PAC001481_s	Species	Bacteria: Firmicutes: Clostridia: Clostridiales: Lachnospiraceae: Frisingicoccus	0.04173	0.05482	0.00797	0.01440	0.07732	0.19554
	DQ815728_s	Species	Bacteria: Firmicutes: Clostridia: Clostridiales: Lachnospiraceae: DQ815728_g	0.04324	0.05685	1.22791	0.08084	0.54847	0.00000
	PAC002486_s	Species	Bacteria: Firmicutes: Clostridia: Clostridiales: Lachnospiraceae: PAC000664_g	0.04437	0.05838	0.10631	0.20155	0.13772	0.07784
	EF406725_s	Species	Bacteria: Tenericutes: Mollicutes: PAC001057_o: PAC000197_f: PAC000197_g	0.04472	0.05894	0.00797	0.00000	0.00121	0.00000
	PAC002178_s	Species	Bacteria: Firmicutes: Clostridia: Clostridiales: Lachnospiraceae: PAC002178_g	0.04472	0.05899	0.00797	0.00000	0.00121	0.00000
	EU465561_s	Species	Bacteria: Firmicutes: Clostridia: Clostridiales: Lachnospiraceae: GQ451258_g	0.04472	0.05905	0.00797	0.00000	0.00121	0.00000
	Phascolarctobacterium faecium	Species	Bacteria: Firmicutes: Negativicutes: Acidaminococcales: Acidaminococcaceae: Phascolarctobacterium	0.04516	0.05968	0.01329	0.00332	0.00242	0.00380
	PAC002158_s	Species	Bacteria: Firmicutes: Clostridia: Clostridiales: Ruminococcaceae: PAC000661_g	0.04538	0.06003	0.00000	0.00775	0.00121	0.00000
	PAC001402_s	Species	Bacteria: Firmicutes: Clostridia: Clostridiales: Ruminococcaceae: PAC001402_g	0.0455	0.06024	0.01595	0.00443	0.02899	0.04556
	KE159714_s group	Species	Bacteria: Firmicutes: Clostridia: Clostridiales: Ruminococcaceae: Oscillibacter	0.04624	0.06128	0.12492	0.04430	0.08215	0.08543
	Bacteroides acidifaciens	Species	Bacteria: Bacteroidetes: Bacteroidia: Bacteroidales: Bacteroidaceae: Bacteroides	0.04694	0.06225	0.00532	0.00554	3.47327	0.48980
	PAC001313_s	Species	Bacteria: Firmicutes: Clostridia: Clostridiales: Ruminococcaceae: PAC001313_g	0.04722	0.06273	0.02658	0.00332	0.01450	0.01139
	GQ358437_s	Species	Bacteria: Firmicutes: Clostridia: Clostridiales: Ruminococcaceae: PAC000661_g	0.04722	0.0628	0.05316	0.01883	0.01208	0.02088
	PAC000688_s	Species	Bacteria: Firmicutes: Clostridia: Clostridiales: Lachnospiraceae: Frisingicoccus	0.04775	0.06356	0.04784	0.00664	0.04832	0.04746
	PAC002492_s	Species	Bacteria: Firmicutes: Clostridia: Clostridiales: Lachnospiraceae: Clostridium_g21	0.04785	0.06374	0.00797	0.00000	0.01087	0.00570
	EU842956_s	Species	Bacteria: Firmicutes: Clostridia: Clostridiales: Ruminococcaceae: PAC000661_g	0.04822	0.0643	0.04252	0.01218	0.03383	0.03797
	PAC001479_s	Species	Bacteria: Firmicutes: Clostridia: Clostridiales: Lachnospiraceae: Eubacterium_g17	0.04848	0.06469	0.01860	0.00000	0.03020	0.01898
	AB730688_g_uc	Species	Bacteria: Firmicutes: Clostridia: Clostridiales: Lachnospiraceae: AB730688_g	0.04908	0.06556	0.00532	0.00000	0.00121	0.00000
	AB599946_s	Species	Bacteria: Bacteroidetes: Bacteroidia: Bacteroidales: Bacteroidaceae: Bacteroides	0.04962	0.06634	0.03455	0.00000	0.00362	0.00949
	JQ084300_s	Species	Bacteria: Firmicutes: Clostridia: Clostridiales: Christensenellaceae: PAC001360_g	0.04966	0.06644	0.02392	0.00000	0.01571	0.00190

## Sheet: Group 2
	Taxon name	Taxon rank	Taxonomy	p-value	p-value (FDR)	Male_Con	Male_AOM/DSS	Male_AOM/DSS/E2
	Saccharibacteria_TM7	Phylum	Bacteria	0.00067	0.00068	0	0	0.00542
	Saccharimonas_c	Class	Bacteria: Saccharibacteria_TM7	0.00067	0.00068	0	0	0.00542
	Deltaproteobacteria	Class	Bacteria: Proteobacteria	0.03278	0.03527	0.15053	0.27436	0.15
	Gammaproteobacteria	Class	Bacteria: Proteobacteria	0.03487	0.03762	0	0.00648	0.00825
	Clostridia	Class	Bacteria: Firmicutes	0.04874	0.05401	28.5065	29.8246	17.1017
	Saccharimonas_o	Order	Bacteria: Saccharibacteria_TM7: Saccharimonas_c	0.00067	0.00068	0	0	0.00542
	PAC001057_o	Order	Bacteria: Tenericutes: Mollicutes	0.01432	0.01495	0.03941	0.01168	0.00448
	Desulfovibrionales	Order	Bacteria: Proteobacteria: Deltaproteobacteria	0.03278	0.03529	0.15053	0.27436	0.15
	Enterobacterales	Order	Bacteria: Proteobacteria: Gammaproteobacteria	0.04639	0.05118	0	0.00445	0.00825
	Clostridiales	Order	Bacteria: Firmicutes: Clostridia	0.04874	0.05405	28.5065	29.8246	17.1017
	Saccharimonas_f	Family	Bacteria: Saccharibacteria_TM7: Saccharimonas_c: Saccharimonas_o	0.00067	0.00068	0	0	0.00542
	Christensenellaceae	Family	Bacteria: Firmicutes: Clostridia: Clostridiales	0.00101	0.00102	0.89753	0.32861	0.22276
	Desulfovibrionaceae	Family	Bacteria: Proteobacteria: Deltaproteobacteria: Desulfovibrionales	0.03278	0.03531	0.15053	0.27436	0.14937
	Odoribacteraceae	Family	Bacteria: Bacteroidetes: Bacteroidia: Bacteroidales	0.03921	0.04263	0.57965	0.2872	0.51631
	Ruminococcaceae	Family	Bacteria: Firmicutes: Clostridia: Clostridiales	0.03984	0.04336	8.25714	6.17486	4.98743
	PAC001480_g	Genus	Bacteria: Firmicutes: Clostridia: Clostridiales: Lachnospiraceae	0.00028	0.00028	0.27423	0.14542	0.00028
	Eubacterium_g4	Genus	Bacteria: Firmicutes: Clostridia: Clostridiales: Lachnospiraceae	0.00065	0.00065	0.00864	0.00014	0.00032
	PAC000677_g	Genus	Bacteria: Saccharibacteria_TM7: Saccharimonas_c: Saccharimonas_o: Saccharimonas_f	0.00067	0.00068	0	0	0.00542
	PAC001563_g	Genus	Bacteria: Firmicutes: Clostridia: Clostridiales: Lachnospiraceae	0.00295	0.00299	0.0366	0.04553	0.01264
	PAC000661_g	Genus	Bacteria: Firmicutes: Clostridia: Clostridiales: Ruminococcaceae	0.00333	0.00338	3.97985	1.36755	2.20362
	PAC000678_g	Genus	Bacteria: Firmicutes: Clostridia: Clostridiales: Lachnospiraceae	0.00403	0.0041	0.01045	0	0.00023
	AB730688_g	Genus	Bacteria: Firmicutes: Clostridia: Clostridiales: Lachnospiraceae	0.00486	0.00496	0.0123	0.00216	0.00223
	PAC001200_g	Genus	Bacteria: Firmicutes: Clostridia: Clostridiales: Lachnospiraceae	0.00503	0.00514	0	0.00233	0.00735
	PAC001408_g	Genus	Bacteria: Firmicutes: Clostridia: Clostridiales: Lachnospiraceae	0.0058	0.00593	0.0048	0.86128	0.25719
	PAC001544_g	Genus	Bacteria: Firmicutes: Clostridia: Clostridiales: Lachnospiraceae	0.00627	0.00642	0.0806	0.00628	0.00214
	PAC001738_g	Genus	Bacteria: Firmicutes: Clostridia: Clostridiales: Lachnospiraceae	0.00693	0.00712	0.00396	0	0
	Alloprevotella	Genus	Bacteria: Bacteroidetes: Bacteroidia: Bacteroidales: Prevotellaceae	0.00693	0.00713	0.0018	0	0
	PAC001138_g	Genus	Bacteria: Firmicutes: Clostridia: Clostridiales: Lachnospiraceae	0.00723	0.00744	0.08148	0.08625	0.01516
	Phocea	Genus	Bacteria: Firmicutes: Clostridia: Clostridiales: Ruminococcaceae	0.00729	0.00751	0.0245	0.0334	0.00997
	Bacteroidaceae_uc	Genus	Bacteria: Bacteroidetes: Bacteroidia: Bacteroidales: Bacteroidaceae	0.00819	0.00845	0.02111	0.08221	0.13102
	Butyrivibrio_g1	Genus	Bacteria: Firmicutes: Clostridia: Clostridiales: Lachnospiraceae	0.0083	0.00858	0	0.42938	0.20905
	PAC001524_g	Genus	Bacteria: Firmicutes: Clostridia: Clostridiales: Lachnospiraceae	0.00926	0.00959	0.07802	0.02543	0.03098
	Roseburia	Genus	Bacteria: Firmicutes: Clostridia: Clostridiales: Lachnospiraceae	0.00998	0.01034	0.02859	0.00279	0.0113
	LT706945_g	Genus	Bacteria: Proteobacteria: Deltaproteobacteria: Desulfovibrionales: Desulfovibrionaceae	0.01092	0.01134	0.05658	0.1376	0.05035
	PAC001219_g	Genus	Bacteria: Firmicutes: Clostridia: Clostridiales: Christensenellaceae	0.01128	0.01172	0.06441	0.03489	0.01899
	EU474900_g	Genus	Bacteria: Firmicutes: Clostridia: Clostridiales: Lachnospiraceae	0.0116	0.01206	0.00862	0	0.00117
	PAC001141_g	Genus	Bacteria: Firmicutes: Clostridia: Clostridiales: Christensenellaceae	0.01433	0.01497	0.09561	0.04254	0.01994
	PAC001472_g	Genus	Bacteria: Bacteroidetes: Bacteroidia: Bacteroidales: Muribaculaceae	0.01639	0.01716	0.42473	2.70598	0.44253
	Neglecta	Genus	Bacteria: Firmicutes: Clostridia: Clostridiales: Ruminococcaceae	0.01667	0.01746	0.17425	0.18039	0.01712
	Faecalicatena	Genus	Bacteria: Firmicutes: Clostridia: Clostridiales: Lachnospiraceae	0.01682	0.01763	0	0	0.00182
	PAC001360_g	Genus	Bacteria: Firmicutes: Clostridia: Clostridiales: Christensenellaceae	0.01714	0.01799	0.44836	0.1476	0.09375
	Pseudoflavonifractor	Genus	Bacteria: Firmicutes: Clostridia: Clostridiales: Ruminococcaceae	0.01786	0.01876	1.8174	2.23755	1.07785
	Christensenellaceae_uc	Genus	Bacteria: Firmicutes: Clostridia: Clostridiales: Christensenellaceae	0.01994	0.021	0.05316	0.01162	0.01034
	PAC002454_g	Genus	Bacteria: Firmicutes: Clostridia: Clostridiales: Lachnospiraceae	0.02042	0.02157	0.0315	0.01852	0.00674
	PAC000664_g	Genus	Bacteria: Firmicutes: Clostridia: Clostridiales: Lachnospiraceae	0.02111	0.02235	3.65786	2.13381	0.87329
	Eubacterium_g17	Genus	Bacteria: Firmicutes: Clostridia: Clostridiales: Lachnospiraceae	0.02208	0.02342	0.14004	0.49637	0.26486
	PAC001778_g	Genus	Bacteria: Firmicutes: Clostridia: Clostridiales: Ruminococcaceae	0.02387	0.02535	0.13048	0.07839	0.04317
	PAC001525_g	Genus	Bacteria: Firmicutes: Clostridia: Clostridiales: Lachnospiraceae	0.02543	0.02712	0.02055	0.01073	0.0016
	Rikenellaceae_uc	Genus	Bacteria: Bacteroidetes: Bacteroidia: Bacteroidales: Rikenellaceae	0.02583	0.02758	0.03513	0.03945	0.08954
	PAC001440_g	Genus	Bacteria: Firmicutes: Clostridia: Clostridiales: Christensenellaceae	0.0289	0.03096	0.11534	0.02868	0.00989
	PAC001112_g	Genus	Bacteria: Bacteroidetes: Bacteroidia: Bacteroidales: Muribaculaceae	0.03159	0.03391	3.16371	3.2566	1.2517
	KE159538_g	Genus	Bacteria: Firmicutes: Clostridia: Clostridiales: Lachnospiraceae	0.03505	0.03786	0.64555	5.44641	2.14713
	KE159810_g	Genus	Bacteria: Firmicutes: Clostridia: Clostridiales: Lachnospiraceae	0.03737	0.04048	0.18781	0.09249	0.02342
	PAC000679_g	Genus	Bacteria: Bacteroidetes: Bacteroidia: Bacteroidales: Muribaculaceae	0.03866	0.04193	0.00528	0.038	0.03769
	PAC002462_g	Genus	Bacteria: Firmicutes: Clostridia: Clostridiales: Lachnospiraceae	0.03888	0.04222	0.00362	0.06179	0.06163
	Massilioclostridium	Genus	Bacteria: Firmicutes: Clostridia: Clostridiales: Ruminococcaceae	0.04117	0.04495	0.01341	0.0036	0.00286
	PAC001116_g	Genus	Bacteria: Firmicutes: Clostridia: Clostridiales: Lachnospiraceae	0.04185	0.04576	0.71442	0.18341	0.12366
	PAC001301_g	Genus	Bacteria: Firmicutes: Clostridia: Clostridiales: Christensenellaceae	0.04278	0.04703	0	0.00118	0
	Paludicola	Genus	Bacteria: Firmicutes: Clostridia: Clostridiales: Ruminococcaceae	0.04524	0.04986	0.04303	0.02691	0.02132
	FJ880790_g	Genus	Bacteria: Firmicutes: Clostridia: Clostridiales: Ruminococcaceae	0.04795	0.05297	0.00178	0.00325	0.0009
	Butyricimonas	Genus	Bacteria: Bacteroidetes: Bacteroidia: Bacteroidales: Odoribacteraceae	0.04822	0.05337	0.576	0.28482	0.51325
	PAC002518_g	Genus	Bacteria: Firmicutes: Clostridia: Clostridiales: Lachnospiraceae	0.0487	0.05393	0	0.00175	0.00011
	PAC001271_s	Species	Bacteria: Firmicutes: Clostridia: Clostridiales: Lachnospiraceae: Roseburia	2e-05	2e-05	0.02029	0	0
	EF434365_s	Species	Bacteria: Firmicutes: Clostridia: Clostridiales: Ruminococcaceae: PAC000661_g	0.00014	0.00014	0.02043	7e-05	0.00771
	PAC001174_s	Species	Bacteria: Firmicutes: Clostridia: Clostridiales: Lachnospiraceae: Eubacterium_g4	0.00015	0.00015	0.00714	0	0.00032
	PAC001806_s	Species	Bacteria: Bacteroidetes: Bacteroidia: Bacteroidales: Muribaculaceae: PAC000186_g	0.00015	0.00015	0.03614	0.00014	0
	PAC001480_s	Species	Bacteria: Firmicutes: Clostridia: Clostridiales: Lachnospiraceae: PAC001480_g	0.00028	0.00028	0.27248	0.14445	0.00028
	PAC001750_s	Species	Bacteria: Firmicutes: Clostridia: Clostridiales: Lachnospiraceae: PAC001138_g	0.00044	0.00044	0.00839	0	0
	PAC001121_s group	Species	Bacteria: Firmicutes: Clostridia: Clostridiales: Ruminococcaceae: Eubacterium_g23	0.00045	0.00045	0.12102	0.03799	0.03409
	PAC001494_s	Species	Bacteria: Bacteroidetes: Bacteroidia: Bacteroidales: Muribaculaceae: PAC001112_g	0.0005	0.0005	1.2207	0.85433	0.00011
	PAC001192_s group	Species	Bacteria: Saccharibacteria_TM7: Saccharimonas_c: Saccharimonas_o: Saccharimonas_f: PAC000677_g	0.00067	0.00068	0	0	0.00542
	PAC001544_s	Species	Bacteria: Firmicutes: Clostridia: Clostridiales: Lachnospiraceae: PAC001544_g	0.00084	0.00085	0.0806	0.0017	0.00172
	DQ800759_s	Species	Bacteria: Firmicutes: Clostridia: Clostridiales: Ruminococcaceae: PAC000661_g	0.00087	0.00088	0	0.00022	0.00431
	PAC001071_s	Species	Bacteria: Bacteroidetes: Bacteroidia: Bacteroidales: Muribaculaceae: PAC001068_g	0.00088	0.00089	0.00684	1.81678	3.25593
	PAC001775_s	Species	Bacteria: Firmicutes: Clostridia: Clostridiales: Lachnospiraceae: PAC001138_g	0.00101	0.00102	0.06596	0.03862	0
	DQ456337_s	Species	Bacteria: Firmicutes: Clostridia: Clostridiales: Ruminococcaceae: PAC000661_g	0.0017	0.00172	0	0.00014	0.0049
	PAC002529_s	Species	Bacteria: Bacteroidetes: Bacteroidia: Bacteroidales: Muribaculaceae: PAC000186_g	0.00186	0.00189	0.01819	0.77545	0.24292
	PAC001095_s	Species	Bacteria: Firmicutes: Clostridia: Clostridiales: Ruminococcaceae: PAC000661_g	0.00191	0.00193	1.78291	0.12352	0.35411
	PAC001515_s	Species	Bacteria: Firmicutes: Clostridia: Clostridiales: Lachnospiraceae: PAC000664_g	0.00204	0.00206	2.40551	0.1221	0.00371
	PAC000661_g_uc	Species	Bacteria: Firmicutes: Clostridia: Clostridiales: Ruminococcaceae: PAC000661_g	0.00255	0.00259	0.29423	0.11329	0.33735
	Butyricimonas faecihominis	Species	Bacteria: Bacteroidetes: Bacteroidia: Bacteroidales: Odoribacteraceae: Butyricimonas	0.00273	0.00277	0	0.00155	0.0079
	EU474900_g_uc	Species	Bacteria: Firmicutes: Clostridia: Clostridiales: Lachnospiraceae: EU474900_g	0.00299	0.00304	0.00719	0	0.00022
	PAC001563_s	Species	Bacteria: Firmicutes: Clostridia: Clostridiales: Lachnospiraceae: PAC001563_g	0.00346	0.00352	0.03572	0.04381	0.01177
	PAC001200_g_uc	Species	Bacteria: Firmicutes: Clostridia: Clostridiales: Lachnospiraceae: PAC001200_g	0.00369	0.00376	0	0.00169	0.00644
	PAC000678_s	Species	Bacteria: Firmicutes: Clostridia: Clostridiales: Lachnospiraceae: PAC000678_g	0.00403	0.0041	0.01045	0	0.00023
	Bacteroides stercoris	Species	Bacteria: Bacteroidetes: Bacteroidia: Bacteroidales: Bacteroidaceae: Bacteroides	0.00467	0.00477	0.00349	0.12208	0.00101
	PAC001743_s	Species	Bacteria: Firmicutes: Clostridia: Clostridiales: Christensenellaceae: PAC001360_g	0.00477	0.00486	0.00131	0.02651	0.00021
	JAGT_s group	Species	Bacteria: Firmicutes: Clostridia: Clostridiales: Ruminococcaceae: Ruminococcus	0.00486	0.00497	0.01646	0.00263	0.00481
	PAC002103_s	Species	Bacteria: Firmicutes: Clostridia: Clostridiales: Ruminococcaceae: PAC000661_g	0.00515	0.00526	0.06605	0.01747	0.01895
	PAC001408_s	Species	Bacteria: Firmicutes: Clostridia: Clostridiales: Lachnospiraceae: PAC001408_g	0.0058	0.00593	0.0048	0.85061	0.25458
	PAC001308_s	Species	Bacteria: Firmicutes: Clostridia: Clostridiales: Lachnospiraceae: PAC001308_g	0.00585	0.00599	0.00968	0.0253	0.00626
	PAC002429_s	Species	Bacteria: Firmicutes: Clostridia: Clostridiales: Ruminococcaceae: Phocea	0.00601	0.00616	0.01117	0.01636	0.00257
	JQ085054_s	Species	Bacteria: Firmicutes: Clostridia: Clostridiales: Lachnospiraceae: KE159571_g	0.00693	0.00711	0.0071	0	0
	PAC001738_s	Species	Bacteria: Firmicutes: Clostridia: Clostridiales: Lachnospiraceae: PAC001738_g	0.00693	0.00712	0.00396	0	0
	EU622705_s	Species	Bacteria: Cyanobacteria: Vampirovibrio_c: FR888536_o: FR888536_f: FR888536_g	0.00693	0.00713	0.00784	0	0
	PAC002479_s	Species	Bacteria: Bacteroidetes: Bacteroidia: Bacteroidales: Prevotellaceae: Alloprevotella	0.00693	0.00713	0.0018	0	0
	DQ805799_s	Species	Bacteria: Bacteroidetes: Bacteroidia: Bacteroidales: Bacteroidaceae: Bacteroides	0.00755	0.00778	0.02339	0.06288	0.15978
	Lactobacillus reuteri group	Species	Bacteria: Firmicutes: Bacilli: Lactobacillales: Lactobacillaceae: Lactobacillus	0.0077	0.00794	0.02059	0.13186	0.08661
	PAC001692_g_uc	Species	Bacteria: Bacteroidetes: Bacteroidia: Bacteroidales: Muribaculaceae: PAC001692_g	0.00789	0.00814	0	0.00309	0.01336
	PAC001478_s	Species	Bacteria: Firmicutes: Clostridia: Clostridiales: Lachnospiraceae: Butyrivibrio_g1	0.0083	0.00858	0	0.42376	0.20392
	PAC001747_s	Species	Bacteria: Proteobacteria: Deltaproteobacteria: Desulfovibrionales: Desulfovibrionaceae: LT706945_g	0.00906	0.00937	0.05035	0.13607	0.05004
	PAC001777_s group	Species	Bacteria: Firmicutes: Clostridia: Clostridiales: Ruminococcaceae: PAC000661_g	0.00921	0.00953	0.04959	0.01645	0.02396
	EU455092_s	Species	Bacteria: Firmicutes: Clostridia: Clostridiales: Ruminococcaceae: Harryflintia	0.00992	0.01028	0	0.00312	0.00051
	PAC000184_s	Species	Bacteria: Firmicutes: Clostridia: Clostridiales: Lachnospiraceae: Clostridium_g24	0.01004	0.01041	0.00609	0.01417	0.00187
	AF371567_s	Species	Bacteria: Firmicutes: Clostridia: Clostridiales: Lachnospiraceae: Clostridium_g24	0.01088	0.0113	0.00776	0	0.01724
	PAC001751_s	Species	Bacteria: Bacteroidetes: Bacteroidia: Bacteroidales: Muribaculaceae: PAC001068_g	0.01221	0.0127	0.12055	0.02384	0
	PAC001568_s	Species	Bacteria: Bacteroidetes: Bacteroidia: Bacteroidales: Muribaculaceae: PAC001068_g	0.0125	0.01301	0.62461	0.06859	0.12877
	PAC002462_s	Species	Bacteria: Firmicutes: Clostridia: Clostridiales: Lachnospiraceae: PAC002462_g	0.01279	0.01332	0.00187	0.06179	0.06064
	PAC001119_s	Species	Bacteria: Firmicutes: Clostridia: Clostridiales: Lachnospiraceae: Eubacterium_g17	0.01295	0.01349	0.06661	0.40704	0.23184
	AF371822_s	Species	Bacteria: Firmicutes: Clostridia: Clostridiales: Ruminococcaceae: PAC000683_g	0.0132	0.01376	0.06299	0.02699	0
	PAC001726_s	Species	Bacteria: Firmicutes: Clostridia: Clostridiales: Lachnospiraceae: PAC001092_g	0.01397	0.01458	0.00094	0.01854	0.00367
	PAC001424_s	Species	Bacteria: Bacteroidetes: Bacteroidia: Bacteroidales: Rikenellaceae: Alistipes	0.01436	0.01501	0	0.00158	0.00406
	FJ680668_s	Species	Bacteria: Bacteroidetes: Bacteroidia: Bacteroidales: Rikenellaceae: Alistipes	0.01498	0.01567	0	0.00076	0.00269
	PAC002177_s	Species	Bacteria: Firmicutes: Clostridia: Clostridiales: Lachnospiraceae: Eubacterium_g6	0.01555	0.01628	0	0.00025	0.00186
	PAC001138_g_uc	Species	Bacteria: Firmicutes: Clostridia: Clostridiales: Lachnospiraceae: PAC001138_g	0.01682	0.01765	0	0.00881	0
	PAC001154_s	Species	Bacteria: Firmicutes: Clostridia: Clostridiales: Ruminococcaceae: PAC000661_g	0.01825	0.01917	0.17138	0.07645	0.03215
	PAC001219_g_uc	Species	Bacteria: Firmicutes: Clostridia: Clostridiales: Christensenellaceae: PAC001219_g	0.01903	0.02001	0.02375	0.00426	0.00213
	KE159810_s	Species	Bacteria: Firmicutes: Clostridia: Clostridiales: Lachnospiraceae: KE159810_g	0.01961	0.02062	0.17919	0.08056	0.01912
	PAC001108_s	Species	Bacteria: Tenericutes: Mollicutes: PAC001057_o: PAC001057_f: PAC001108_g	0.01978	0.02082	0.02167	0.01021	0.00046
	PAC001518_s	Species	Bacteria: Firmicutes: Clostridia: Clostridiales: Lachnospiraceae: PAC001138_g	0.02012	0.0212	0.00713	0.03846	0.01516
	JQ084889_s	Species	Bacteria: Firmicutes: Clostridia: Clostridiales: Christensenellaceae: PAC001440_g	0.02016	0.02125	0.10829	0.01165	0.00631
	DQ799557_s	Species	Bacteria: Bacteroidetes: Bacteroidia: Bacteroidales: Bacteroidaceae: Bacteroides	0.02032	0.02144	0.02077	0.05494	0.13689
	PAC001472_s	Species	Bacteria: Bacteroidetes: Bacteroidia: Bacteroidales: Muribaculaceae: PAC001472_g	0.02038	0.02151	0.41889	2.61985	0.41544
	PAC002454_s	Species	Bacteria: Firmicutes: Clostridia: Clostridiales: Lachnospiraceae: PAC002454_g	0.02042	0.02158	0.03063	0.0182	0.00674
	KE159538_s	Species	Bacteria: Firmicutes: Clostridia: Clostridiales: Lachnospiraceae: KE159538_g	0.02042	0.0216	0.05016	1.0009	0.10677
	Butyricimonas virosa	Species	Bacteria: Bacteroidetes: Bacteroidia: Bacteroidales: Odoribacteraceae: Butyricimonas	0.02052	0.02171	0.09483	0.03537	0.08428
	PAC001472_g_uc	Species	Bacteria: Bacteroidetes: Bacteroidia: Bacteroidales: Muribaculaceae: PAC001472_g	0.02152	0.0228	0.00584	0.08613	0.02709
	PAC002490_s	Species	Bacteria: Firmicutes: Clostridia: Clostridiales: Ruminococcaceae: Pseudoflavonifractor	0.0216	0.0229	0.26123	0.09732	0.04335
	EU137434_s	Species	Bacteria: Firmicutes: Clostridia: Clostridiales: Ruminococcaceae: Oscillibacter	0.02378	0.02524	0.01462	0.05145	0.02092
	PAC001778_s	Species	Bacteria: Firmicutes: Clostridia: Clostridiales: Ruminococcaceae: PAC001778_g	0.02387	0.02536	0.13048	0.07825	0.04296
	PAC001695_s	Species	Bacteria: Firmicutes: Clostridia: Clostridiales: Ruminococcaceae: PAC000661_g	0.02389	0.0254	0	0.01279	0.03476
	PAC001122_s	Species	Bacteria: Firmicutes: Clostridia: Clostridiales: Ruminococcaceae: Ruminococcus	0.02505	0.02665	0.00266	0.00742	0.02079
	PAC001183_s	Species	Bacteria: Firmicutes: Clostridia: Clostridiales: Ruminococcaceae: PAC000661_g	0.02509	0.02671	0.00131	0	0.00308
	Bacteroides ovatus group	Species	Bacteria: Bacteroidetes: Bacteroidia: Bacteroidales: Bacteroidaceae: Bacteroides	0.02509	0.02672	0.02209	0	0.03249
	PAC001380_s	Species	Bacteria: Firmicutes: Clostridia: Clostridiales: Lachnospiraceae: Eubacterium_g17	0.02525	0.02691	0.01005	0.01276	0.00021
	PAC001525_s	Species	Bacteria: Firmicutes: Clostridia: Clostridiales: Lachnospiraceae: PAC001525_g	0.02543	0.02714	0.02055	0.01073	0.0016
	Alistipes senegalensis	Species	Bacteria: Bacteroidetes: Bacteroidia: Bacteroidales: Rikenellaceae: Alistipes	0.02586	0.02763	0.01371	0.02277	0.04488
	PAC001133_s	Species	Bacteria: Bacteroidetes: Bacteroidia: Bacteroidales: Bacteroidaceae: Bacteroides	0.02598	0.02777	0.00526	0.00396	0.01319
	PAC001543_s	Species	Bacteria: Firmicutes: Clostridia: Clostridiales: Ruminococcaceae: Pseudoflavonifractor	0.02701	0.02889	0.00678	0.00782	0.0015
	Bacteroides_uc	Species	Bacteria: Bacteroidetes: Bacteroidia: Bacteroidales: Bacteroidaceae: Bacteroides	0.02773	0.02967	0.27382	0.38071	0.7409
	PAC001508_s	Species	Bacteria: Firmicutes: Clostridia: Clostridiales: Ruminococcaceae: Paludicola	0.02813	0.03012	0.01494	0.00394	0.00203
	PAC002496_s	Species	Bacteria: Firmicutes: Clostridia: Clostridiales: Ruminococcaceae: PAC000661_g	0.02964	0.03178	0.07995	0.27482	0.14594
	PAC001227_s	Species	Bacteria: Firmicutes: Clostridia: Clostridiales: Lachnospiraceae: Eubacterium_g6	0.03156	0.03386	0.00408	7e-05	0.00054
	EU845632_s	Species	Bacteria: Firmicutes: Clostridia: Clostridiales: Lachnospiraceae: AB730688_g	0.03164	0.03399	0.00633	0.00124	0.00117
	Neglecta timonensis	Species	Bacteria: Firmicutes: Clostridia: Clostridiales: Ruminococcaceae: Neglecta	0.03228	0.0347	0.15131	0.15419	0.00966
	Bacteroides intestinalis	Species	Bacteria: Bacteroidetes: Bacteroidia: Bacteroidales: Bacteroidaceae: Bacteroides	0.03275	0.03522	0.01332	0.00543	0.01354
	PAC001589_s	Species	Bacteria: Firmicutes: Clostridia: Clostridiales: Lachnospiraceae: PAC001116_g	0.03481	0.03753	0.57381	0.13265	0.0919
	Lactobacillus intestinalis	Species	Bacteria: Firmicutes: Bacilli: Lactobacillales: Lactobacillaceae: Lactobacillus	0.03487	0.03764	0	0.00538	0.0075
	PAC001120_s	Species	Bacteria: Firmicutes: Clostridia: Clostridiales: Lachnospiraceae: KE159538_g	0.03562	0.0385	0.3739	2.96671	0.9841
	HM124260_s	Species	Bacteria: Firmicutes: Clostridia: Clostridiales: Christensenellaceae: PAC001360_g	0.03575	0.03865	0.00976	0.0028	0.00069
	PAC001093_s	Species	Bacteria: Firmicutes: Clostridia: Clostridiales: Lachnospiraceae: KE159538_g	0.03583	0.03877	0.03702	0.15258	0.01079
	PAC001591_s	Species	Bacteria: Bacteroidetes: Bacteroidia: Bacteroidales: Odoribacteraceae: Butyricimonas	0.03665	0.03968	0.1533	0.08031	0.13995
	FJ880454_s	Species	Bacteria: Firmicutes: Clostridia: Clostridiales: Lachnospiraceae: PAC000664_g	0.03805	0.04124	0.45092	0.21759	0.00067
	PAC000679_g_uc	Species	Bacteria: Bacteroidetes: Bacteroidia: Bacteroidales: Muribaculaceae: PAC000679_g	0.03866	0.04195	0.00528	0.038	0.03747
	PAC001312_s	Species	Bacteria: Firmicutes: Clostridia: Clostridiales: Ruminococcaceae: PAC000661_g	0.039	0.04238	0.00862	0.00942	0.02678
	AB606336_s	Species	Bacteria: Firmicutes: Clostridia: Clostridiales: Ruminococcaceae: Agathobaculum	0.03963	0.04312	0.00992	0.01724	0.00341
	PAC001754_s	Species	Bacteria: Firmicutes: Clostridia: Clostridiales: Lachnospiraceae: Blautia	0.04054	0.04416	0.00526	0	0.00011
	EU465561_s	Species	Bacteria: Firmicutes: Clostridia: Clostridiales: Lachnospiraceae: GQ451258_g	0.04054	0.04418	0.00515	0	0.00021
	DQ824370_s	Species	Bacteria: Firmicutes: Clostridia: Clostridiales: Ruminococcaceae: PAC000661_g	0.04054	0.04421	0.00189	0	0.00014
	HM124151_s	Species	Bacteria: Firmicutes: Clostridia: Clostridiales: Christensenellaceae: PAC001219_g	0.04054	0.04424	0.0044	8e-05	0
	PAC001521_s	Species	Bacteria: Firmicutes: Clostridia: Clostridiales: Ruminococcaceae: Massilioclostridium	0.04117	0.04498	0.01341	0.0036	0.00286
	PAC002514_s group	Species	Bacteria: Firmicutes: Clostridia: Clostridiales: Ruminococcaceae: PAC000661_g	0.04189	0.04582	0.03793	0.02514	0.02364
	HM844308_s	Species	Bacteria: Firmicutes: Clostridia: Clostridiales: Christensenellaceae: PAC001360_g	0.04278	0.04683	0	0	0.00179
	PAC001329_s	Species	Bacteria: Firmicutes: Clostridia: Clostridiales: Ruminococcaceae: PAC000661_g	0.04278	0.04686	0	0	0.00083
	PAC001570_s	Species	Bacteria: Firmicutes: Clostridia: Clostridiales: Lachnospiraceae: PAC001043_g	0.04278	0.04689	0	0	0.00365
	PAC001725_s	Species	Bacteria: Firmicutes: Clostridia: Clostridiales: Lachnospiraceae: PAC001516_g	0.04278	0.04692	0	0	0.00069
	AB626939_s	Species	Bacteria: Firmicutes: Clostridia: Clostridiales: Lachnospiraceae: LLKB_g	0.04278	0.04695	0	0	0.00157
	FJ364032_s	Species	Bacteria: Firmicutes: Clostridia: Clostridiales: Lachnospiraceae: Clostridium_g24	0.04278	0.04698	0	0	0.00064
	PAC001694_s	Species	Bacteria: Firmicutes: Clostridia: Clostridiales: Lachnospiraceae: LLKB_g	0.04278	0.047	0	0	0.00212
	EU622765_s	Species	Bacteria: Firmicutes: Clostridia: Clostridiales: Ruminococcaceae: Pseudoflavonifractor	0.04278	0.04706	0	0.00079	0
	PAC001608_s	Species	Bacteria: Firmicutes: Clostridia: Clostridiales: Ruminococcaceae: Pseudoflavonifractor	0.04278	0.04709	0	0.00089	0
	PAC001360_g_uc	Species	Bacteria: Firmicutes: Clostridia: Clostridiales: Christensenellaceae: PAC001360_g	0.04443	0.04893	0.08609	0.01585	0.00838
	PAC001141_s	Species	Bacteria: Firmicutes: Clostridia: Clostridiales: Christensenellaceae: PAC001141_g	0.04635	0.05111	0.02125	0.0061	0.0026
	JQ083736_s	Species	Bacteria: Firmicutes: Clostridia: Clostridiales: Lachnospiraceae: Eubacterium_g6	0.04639	0.05122	0	0.01176	0.0033
	FJ880790_s	Species	Bacteria: Firmicutes: Clostridia: Clostridiales: Ruminococcaceae: FJ880790_g	0.04795	0.05301	0.00178	0.00325	0.0009
	PAC000694_s	Species	Bacteria: Firmicutes: Clostridia: Clostridiales: Ruminococcaceae: Paludicola	0.04806	0.05316	0.00657	0.00077	0.00031
