# Supplementary material for: 17β-Estradiol supplementation changes gut microbiota diversity in intact and colorectal cancer-induced ICR male mice
Source: Sci Rep. 2020 Jul 23;10:12283. doi: 10.1038/s41598-020-69112-w (PMC7378548; doi:10.1038/s41598-020-69112-w)
Supplement: Supplementary file 5 — Supplementary dataset 4. [file 41598_2020_69112_MOESM5_ESM.xlsx]

## Sheet: Group 1
	Taxon name	Taxon rank	Taxonomy	LDA effect size	p-value	p-value (FDR)	Male_Con	Male_E2	Female_Con	Female_OVX
	Cyanobacteria	Phylum	Bacteria	3.14376	3e-05	3e-05	0.5608	0	0.28269	1.05933
	Vampirovibrio_c	Class	Bacteria: Cyanobacteria	3.14376	3e-05	3e-05	0.5608	0	0.28269	1.05933
	Deltaproteobacteria	Class	Bacteria: Proteobacteria	2.16818	0.02019	0.02443	0.14618	0.08195	0.11114	0.20693
	Bacilli	Class	Bacteria: Firmicutes	2.74319	0.00101	0.00109	0.23123	0.03322	0.8215	0.34172
	Betaproteobacteria	Class	Bacteria: Proteobacteria	2.51414	0.03911	0.05075	0.34817	0.20598	0.41317	0.61889
	FR888536_o	Order	Bacteria: Cyanobacteria: Vampirovibrio_c	3.14376	3e-05	3e-05	0.5608	0	0.28269	1.05933
	Desulfovibrionales	Order	Bacteria: Proteobacteria: Deltaproteobacteria	2.16818	0.02019	0.02445	0.14618	0.08195	0.11114	0.20693
	Lactobacillales	Order	Bacteria: Firmicutes: Bacilli	2.75925	0.00171	0.00188	0.22326	0.03212	0.8215	0.33792
	Burkholderiales	Order	Bacteria: Proteobacteria: Betaproteobacteria	2.51414	0.03911	0.0508	0.34817	0.20598	0.41317	0.61889
	FR888536_f	Family	Bacteria: Cyanobacteria: Vampirovibrio_c: FR888536_o	3.14376	3e-05	3e-05	0.5608	0	0.28269	1.05933
	Desulfovibrionaceae	Family	Bacteria: Proteobacteria: Deltaproteobacteria: Desulfovibrionales	2.16818	0.02019	0.02447	0.14618	0.08195	0.11114	0.20693
	Muribaculaceae	Family	Bacteria: Bacteroidetes: Bacteroidia: Bacteroidales	4.43634	0.01372	0.0162	29.5841	44.258	24.122	38.1509
	Bacteroidaceae	Family	Bacteria: Bacteroidetes: Bacteroidia: Bacteroidales	4.0007	0.01739	0.02086	9.91362	21.5006	11.9166	14.3237
	Rikenellaceae	Family	Bacteria: Bacteroidetes: Bacteroidia: Bacteroidales	3.78812	0.00038	0.0004	26.2485	6.8948	25.0208	12.6739
	Christensenellaceae	Family	Bacteria: Firmicutes: Clostridia: Clostridiales	3.14169	0.02607	0.03229	0.91429	0.5526	1.19118	0.243
	Lactobacillaceae	Family	Bacteria: Firmicutes: Bacilli: Lactobacillales	2.77891	0.00117	0.00127	0.21794	0.02879	0.81909	0.33792
	Barnesiellaceae	Family	Bacteria: Bacteroidetes: Bacteroidia: Bacteroidales	2.47026	0.00015	0.00016	0.36678	0	0.12323	0.05885
	Odoribacteraceae	Family	Bacteria: Bacteroidetes: Bacteroidia: Bacteroidales	2.36076	1e-05	1e-05	0.56611	0.00221	0.29236	0.2468
	Sutterellaceae	Family	Bacteria: Proteobacteria: Betaproteobacteria: Burkholderiales	2.50601	0.03915	0.0509	0.34817	0.20598	0.41196	0.61889
	PAC001063_g	Genus	Bacteria: Bacteroidetes: Bacteroidia: Bacteroidales: Muribaculaceae	3.74193	0.00033	0.00035	2.08372	18.9535	4.44337	3.18747
	KE159538_g	Genus	Bacteria: Firmicutes: Clostridia: Clostridiales: Lachnospiraceae	3.16141	0.01126	0.01315	0.69369	2.52935	5.51616	2.81917
	PAC001118_g	Genus	Bacteria: Firmicutes: Clostridia: Clostridiales: Lachnospiraceae	3.02021	0.03543	0.04539	2.39203	2.60133	1.50166	0.22212
	Anaerotruncus	Genus	Bacteria: Firmicutes: Clostridia: Clostridiales: Ruminococcaceae	2.31836	0.0073	0.00838	0.05847	0.10853	0.21383	0.17276
	PAC001112_g	Genus	Bacteria: Bacteroidetes: Bacteroidia: Bacteroidales: Muribaculaceae	3.54855	0	0	3.23987	0.00332	0.71036	4.32843
	PAC001472_g	Genus	Bacteria: Bacteroidetes: Bacteroidia: Bacteroidales: Muribaculaceae	3.00183	0.00025	0.00026	0.42259	0.00443	0.22229	1.2093
	Muribaculum	Genus	Bacteria: Bacteroidetes: Bacteroidia: Bacteroidales: Muribaculaceae	2.18202	1e-05	1e-05	3.45515	0.00332	3.42495	5.46939
	PAC001692_g	Genus	Bacteria: Bacteroidetes: Bacteroidia: Bacteroidales: Muribaculaceae	2.15238	3e-05	3e-05	0.14884	0.00221	0.12081	0.28666
	PAC001765_g	Genus	Bacteria: Bacteroidetes: Bacteroidia: Bacteroidales: Muribaculaceae	2.05653	2e-05	2e-05	0.1515	0	0.10148	0.12909
	FR888536_g	Genus	Bacteria: Cyanobacteria: Vampirovibrio_c: FR888536_o: FR888536_f	3.14537	3e-05	3e-05	0.5608	0	0.27907	1.05933
	KE159628_g	Genus	Bacteria: Firmicutes: Clostridia: Clostridiales: Lachnospiraceae	2.83778	0.00397	0.00447	1.85781	0.31118	1.50166	1.99525
	PAC001588_g	Genus	Bacteria: Firmicutes: Clostridia: Clostridiales: Lachnospiraceae	2.68808	0.00956	0.01106	0.23389	0.01993	0.33102	0.67584
	PAC001116_g	Genus	Bacteria: Firmicutes: Clostridia: Clostridiales: Lachnospiraceae	2.10703	0.0014	0.00153	0.69369	0.08195	0.3733	0.39867
	Frisingicoccus	Genus	Bacteria: Firmicutes: Clostridia: Clostridiales: Lachnospiraceae	2.04569	0.01538	0.01823	0.12492	0.10299	0.25008	0.40247
	PAC000683_g	Genus	Bacteria: Firmicutes: Clostridia: Clostridiales: Ruminococcaceae	2.18185	0.01306	0.0154	0.12226	0.02104	0.05195	0.09302
	Bacteroides	Genus	Bacteria: Bacteroidetes: Bacteroidia: Bacteroidales: Bacteroidaceae	3.98864	0.01856	0.02234	9.89236	21.4419	11.8405	14.1642
	Alistipes	Genus	Bacteria: Bacteroidetes: Bacteroidia: Bacteroidales: Rikenellaceae	3.79843	0.00038	0.0004	26.214	6.89369	24.9568	12.5942
	Muribaculaceae_uc	Genus	Bacteria: Bacteroidetes: Bacteroidia: Bacteroidales: Muribaculaceae	3.06702	2e-05	2e-05	0.30565	3.08416	0.53881	0.94732
	PAC001127_g	Genus	Bacteria: Bacteroidetes: Bacteroidia: Bacteroidales: Muribaculaceae	3.05697	3e-05	3e-05	1.96678	0.00332	2.55391	2.19459
	Lactobacillus	Genus	Bacteria: Firmicutes: Bacilli: Lactobacillales: Lactobacillaceae	2.77891	0.00117	0.00127	0.21794	0.02879	0.81909	0.33792
	Eubacterium_g17	Genus	Bacteria: Firmicutes: Clostridia: Clostridiales: Lachnospiraceae	2.66352	0.0006	0.00064	0.13023	0.03876	0.38176	0.22402
	DQ815728_g	Genus	Bacteria: Firmicutes: Clostridia: Clostridiales: Lachnospiraceae	2.62058	0.0368	0.04727	1.23056	0.08306	0.55935	0
	PAC001512_g	Genus	Bacteria: Bacteroidetes: Bacteroidia: Bacteroidales: Muribaculaceae	2.49791	0.00934	0.01079	0.06379	0.00111	0.40713	0.17655
	Barnesiella	Genus	Bacteria: Bacteroidetes: Bacteroidia: Bacteroidales	2.47026	0.00014	0.00014	0.36146	0	0.1196	0.05885
	Butyricimonas	Genus	Bacteria: Bacteroidetes: Bacteroidia: Bacteroidales: Odoribacteraceae	2.39521	1e-05	1e-05	0.5608	0.00221	0.29236	0.243
	Lachnospiraceae_uc	Genus	Bacteria: Firmicutes: Clostridia: Clostridiales: Lachnospiraceae	2.35279	0.03035	0.03826	0.84784	0.39203	1.48958	0.80304
	Parasutterella	Genus	Bacteria: Proteobacteria: Betaproteobacteria: Burkholderiales: Sutterellaceae	2.19096	0.0234	0.02873	0.17542	0.20598	0.41196	0.61889
	PAC000692_g	Genus	Bacteria: Firmicutes: Clostridia: Clostridiales: Lachnospiraceae	2.12936	0.01468	0.01739	0.19934	0.1041	1.11628	0.17276
	Clostridium_g21	Genus	Bacteria: Firmicutes: Clostridia: Clostridiales: Lachnospiraceae	2.13834	0.03939	0.05129	0.1196	0.09081	0.20538	0.17845
	DQ805799_s	Species	Bacteria: Bacteroidetes: Bacteroidia: Bacteroidales: Bacteroidaceae: Bacteroides	2.40274	0.03555	0.04558	0.02392	0.14175	0.24766	0.19744
	PAC001063_s	Species	Bacteria: Bacteroidetes: Bacteroidia: Bacteroidales: Muribaculaceae: PAC001063_g	3.68264	0.00065	0.0007	1.91894	14.8018	4.14618	2.88182
	KE159538_g_uc	Species	Bacteria: Firmicutes: Clostridia: Clostridiales: Lachnospiraceae: KE159538_g	2.68277	0.01061	0.01234	0.08239	0.17829	0.65479	0.39677
	PAC001696_s	Species	Bacteria: Firmicutes: Clostridia: Clostridiales: Lachnospiraceae: KE159538_g	2.09943	0.01457	0.01723	0.01595	0.06091	0.24041	0.08543
	PAC001118_s	Species	Bacteria: Firmicutes: Clostridia: Clostridiales: Lachnospiraceae: PAC001118_g	2.95199	0.0068	0.00779	0.51827	2.51717	0.18242	0.0038
	KE159677_s	Species	Bacteria: Firmicutes: Clostridia: Clostridiales: Ruminococcaceae: Anaerotruncus	2.35273	0.01572	0.01865	0.04518	0.09967	0.1945	0.14998
	Bacteroides massiliensis	Species	Bacteria: Bacteroidetes: Bacteroidia: Bacteroidales: Bacteroidaceae: Bacteroides	3.65343	0.00039	0.00041	3.63588	0.00664	1.06071	2.73564
	PAC001204_s	Species	Bacteria: Bacteroidetes: Bacteroidia: Bacteroidales: Bacteroidaceae: Bacteroides	2.31492	0.00016	0.00017	0.10631	0.00332	0.06524	0.16327
	Bacteroides xylanisolvens group	Species	Bacteria: Bacteroidetes: Bacteroidia: Bacteroidales: Bacteroidaceae: Bacteroides	2.27574	0.00022	0.00023	0.04784	0	0.08336	0.1215
	FQXY_s	Species	Bacteria: Bacteroidetes: Bacteroidia: Bacteroidales: Bacteroidaceae: Bacteroides	2.26262	0.00036	0.00038	0.13023	0	0.03624	0.07784
	Bacteroides thetaiotaomicron	Species	Bacteria: Bacteroidetes: Bacteroidia: Bacteroidales: Bacteroidaceae: Bacteroides	2.17992	2e-05	2e-05	0.14086	0	0.08336	0.17086
	PAC001076_s	Species	Bacteria: Bacteroidetes: Bacteroidia: Bacteroidales: Muribaculaceae: Muribaculum	2.44169	0	0	0.21528	0	0.16068	0.53346
	PAC001735_s	Species	Bacteria: Bacteroidetes: Bacteroidia: Bacteroidales: Muribaculaceae: Muribaculum	2.31493	2e-05	2e-05	2.68439	0.00111	2.72546	3.2691
	PAC001672_s	Species	Bacteria: Bacteroidetes: Bacteroidia: Bacteroidales: Muribaculaceae: PAC000186_g	3.47161	3e-05	3e-05	6.71362	0.02769	6.12141	7.85382
	PAC001483_s	Species	Bacteria: Bacteroidetes: Bacteroidia: Bacteroidales: Muribaculaceae: PAC000186_g	2.59234	0.00169	0.00186	5.05515	0.00554	0.08336	3.72852
	PAC001513_s	Species	Bacteria: Bacteroidetes: Bacteroidia: Bacteroidales: Muribaculaceae: PAC000198_g	3.33204	1e-05	1e-05	1.42724	0	0.99789	1.87186
	PAC001756_s	Species	Bacteria: Bacteroidetes: Bacteroidia: Bacteroidales: Muribaculaceae: PAC000198_g	2.96154	0.00077	0.00082	0.73621	0.00443	0.18725	0.99858
	PAC001568_s	Species	Bacteria: Bacteroidetes: Bacteroidia: Bacteroidales: Muribaculaceae: PAC001068_g	3.12856	2e-05	2e-05	0.63256	0.00221	0.90124	1.40104
	PAC001068_s	Species	Bacteria: Bacteroidetes: Bacteroidia: Bacteroidales: Muribaculaceae: PAC001068_g	2.47303	4e-05	4e-05	0.08771	0	0.16309	0.22212
	PAC001477_s	Species	Bacteria: Bacteroidetes: Bacteroidia: Bacteroidales: Muribaculaceae: PAC001068_g	2.21801	3e-05	3e-05	0.18073	0	0.03262	0.31134
	PAC001766_s	Species	Bacteria: Bacteroidetes: Bacteroidia: Bacteroidales: Muribaculaceae: PAC001068_g	2.00352	1e-05	1e-05	0.06645	0	0.02899	0.08543
	PAC001267_s	Species	Bacteria: Bacteroidetes: Bacteroidia: Bacteroidales: Muribaculaceae: PAC001112_g	3.30882	0	0	1.92425	0.00111	0.67895	2.33128
	PAC001112_g_uc	Species	Bacteria: Bacteroidetes: Bacteroidia: Bacteroidales: Muribaculaceae: PAC001112_g	2.19556	0	0	0.09302	0	0.0302	0.29616
	PAC001472_s	Species	Bacteria: Bacteroidetes: Bacteroidia: Bacteroidales: Muribaculaceae: PAC001472_g	3.01721	0.00012	0.00013	0.42259	0.00111	0.21504	1.17703
	PAC001692_s	Species	Bacteria: Bacteroidetes: Bacteroidia: Bacteroidales: Muribaculaceae: PAC001692_g	2.15238	3e-05	3e-05	0.14884	0.00221	0.12081	0.28287
	PAC001765_s	Species	Bacteria: Bacteroidetes: Bacteroidia: Bacteroidales: Muribaculaceae: PAC001765_g	2.01169	1e-05	1e-05	0.14352	0	0.08819	0.1234
	PAC001484_s	Species	Bacteria: Bacteroidetes: Bacteroidia: Bacteroidales: Rikenellaceae: Alistipes	2.31611	7e-05	7e-05	0.28173	0.00111	0.15826	0.2411
	PAC001797_s	Species	Bacteria: Cyanobacteria: Vampirovibrio_c: FR888536_o: FR888536_f: FR888536_g	2.58563	0.00064	0.00068	0.1701	0	0.07611	0.9682
	KE159628_s	Species	Bacteria: Firmicutes: Clostridia: Clostridiales: Lachnospiraceae: KE159628_g	2.77055	0.00364	0.00407	1.8206	0.28461	1.43159	1.9383
	PAC001587_s	Species	Bacteria: Firmicutes: Clostridia: Clostridiales: Lachnospiraceae: PAC001092_g	2.28912	0.00222	0.00246	0.19934	0.00775	0.07732	0.16137
	PAC001589_s	Species	Bacteria: Firmicutes: Clostridia: Clostridiales: Lachnospiraceae: PAC001116_g	2.47685	7e-05	7e-05	0.54751	0.01218	0.25732	0.31704
	PAC001165_s	Species	Bacteria: Firmicutes: Clostridia: Clostridiales: Lachnospiraceae: PAC001165_g	2.04131	0.00023	0.00024	0.40664	0.02547	0.29357	0.31514
	PAC001588_s	Species	Bacteria: Firmicutes: Clostridia: Clostridiales: Lachnospiraceae: PAC001588_g	2.77818	0.01819	0.02183	0.18605	0.0144	0.30565	0.58472
	PAC001476_s	Species	Bacteria: Firmicutes: Clostridia: Clostridiales: Ruminococcaceae: Agathobaculum	2.04582	0.00101	0.00109	0.07442	0.00111	0.0302	0.05126
	PAC001095_s	Species	Bacteria: Firmicutes: Clostridia: Clostridiales: Ruminococcaceae: PAC000661_g	2.49847	0.00458	0.00519	1.81794	0.07198	0.56176	0.62458
	PAC001379_s	Species	Bacteria: Firmicutes: Clostridia: Clostridiales: Ruminococcaceae: Pseudoflavonifractor	2.28807	0.00187	0.00206	0.09302	0.03654	0.13047	0.19364
	Bacteroides vulgatus	Species	Bacteria: Bacteroidetes: Bacteroidia: Bacteroidales: Bacteroidaceae: Bacteroides	3.78753	0.00036	0.00038	4.36146	20.6202	5.58744	8.1272
	PAC001471_s	Species	Bacteria: Bacteroidetes: Bacteroidia: Bacteroidales: Rikenellaceae: Alistipes	3.55648	2e-05	2e-05	3.61462	0.00332	2.89459	2.08828
	PAC001060_s	Species	Bacteria: Bacteroidetes: Bacteroidia: Bacteroidales: Rikenellaceae: Alistipes	3.40222	0.00125	0.00136	21.5654	6.86711	21.0607	9.83579
	PAC001120_s	Species	Bacteria: Firmicutes: Clostridia: Clostridiales: Lachnospiraceae: KE159538_g	3.1662	0.00034	0.00036	0.42259	0.12957	3.16037	1.44091
	PAC002344_s	Species	Bacteria: Firmicutes: Clostridia: Clostridiales: Lachnospiraceae: PAC001118_g	3.01499	0.00143	0.00156	1.84718	0.00775	1.26608	0.21452
	PAC001482_s	Species	Bacteria: Bacteroidetes: Bacteroidia: Bacteroidales: Muribaculaceae: PAC001127_g	2.96556	3e-05	3e-05	1.93223	0.00332	2.48143	2.11675
	Alistipes_uc	Species	Bacteria: Bacteroidetes: Bacteroidia: Bacteroidales: Rikenellaceae: Alistipes	2.66207	1e-05	1e-05	0.47043	0.01883	0.56176	0.28097
	PAC001512_s	Species	Bacteria: Bacteroidetes: Bacteroidia: Bacteroidales: Muribaculaceae: PAC001512_g	2.47914	0.0094	0.01086	0.06113	0.00111	0.34431	0.15947
	PAC000198_g_uc	Species	Bacteria: Bacteroidetes: Bacteroidia: Bacteroidales: Muribaculaceae: PAC000198_g	2.47489	0.01182	0.01387	0.1515	0.61462	0.07007	0.21073
	Barnesiella intestinihominis	Species	Bacteria: Bacteroidetes: Bacteroidia: Bacteroidales: Barnesiellaceae: Barnesiella	2.47026	0.00014	0.00014	0.3588	0	0.1196	0.05885
	Bacteroides caccae	Species	Bacteria: Bacteroidetes: Bacteroidia: Bacteroidales: Bacteroidaceae: Bacteroides	2.39152	0.00224	0.00248	0.101	0.24806	0.05195	0.19934
	PAC001119_s	Species	Bacteria: Firmicutes: Clostridia: Clostridiales: Lachnospiraceae: Eubacterium_g17	2.38045	0.02496	0.03085	0.05316	0.00664	0.29236	0.10441
	Lactobacillus murinus group	Species	Bacteria: Firmicutes: Bacilli: Lactobacillales: Lactobacillaceae: Lactobacillus	2.31815	0.00151	0.00166	0.15415	0.01661	0.71761	0.19554
	PAC000186_g_uc	Species	Bacteria: Bacteroidetes: Bacteroidia: Bacteroidales: Muribaculaceae: PAC000186_g	2.30975	2e-05	2e-05	0.5794	5.75194	0.53881	0.9663
	PAC001366_s	Species	Bacteria: Firmicutes: Clostridia: Clostridiales: Lachnospiraceae: PAC001165_g	2.27178	0.02241	0.02727	0.07176	0.11849	0.23437	0.27148
	PAC001086_s	Species	Bacteria: Firmicutes: Clostridia: Clostridiales: Ruminococcaceae: PAC000661_g	2.26747	0.00155	0.00169	0.21528	0.01107	0.14497	0.10821
	PAC001545_s	Species	Bacteria: Firmicutes: Clostridia: Clostridiales: Lachnospiraceae: PAC001225_g	2.19724	0.01675	0.01993	0.13023	0.07863	0.03624	0.0057
	Parasutterella excrementihominis group	Species	Bacteria: Proteobacteria: Betaproteobacteria: Burkholderiales: Sutterellaceae: Parasutterella	2.17517	0.02081	0.02526	0.17542	0.20487	0.41075	0.61889
	PAC002357_s	Species	Bacteria: Firmicutes: Clostridia: Clostridiales: Ruminococcaceae: Eubacterium_g8	2.15659	0.00425	0.00482	0.00797	0.10742	0	0.16896
	PAC001268_s	Species	Bacteria: Cyanobacteria: Vampirovibrio_c: FR888536_o: FR888536_f: FR888536_g	2.15556	0.00019	0.0002	0.13289	0	0.1051	0.06834
	KE159538_s	Species	Bacteria: Firmicutes: Clostridia: Clostridiales: Lachnospiraceae: KE159538_g	2.1212	0.00015	0.00016	0.05316	0.0299	1.06312	0.42145
	PAC001751_s	Species	Bacteria: Bacteroidetes: Bacteroidia: Bacteroidales: Muribaculaceae: PAC001068_g	2.01953	0.02415	0.02977	0.10365	0	0.05436	0.03417
	PAC000693_s	Species	Bacteria: Firmicutes: Clostridia: Clostridiales: Lachnospiraceae: KE159600_g	2.00932	0.00011	0.00011	0.0186	0	2.0296	0.47461
	DQ815728_s	Species	Bacteria: Firmicutes: Clostridia: Clostridiales: Lachnospiraceae: DQ815728_g	2.60903	0.04324	0.05685	1.22791	0.08084	0.54847	0
	PAC002486_s	Species	Bacteria: Firmicutes: Clostridia: Clostridiales: Lachnospiraceae: PAC000664_g	2.1582	0.04437	0.05838	0.10631	0.20155	0.13772	0.07784

## Sheet: Group 2
	Taxon name	Taxon rank	Taxonomy	LDA effect size	p-value	p-value (FDR)	Male_Con	Male_AOM/DSS	Male_AOM/DSS/E2
	Clostridia	Class	Bacteria: Firmicutes	3.81898	0.04874	0.05401	28.5065	29.8246	17.1017
	Clostridiales	Order	Bacteria: Firmicutes: Clostridia	3.81898	0.04874	0.05405	28.5065	29.8246	17.1017
	Odoribacteraceae	Family	Bacteria: Bacteroidetes: Bacteroidia: Bacteroidales	2.50207	0.03921	0.04263	0.57965	0.2872	0.51631
	Ruminococcaceae	Family	Bacteria: Firmicutes: Clostridia: Clostridiales	3.77365	0.03984	0.04336	8.25714	6.17486	4.98743
	Christensenellaceae	Family	Bacteria: Firmicutes: Clostridia: Clostridiales	2.72455	0.00101	0.00102	0.89753	0.32861	0.22276
	PAC001112_g	Genus	Bacteria: Bacteroidetes: Bacteroidia: Bacteroidales: Muribaculaceae	2.66786	0.03159	0.03391	3.16371	3.2566	1.2517
	KE159538_g	Genus	Bacteria: Firmicutes: Clostridia: Clostridiales: Lachnospiraceae	3.87558	0.03505	0.03786	0.64555	5.44641	2.14713
	PAC001408_g	Genus	Bacteria: Firmicutes: Clostridia: Clostridiales: Lachnospiraceae	3.10139	0.0058	0.00593	0.0048	0.86128	0.25719
	Butyrivibrio_g1	Genus	Bacteria: Firmicutes: Clostridia: Clostridiales: Lachnospiraceae	3.01963	0.0083	0.00858	0	0.42938	0.20905
	Eubacterium_g17	Genus	Bacteria: Firmicutes: Clostridia: Clostridiales: Lachnospiraceae	2.79595	0.02208	0.02342	0.14004	0.49637	0.26486
	Pseudoflavonifractor	Genus	Bacteria: Firmicutes: Clostridia: Clostridiales: Ruminococcaceae	3.32257	0.01786	0.01876	1.8174	2.23755	1.07785
	PAC000661_g	Genus	Bacteria: Firmicutes: Clostridia: Clostridiales: Ruminococcaceae	3.62131	0.00333	0.00338	3.97985	1.36755	2.20362
	Bacteroidaceae_uc	Genus	Bacteria: Bacteroidetes: Bacteroidia: Bacteroidales: Bacteroidaceae	2.38968	0.00819	0.00845	0.02111	0.08221	0.13102
	Butyricimonas	Genus	Bacteria: Bacteroidetes: Bacteroidia: Bacteroidales: Odoribacteraceae	2.49794	0.04822	0.05337	0.576	0.28482	0.51325
	PAC001360_g	Genus	Bacteria: Firmicutes: Clostridia: Clostridiales: Christensenellaceae	2.43197	0.01714	0.01799	0.44836	0.1476	0.09375
	PAC001141_g	Genus	Bacteria: Firmicutes: Clostridia: Clostridiales: Christensenellaceae	2.05894	0.01433	0.01497	0.09561	0.04254	0.01994
	PAC000664_g	Genus	Bacteria: Firmicutes: Clostridia: Clostridiales: Lachnospiraceae	3.79959	0.02111	0.02235	3.65786	2.13381	0.87329
	PAC001480_g	Genus	Bacteria: Firmicutes: Clostridia: Clostridiales: Lachnospiraceae	2.80958	0.00028	0.00028	0.27423	0.14542	0.00028
	KE159810_g	Genus	Bacteria: Firmicutes: Clostridia: Clostridiales: Lachnospiraceae	2.53953	0.03737	0.04048	0.18781	0.09249	0.02342
	PAC001116_g	Genus	Bacteria: Firmicutes: Clostridia: Clostridiales: Lachnospiraceae	2.4769	0.04185	0.04576	0.71442	0.18341	0.12366
	PAC001778_g	Genus	Bacteria: Firmicutes: Clostridia: Clostridiales: Ruminococcaceae	2.24838	0.02387	0.02535	0.13048	0.07839	0.04317
	PAC002529_s	Species	Bacteria: Bacteroidetes: Bacteroidia: Bacteroidales: Muribaculaceae: PAC000186_g	3.051	0.00186	0.00189	0.01819	0.77545	0.24292
	PAC001472_g_uc	Species	Bacteria: Bacteroidetes: Bacteroidia: Bacteroidales: Muribaculaceae: PAC001472_g	2.03089	0.02152	0.0228	0.00584	0.08613	0.02709
	Lactobacillus reuteri group	Species	Bacteria: Firmicutes: Bacilli: Lactobacillales: Lactobacillaceae: Lactobacillus	2.35669	0.0077	0.00794	0.02059	0.13186	0.08661
	PAC001478_s	Species	Bacteria: Firmicutes: Clostridia: Clostridiales: Lachnospiraceae: Butyrivibrio_g1	3.00886	0.0083	0.00858	0	0.42376	0.20392
	PAC001119_s	Species	Bacteria: Firmicutes: Clostridia: Clostridiales: Lachnospiraceae: Eubacterium_g17	2.91761	0.01295	0.01349	0.06661	0.40704	0.23184
	PAC001120_s	Species	Bacteria: Firmicutes: Clostridia: Clostridiales: Lachnospiraceae: KE159538_g	3.48458	0.03562	0.0385	0.3739	2.96671	0.9841
	PAC001093_s	Species	Bacteria: Firmicutes: Clostridia: Clostridiales: Lachnospiraceae: KE159538_g	2.12138	0.03583	0.03877	0.03702	0.15258	0.01079
	KE159538_s	Species	Bacteria: Firmicutes: Clostridia: Clostridiales: Lachnospiraceae: KE159538_g	2.45346	0.02042	0.0216	0.05016	1.0009	0.10677
	PAC001408_s	Species	Bacteria: Firmicutes: Clostridia: Clostridiales: Lachnospiraceae: PAC001408_g	3.09688	0.0058	0.00593	0.0048	0.85061	0.25458
	PAC002496_s	Species	Bacteria: Firmicutes: Clostridia: Clostridiales: Ruminococcaceae: PAC000661_g	2.51976	0.02964	0.03178	0.07995	0.27482	0.14594
	PAC001568_s	Species	Bacteria: Bacteroidetes: Bacteroidia: Bacteroidales: Muribaculaceae: PAC001068_g	2.48023	0.0125	0.01301	0.62461	0.06859	0.12877
	PAC001095_s	Species	Bacteria: Firmicutes: Clostridia: Clostridiales: Ruminococcaceae: PAC000661_g	3.0622	0.00191	0.00193	1.78291	0.12352	0.35411
	PAC000661_g_uc	Species	Bacteria: Firmicutes: Clostridia: Clostridiales: Ruminococcaceae: PAC000661_g	2.33569	0.00255	0.00259	0.29423	0.11329	0.33735
	Bacteroides_uc	Species	Bacteria: Bacteroidetes: Bacteroidia: Bacteroidales: Bacteroidaceae: Bacteroides	2.72872	0.02773	0.02967	0.27382	0.38071	0.7409
	DQ805799_s	Species	Bacteria: Bacteroidetes: Bacteroidia: Bacteroidales: Bacteroidaceae: Bacteroides	2.29789	0.00755	0.00778	0.02339	0.06288	0.15978
	DQ799557_s	Species	Bacteria: Bacteroidetes: Bacteroidia: Bacteroidales: Bacteroidaceae: Bacteroides	2.23522	0.02032	0.02144	0.02077	0.05494	0.13689
	PAC001071_s	Species	Bacteria: Bacteroidetes: Bacteroidia: Bacteroidales: Muribaculaceae: PAC001068_g	3.85714	0.00088	0.00089	0.00684	1.81678	3.25593
	PAC001751_s	Species	Bacteria: Bacteroidetes: Bacteroidia: Bacteroidales: Muribaculaceae: PAC001068_g	2.08076	0.01221	0.0127	0.12055	0.02384	0
	PAC001494_s	Species	Bacteria: Bacteroidetes: Bacteroidia: Bacteroidales: Muribaculaceae: PAC001112_g	3.26312	0.0005	0.0005	1.2207	0.85433	0.00011
	KE159810_s	Species	Bacteria: Firmicutes: Clostridia: Clostridiales: Lachnospiraceae: KE159810_g	2.48891	0.01961	0.02062	0.17919	0.08056	0.01912
	FJ880454_s	Species	Bacteria: Firmicutes: Clostridia: Clostridiales: Lachnospiraceae: PAC000664_g	3.03569	0.03805	0.04124	0.45092	0.21759	0.00067
	PAC001515_s	Species	Bacteria: Firmicutes: Clostridia: Clostridiales: Lachnospiraceae: PAC000664_g	2.77303	0.00204	0.00206	2.40551	0.1221	0.00371
	PAC001589_s	Species	Bacteria: Firmicutes: Clostridia: Clostridiales: Lachnospiraceae: PAC001116_g	2.3114	0.03481	0.03753	0.57381	0.13265	0.0919
	PAC001775_s	Species	Bacteria: Firmicutes: Clostridia: Clostridiales: Lachnospiraceae: PAC001138_g	2.13916	0.00101	0.00102	0.06596	0.03862	0
	PAC001480_s	Species	Bacteria: Firmicutes: Clostridia: Clostridiales: Lachnospiraceae: PAC001480_g	2.80696	0.00028	0.00028	0.27248	0.14445	0.00028
	PAC001154_s	Species	Bacteria: Firmicutes: Clostridia: Clostridiales: Ruminococcaceae: PAC000661_g	2.34749	0.01825	0.01917	0.17138	0.07645	0.03215
	AF371822_s	Species	Bacteria: Firmicutes: Clostridia: Clostridiales: Ruminococcaceae: PAC000683_g	2.13546	0.0132	0.01376	0.06299	0.02699	0
	PAC001778_s	Species	Bacteria: Firmicutes: Clostridia: Clostridiales: Ruminococcaceae: PAC001778_g	2.24925	0.02387	0.02536	0.13048	0.07825	0.04296
	PAC002490_s	Species	Bacteria: Firmicutes: Clostridia: Clostridiales: Ruminococcaceae: Pseudoflavonifractor	2.43285	0.0216	0.0229	0.26123	0.09732	0.04335
